# Supplementary material for: Concurrent RB1 Loss and BRCA Deficiency Predicts Enhanced Immunologic Response and Long-term Survival in Tubo-ovarian High-grade Serous Carcinoma
Source: Clin Cancer Res. 2024 Jun 5;30(16):3481–98. doi: 10.1158/1078-0432.CCR-23-3552 (PMC11325151; doi:10.1158/1078-0432.CCR-23-3552)
Supplement: Supplementary Table S2 — Molecular and clinical data summary of 126 patients in the Multidisciplinary Ovarian Cancer Outcomes Group (MOCOG) study. [file ccr-23-3552_supplementary_table_s2_suppst2.xlsx]

## Sheet: Sheet1
Supplementary Table S2. Molecular and clinical data summary of 126 patients in the Multidisciplinary Ovarian Cancer Outcomes Group (MOCOG) study.
Case_ID	COHORT	SampleID_RNA	SampleID_DNA	HR_RB1_status	RB1_status	CHORD_hr_status	CHORD_hrd_type	CHORD_p_BRCA1	CHORD_p_BRCA2	CHORD_p_hrd	CHORD_p_none	Survival_group	OSDx_months	PFSDx_months	Patient_status_at_last_follow-up	VARIANTS_PER_MB	DEL.SVs	DUP.SVs	INV.SVs	ITX.SVs	TOTAL.SVs	clustered.SVs	non_clustered.SVs	Ploidy	WGD.perc	WGL.perc	WGLOH.perc	scarHRD_MEAN	scarHRD_SUM	Age_at_diagnosis	Purity	NeoantigenCounts	Tumor_nuclei_Ki67_positive_percent	PCNA_exp	MCM3_exp
AOCS-001	ICGC	AOCS_001_2_0	AOCS_001_1_7	BRCA1.type_RB1.wt	RB1 wild-type	HR_deficient	BRCA1_type	0.848	0.054	0.902	0.098	Short-term survivor	15.68	5	Dead	2.73733	93	96	17	52	258	0	258	2.07341	30.2624	16.5589	25.7147	21.6667	65	53	0.528138	63	NA	6.70302	7.70467
AOCS-004	ICGC	AOCS_004_2_9	AOCS_004_1_5	HR.proficient_RB1.wt	RB1 wild-type	HR_proficient	none	0.002	0	0.002	0.998	Short-term survivor	6.05	1.84	Dead	3.11467	80	23	25	15	143	0	143	2.59906	82.674	2.37986	41.8865	11	33	53	0.463698	62	NA	6.65889	6.6835
AOCS-005	ICGC	AOCS_005_2_1	AOCS_005_1_8	HR.proficient_RB1.wt	RB1 wild-type	HR_proficient	none	0	0	0	1	Moderate-term survivor	31.96	9.24	Dead	2.78433	75	86	102	179	442	161	281	3.09205	82.802	2.1797	20.0979	18	54	51	0.659312	45	22.5	5.98868	8.5065
AOCS-034	ICGC	AOCS_034_2_4	AOCS_034_1_0	BRCA1.type_RB1.wt	RB1 wild-type	HR_deficient	BRCA1_type	0.858	0.088	0.946	0.054	Moderate-term survivor	55.86	17.49	Dead	2.978	169	155	51	53	428	36	392	1.72534	19.9325	43.4736	54.6572	25.3333	76	51	0.754454	66	NA	7.55293	7.00067
AOCS-055	ICGC	AOCS_055_2_0	AOCS_055_1_7	HR.proficient_RB1.wt	RB1 wild-type	HR_proficient	none	0	0	0	1	Short-term survivor	22.49	10.39	Dead	7.21667	156	71	82	75	384	70	314	4.1185	90.169	1.07987	22.4649	16.6667	50	59	0.466297	153	NA	7.03952	7.10006
AOCS-056	ICGC	AOCS_056_2_3	AOCS_056_1_X	HR.proficient_RB1.wt	RB1 wild-type	HR_proficient	none	0.002	0.008	0.01	0.99	Short-term survivor	20.12	9.83	Dead	3.272	59	17	45	14	135	30	105	1.95858	20.2905	26.0326	26.372	10.3333	31	72	0.809835	69	NA	6.45224	7.31833
AOCS-057	ICGC	AOCS_057_2_6	AOCS_057_1_2	BRCA1.type_RB1.wt	RB1 wild-type	HR_proficient	none	0.156	0	0.156	0.844	Short-term survivor	22.65	6.48	Dead	4.80167	113	184	21	69	387	0	387	1.90232	25.8512	28.4451	38.3578	23.6667	71	56	0.54362	67	NA	6.51528	7.12049
AOCS-058	ICGC	AOCS_058_2_9	AOCS_058_1_5	BRCA1.type_RB1.mut	RB1 altered	HR_deficient	BRCA1_type	0.864	0.11	0.974	0.026	Short-term survivor	11.8	7.56	Dead	4.11967	170	108	33	52	363	0	363	1.77311	16.2049	31.8753	37.9426	20	60	58	0.792805	99	5	7.77146	8.11121
AOCS-059	ICGC	AOCS_059_2_1	AOCS_059_1_8	HR.proficient_RB1.wt	RB1 wild-type	HR_proficient	none	0	0	0	1	Short-term survivor	16.31	10.98	Dead	1.86033	14	13	16	8	51	15	36	2.9456	84.7747	6.84603	34.742	10.6667	32	76	0.44161	24	NA	6.84453	6.81772
AOCS-060	ICGC	AOCS_060_2_9	AOCS_060_1_5	HR.proficient_RB1.wt	RB1 wild-type	HR_proficient	none	0	0	0	1	Short-term survivor	21.83	6.67	Dead	2.40133	69	23	76	49	217	60	157	3.00377	80.5401	4.16751	26.8726	16	48	69	0.540566	56	NA	6.47993	7.93345
AOCS-061	ICGC	AOCS_061_2_1	AOCS_061_1_8	HR.proficient_RB1.wt	RB1 wild-type	HR_proficient	none	0	0.002	0.002	0.998	Short-term survivor	19.59	11.01	Dead	2.87133	50	45	64	24	183	77	106	3.17879	79.3623	0.0593755	6.46619	9.33333	28	59	0.833303	53	50	7.2074	7.21761
AOCS-063	ICGC	AOCS_063_2_7	AOCS_063_1_3	BRCA2.type_RB1.wt	RB1 wild-type	HR_deficient	BRCA2_type	0.042	0.862	0.904	0.096	Short-term survivor	20.25	11.01	Dead	2.89533	150	9	33	37	229	14	215	1.95635	13.7626	23.9413	26.057	16	48	62	0.562888	55	NA	6.28792	6.66616
AOCS-064	ICGC	AOCS_064_2_X	AOCS_064_1_6	BRCA1.type_RB1.wt	RB1 wild-type	HR_deficient	BRCA1_type	0.686	0.26	0.946	0.054	Moderate-term survivor	45.96	12.2	Dead	6.87233	290	116	49	115	570	9	561	3.22982	87.1985	2.55471	26.2089	25.6667	77	67	0.588211	138	NA	7.29795	7.32115
AOCS-065	ICGC	AOCS_065_2_2	AOCS_065_1_9	BRCA1.type_RB1.wt	RB1 wild-type	HR_deficient	BRCA1_type	0.914	0.022	0.936	0.064	Short-term survivor	21.11	12.99	Dead	2.63933	86	155	33	45	319	7	312	1.86843	13.5869	28.579	30.736	19.3333	58	46	0.686614	45	NA	6.08253	7.28239
AOCS-075	ICGC	AOCS_075_2_4	AOCS_075_1_0	HR.proficient_RB1.mut	RB1 altered	HR_proficient	none	0.004	0	0.004	0.996	Moderate-term survivor	39.02	10.36	Dead	2.40367	47	81	29	20	177	10	167	1.47759	11.52	57.0998	59.9204	16	48	53	0.605574	40	NA	6.88632	6.60446
AOCS-077	ICGC	AOCS_077_2_X	AOCS_077_1_6	HR.proficient_RB1.wt	RB1 wild-type	HR_proficient	none	0	0	0	1	Moderate-term survivor	29.13	4.93	Dead	1.70133	32	28	43	24	127	43	84	3.90724	97.7735	0.000805143	29.4778	17.6667	53	66	0.302238	44	NA	6.84716	6.67909
AOCS-079	ICGC	AOCS_079_2_5	AOCS_079_1_1	HR.proficient_RB1.wt	RB1 wild-type	HR_proficient	none	0.016	0.004	0.02	0.98	Moderate-term survivor	27.71	7.56	Dead	3.251	64	156	72	82	374	109	265	1.56414	12.6177	64.2928	68.1412	22.3333	67	72	0.610887	69	NA	6.14945	6.33038
AOCS-080	ICGC	AOCS_080_2_2	AOCS_080_1_9	HR.proficient_RB1.wt	RB1 wild-type	HR_proficient	none	0	0	0	1	Moderate-term survivor	29.95	9.93	Dead	3.37667	96	23	80	31	230	83	147	3.02146	78.8406	0.140544	18.6129	12.3333	37	67	0.846161	63	NA	8.62072	7.40025
AOCS-081	ICGC	AOCS_081_2_5	AOCS_081_1_1	HR.proficient_RB1.wt	RB1 wild-type	HR_proficient	none	0	0	0	1	Short-term survivor	13.91	10.32	Dead	3.31667	64	41	50	27	182	21	161	2.65442	72.0622	4.81528	29.0422	16.6667	50	59	0.619052	41	26	7.06397	7.35619
AOCS-083	ICGC	AOCS_083_2_0	AOCS_083_1_7	HR.proficient_RB1.wt	RB1 wild-type	HR_proficient	none	0.002	0	0.002	0.998	Moderate-term survivor	57.83	11.05	Dead	3.168	87	83	46	53	269	44	225	4.21702	99.9159	0.0833333	34.7152	12	36	58	0.538154	57	NA	7.03347	7.27275
AOCS-084	ICGC	AOCS_084_2_3	AOCS_084_1_X	HR.proficient_RB1.wt	RB1 wild-type	HR_proficient	none	0	0.002	0.002	0.998	Moderate-term survivor	53.88	5.33	Dead	2.473	43	37	60	21	161	59	102	3.23156	78.8756	1.12986	12.9924	13	39	60	0.572412	45	50	7.09867	7.17114
AOCS-085	ICGC	AOCS_085_2_6	AOCS_085_1_2	HR.proficient_RB1.wt	RB1 wild-type	HR_proficient	none	0	0	0	1	Moderate-term survivor	26.5	11.05	Dead	1.38367	11	42	31	19	103	24	79	1.86745	8.20211	18.5281	20.2443	9	27	44	0.616792	16	NA	7.41933	7.62217
AOCS-086	ICGC	AOCS_086_2_9	AOCS_086_1_5	BRCA1.type_RB1.wt	RB1 wild-type	HR_deficient	BRCA1_type	0.584	0.182	0.766	0.234	Moderate-term survivor	67.53	13.28	Dead	2.804	96	40	31	34	201	6	195	4.56764	99.9932	0.0067691	33.714	23.6667	71	64	0.314515	71	25	5.63955	7.11016
AOCS-088	ICGC	AOCS_088_2_4	AOCS_088_1_0	BRCA1.type_RB1.mut	RB1 altered	HR_deficient	BRCA1_type	0.938	0.036	0.974	0.026	Moderate-term survivor	94.65	51.71	Dead	2.98267	110	107	9	61	287	0	287	1.8993	29.0889	22.8951	37.5767	29.6667	89	56	0.592017	56	0	7.78497	7.80274
AOCS-090	ICGC	AOCS_090_2_4	AOCS_090_1_0	HR.proficient_RB1.wt	RB1 wild-type	HR_proficient	none	0.008	0	0.008	0.992	Moderate-term survivor	56.78	27.09	Dead	5.209	93	157	91	46	387	83	304	2.61558	76.0512	6.92153	33.9746	17	51	53	0.729327	107	42.5	6.74539	6.92486
AOCS-091	ICGC	AOCS_091_2_7	AOCS_091_1_3	BRCA1.type_RB1.wt	RB1 wild-type	HR_deficient	BRCA1_type	0.86	0.114	0.974	0.026	Moderate-term survivor	43.59	21.96	Dead	4.726	239	116	48	99	502	20	482	3.38699	95.2176	4.62477	34.7548	30.3333	91	39	0.667893	108	NA	7.33564	7.58509
AOCS-092	ICGC	AOCS_092_2_X	AOCS_092_1_6	HR.proficient_RB1.wt	RB1 wild-type	HR_proficient	none	0.002	0	0.002	0.998	Moderate-term survivor	46.32	17.13	Dead	3.41133	98	66	34	29	227	0	227	3.96483	94.6459	0.0814487	24.6464	13.6667	41	68	0.553129	87	30	6.45271	6.32624
AOCS-093	ICGC	AOCS_093_2_2	AOCS_093_1_9	BRCA1.type_RB1.wt	RB1 wild-type	HR_deficient	BRCA1_type	0.594	0.324	0.918	0.082	Moderate-term survivor	47.01	23.57	Dead	3.58067	163	79	51	42	335	47	288	1.78515	11.5567	33.1729	34.8209	20.3333	61	57	0.453714	69	NA	7.0747	7.58567
AOCS-095	ICGC	AOCS_095_2_8	AOCS_095_1_4	BRCA1.type_RB1.wt	RB1 wild-type	HR_deficient	BRCA1_type	0.578	0.222	0.8	0.2	Moderate-term survivor	46.78	14.96	Dead	3.387	129	80	29	42	280	20	260	1.89028	19.8749	28.2397	41.3043	25	75	50	0.814743	74	NA	6.56459	7.76433
AOCS-096	ICGC	AOCS_096_2_0	AOCS_096_1_7	HR.proficient_RB1.wt	RB1 wild-type	HR_proficient	none	0	0	0	1	Short-term survivor	10.22	8.02	Dead	3.90533	32	112	47	19	210	32	178	3.40564	83.3415	2.48283	18.5536	12.3333	37	61	0.519282	49	NA	6.86943	6.78329
AOCS-097	ICGC	AOCS_097_2_3	AOCS_097_1_X	HR.proficient_RB1.wt	RB1 wild-type	HR_proficient	none	0	0	0	1	Short-term survivor	20.19	11.15	Dead	1.094	21	11	20	1	53	28	25	1.79644	5.65925	27.3115	27.3253	2	6	55	0.919602	20	20	6.42296	6.71043
AOCS-104	ICGC	AOCS_104_2_X	AOCS_104_1_6	BRCA2.type_RB1.wt	RB1 wild-type	HR_deficient	BRCA2_type	0.036	0.86	0.896	0.104	Moderate-term survivor	38.2	9.21	Dead	2.85667	128	10	12	35	185	0	185	1.88311	13.0596	22.7216	26.7022	15	45	48	0.410959	53	NA	6.30061	7.53962
AOCS-105	ICGC	AOCS_105_2_2	AOCS_105_1_9	BRCA1.type_RB1.mut	RB1 altered	HR_proficient	none	0.252	0.028	0.28	0.72	Short-term survivor	13.58	10.13	Dead	3.44233	112	107	20	52	291	25	266	1.91998	23.4841	27.7553	37.337	21	63	73	0.62197	49	65	7.56561	7.62322
AOCS-106	ICGC	AOCS_106_2_5	AOCS_106_1_1	BRCA2.type_RB1.wt	RB1 wild-type	HR_deficient	BRCA2_type	0.062	0.9	0.962	0.038	Short-term survivor	12.3	5.52	Dead	5.689	283	49	41	73	446	22	424	2.82973	72.928	3.79908	17.8369	20.3333	61	64	0.834135	124	NA	6.27897	6.28344
AOCS-107	ICGC	AOCS_107_2_8	AOCS_107_1_4	BRCA1.type_RB1.wt	RB1 wild-type	HR_deficient	BRCA1_type	0.556	0.182	0.738	0.262	Short-term survivor	20.65	10.65	Dead	2.89033	100	121	37	46	304	37	267	3.6865	99.3464	0.647008	31.2919	24.6667	74	47	0.769373	59	40	6.44906	6.8168
AOCS-108	ICGC	AOCS_108_2_0	AOCS_108_1_7	BRCA1.type_RB1.mut	RB1 altered	HR_deficient	BRCA1_type	0.868	0.008	0.876	0.124	Moderate-term survivor	34.16	10.06	Dead	6.05133	221	197	51	79	548	19	529	3.62829	90.0117	1.14325	28.4182	24	72	61	0.631489	140	NA	7.87668	8.74515
AOCS-109	ICGC	AOCS_109_2_3	AOCS_109_1_X	HR.proficient_RB1.wt	RB1 wild-type	HR_proficient	none	0	0	0	1	Short-term survivor	19.17	11.47	Dead	3.52733	84	52	103	92	331	111	220	3.91104	97.3907	0.918072	21.6474	13.6667	41	63	0.69466	86	NA	7.09327	7.52078
AOCS-111	ICGC	AOCS_111_2_3	AOCS_111_1_X	HR.proficient_RB1.wt	RB1 wild-type	HR_proficient	none	0	0	0	1	Short-term survivor	17.1	6.35	Dead	2.422	36	35	32	12	115	40	75	3.03638	91.4596	0.319405	26.4774	6.66667	20	65	0.513581	49	NA	6.02595	6.59758
AOCS-112	ICGC	AOCS_112_2_6	AOCS_112_1_2	HR.proficient_RB1.wt	RB1 wild-type	HR_proficient	none	0.012	0.012	0.024	0.976	Short-term survivor	23.64	9.67	Dead	5.56167	97	161	33	26	317	12	305	4.01957	85.7985	1.5305	16.6894	15	45	69	0.620766	91	NA	7.01533	7.22133
AOCS-113	ICGC	AOCS_113_2_9	AOCS_113_1_5	HR.proficient_RB1.wt	RB1 wild-type	HR_proficient	none	0	0.006	0.006	0.994	Short-term survivor	16.8	9.86	Dead	5.28033	92	19	59	29	199	48	151	4.38939	96.7385	0.247459	10.3931	12	36	77	0.646924	107	NA	6.06528	6.7822
AOCS-114	ICGC	AOCS_114_2_1	AOCS_114_1_8	BRCA1.type_RB1.wt	RB1 wild-type	HR_deficient	BRCA1_type	0.928	0.014	0.942	0.058	Short-term survivor	22.68	9.01	Dead	3.20267	151	270	38	87	546	45	501	1.6549	14.5799	44.596	51.2412	22.6667	68	55	0.800254	61	NA	6.88762	7.35139
AOCS-115	ICGC	AOCS_115_2_4	AOCS_115_1_0	HR.proficient_RB1.wt	RB1 wild-type	HR_proficient	none	0	0	0	1	Short-term survivor	16.08	7	Dead	2.56733	33	26	28	35	122	36	86	1.70424	6.16861	33.2557	35.8403	14	42	56	0.872523	42	NA	7.54549	7.98773
AOCS-116	ICGC	AOCS_116_2_7	AOCS_116_1_3	HR.proficient_RB1.mut	RB1 altered	HR_proficient	none	0.004	0	0.004	0.996	Short-term survivor	19.63	6.94	Dead	6.09	162	212	92	69	535	77	458	2.64598	83.575	2.22879	36.2036	18.6667	56	63	0.639414	110	30	7.59834	6.05821
AOCS-122	ICGC	AOCS_122_2_8	AOCS_122_1_4	BRCA2.type_RB1.mut	RB1 altered	HR_deficient	BRCA2_type	0.002	0.976	0.978	0.022	Long-term survivor	123.81	123.81	Alive with no progression	4.70433	167	18	51	47	283	25	258	3.3575	86.5734	1.8319	20.0656	20.3333	61	58	0.486214	99	2.5	7.32341	8.12323
AOCS-123	ICGC	AOCS_123_2_0	AOCS_123_1_7	HR.proficient_RB1.wt	RB1 wild-type	HR_proficient	none	0	0	0	1	Long-term survivor	133.21	96.66	Alive with no progression	1.54633	21	49	18	23	111	11	100	1.8241	17.2351	30.7329	33.7891	11.3333	34	55	0.627794	24	52.5	7.34017	6.24554
AOCS-124	ICGC	AOCS_124_2_3	AOCS_124_1_X	HR.proficient_RB1.wt	RB1 wild-type	HR_proficient	none	0	0	0	1	Long-term survivor	140.81	140.81	Alive with no progression	2.66533	68	80	76	53	277	95	182	2.99115	63.9627	3.8646	14.0424	18.6667	56	58	0.5766	41	53.75	7.35744	7.87333
AOCS-125	ICGC	AOCS_125_2_6	AOCS_125_1_2	BRCA1.type_RB1.mut	RB1 altered	HR_deficient	BRCA1_type	0.744	0.12	0.864	0.136	Long-term survivor	143.44	86.66	Alive with no progression	4.03	142	93	22	63	320	0	320	3.21831	98.8475	1.03742	49.162	33	99	54	0.728417	77	37.5	8.27935	8.12046
AOCS-126	ICGC	AOCS_126_2_9	AOCS_126_1_5	BRCA2.type_RB1.wt	RB1 wild-type	HR_deficient	BRCA2_type	0.082	0.74	0.822	0.178	Moderate-term survivor	81.01	52.11	Dead	3.25033	116	22	31	48	217	0	217	2.46694	74.2673	8.61042	33.7461	19	57	58	0.297578	64	10.25	6.55193	7.12129
AOCS-128	ICGC	AOCS_128_2_4	AOCS_128_1_0	BRCA1.type_RB1.wt	RB1 wild-type	HR_deficient	BRCA1_type	0.904	0.03	0.934	0.066	Short-term survivor	21.5	13.31	Dead	4.06067	181	190	69	112	552	37	515	3.06674	76.5155	5.58871	21.1556	26	78	45	0.35477	86	NA	6.04682	6.28958
AOCS-130	ICGC	AOCS_130_2_4	AOCS_130_1_0	BRCA1.type_RB1.mut	RB1 altered	HR_deficient	BRCA1_type	0.868	0.076	0.944	0.056	Moderate-term survivor	108.29	79.99	Dead	3.27667	159	140	19	52	370	7	363	1.74612	17.884	39.5975	45.7023	24.3333	73	65	0.658726	70	23.75	7.93974	8.39246
AOCS-131	ICGC	AOCS_131_2_7	AOCS_131_1_3	BRCA1.type_RB1.mut	RB1 altered	HR_deficient	BRCA1_type	0.744	0.016	0.76	0.24	Long-term survivor	125.36	40.01	Dead	3.85967	117	163	41	84	405	18	387	3.09647	93.2227	2.41092	43.1009	24.3333	73	67	0.569636	80	40	7.23253	8.10172
AOCS-132	ICGC	AOCS_132_2_X	AOCS_132_1_6	BRCA2.type_RB1.wt	RB1 wild-type	HR_deficient	BRCA2_type	0.106	0.516	0.622	0.378	Moderate-term survivor	80.58	17.95	Dead	1.74	97	18	48	25	188	26	162	2.71336	77.5099	6.091	24.4736	13.6667	41	48	0.724979	32	2.5	7.46539	7.26474
AOCS-133	ICGC	AOCS_133_2_2	AOCS_133_1_9	BRCA2.type_RB1.wt	RB1 wild-type	HR_deficient	BRCA2_type	0.142	0.448	0.59	0.41	Moderate-term survivor	106.09	20.55	Dead	2.89567	185	85	98	94	462	94	368	2.71192	70.3154	4.2501	15.8506	20	60	66	0.516552	60	48.75	6.84561	7.19933
AOCS-139	ICGC	AOCS_139_2_9	AOCS_139_1_5	BRCA1.type_RB1.wt	RB1 wild-type	HR_deficient	BRCA1_type	0.808	0.082	0.89	0.11	Moderate-term survivor	30.25	11.24	Dead	5.745	224	263	48	121	656	5	651	3.27102	91.749	3.56837	29.7979	28	84	62	0.469517	123	NA	6.85077	8.04207
AOCS-143	ICGC	AOCS_143_2_4	AOCS_143_1_0	BRCA1.type_RB1.wt	RB1 wild-type	HR_deficient	BRCA1_type	0.64	0.196	0.836	0.164	Moderate-term survivor	69.07	9.6	Dead	2.138	81	53	30	46	210	8	202	3.78004	99.9948	0.00362342	17.7714	22.6667	68	49	0.490465	35	2	6.0262	6.72352
AOCS-144	ICGC	AOCS_144_2_7	AOCS_144_1_3	BRCA1.type_RB1.wt	RB1 wild-type	HR_deficient	BRCA1_type	0.874	0.048	0.922	0.078	Moderate-term survivor	61.91	21.73	Dead	2.74867	110	180	19	61	370	0	370	1.94604	16.9076	24.1274	28.0797	23.6667	71	54	0.693819	56	54.2	6.86945	7.63979
AOCS-145	ICGC	AOCS_145_2_X	AOCS_145_1_6	BRCA1.type_RB1.wt	RB1 wild-type	HR_deficient	BRCA1_type	0.904	0.072	0.976	0.024	Moderate-term survivor	100.34	10.32	Dead	4.62933	204	167	31	97	499	0	499	3.59201	85.1154	3.89918	17.1688	29	87	62	0.804285	121	0.5	6.27405	7.29239
AOCS-147	ICGC	AOCS_147_2_5	AOCS_147_1_1	BRCA2.type_RB1.wt	RB1 wild-type	HR_deficient	BRCA2_type	0.002	0.982	0.984	0.016	Long-term survivor	201.83	201.83	Alive with no progression	5.883	349	24	49	94	516	20	496	1.78156	21.3949	35.9758	43.2795	24.3333	73	55	0.632968	126	18.3333	8.50361	8.25397
AOCS-148	ICGC	AOCS_148_2_8	AOCS_148_1_4	BRCA2.type_RB1.mut	RB1 altered	HR_deficient	BRCA2_type	0.024	0.934	0.958	0.042	Long-term survivor	156.46	156.46	Alive with no progression	3.11333	211	18	23	47	299	53	246	1.80691	9.76218	27.1198	32.9756	15.3333	46	45	0.79891	78	15	7.36923	7.70811
AOCS-149	ICGC	AOCS_149_2_0	AOCS_149_1_7	BRCA2.type_RB1.mut	RB1 altered	HR_deficient	BRCA2_type	0.046	0.862	0.908	0.092	Moderate-term survivor	50.2	15.52	Dead	5.295	338	33	54	104	529	47	482	3.24122	91.8993	2.73054	28.003	27.3333	82	56	0.829969	111	42.5	7.05624	7.17631
AOCS-152	ICGC	AOCS_152_2_3	AOCS_152_1_X	BRCA1.type_RB1.wt	RB1 wild-type	HR_deficient	BRCA1_type	0.852	0.084	0.936	0.064	Moderate-term survivor	62.1	20.71	Dead	4.149	274	287	80	147	788	119	669	4.03818	99.9156	0.0735343	38.0704	22	66	73	0.642247	89	20	5.67692	6.93102
AOCS-153	ICGC	AOCS_153_2_6	AOCS_153_1_2	BRCA2.type_RB1.mut	RB1 altered	HR_deficient	BRCA2_type	0.052	0.922	0.974	0.026	Moderate-term survivor	34.68	7.36	Dead	3.447	193	33	42	49	317	16	301	3.74946	98.9254	1.01245	32.8085	16.6667	50	57	0.513304	87	NA	6.89508	7.19065
AOCS-157	ICGC	AOCS_157_2_7	AOCS_157_1_3	HR.proficient_RB1.wt	RB1 wild-type	HR_proficient	none	0	0	0	1	Short-term survivor	9.4	6.61	Dead	1.58367	32	26	15	16	89	0	89	1.72407	7.70405	35.0951	39.159	14.3333	43	45	0.854087	23	NA	7.35085	6.87541
AOCS-158	ICGC	AOCS_158_2_X	AOCS_158_1_6	BRCA1.type_RB1.wt	RB1 wild-type	HR_deficient	BRCA1_type	0.788	0.136	0.924	0.076	Short-term survivor	6.41	3.65	Dead	3.30333	157	129	19	44	349	7	342	1.79585	21.6553	32.0576	44.4714	27	81	52	0.912107	75	NA	5.70691	7.30118
AOCS-159	ICGC	AOCS_159_2_2	AOCS_159_1_9	HR.proficient_RB1.wt	RB1 wild-type	HR_proficient	none	0	0	0	1	Short-term survivor	22.13	6.35	Dead	2.23367	73	66	100	53	292	83	209	2.92064	93.1683	3.2993	26.1153	16.3333	49	78	0.575152	35	NA	7.20277	7.15134
AOCS-160	ICGC	AOCS_160_2_X	AOCS_160_1_6	HR.proficient_RB1.wt	RB1 wild-type	HR_proficient	none	0.004	0	0.004	0.996	Short-term survivor	10.52	5.69	Dead	3.813	88	57	34	36	215	41	174	1.72876	16.9876	33.1107	44.9928	14.6667	44	66	0.840432	52	35	6.53588	6.24326
AOCS-161	ICGC	AOCS_161_2_2	AOCS_161_1_9	HR.proficient_RB1.wt	RB1 wild-type	HR_proficient	none	0.014	0.002	0.016	0.984	Short-term survivor	7.99	4.96	Dead	3.69833	52	143	32	51	278	32	246	4.74969	99.7749	0.22514	37.2381	18.6667	56	60	0.477273	63	NA	5.96502	6.44205
AOCS-163	ICGC	AOCS_163_2_8	AOCS_163_1_4	HR.proficient_RB1.wt	RB1 wild-type	HR_proficient	none	0	0.002	0.002	0.998	Short-term survivor	13.41	9.73	Dead	2.73133	51	57	35	37	180	20	160	3.46929	90.7994	4.66193	15.4286	16	48	65	0.625439	33	NA	7.01665	8.20365
AOCS-164	ICGC	AOCS_164_2_0	AOCS_164_1_7	BRCA1.type_RB1.mut	RB1 altered	HR_proficient	none	0.236	0.024	0.26	0.74	Moderate-term survivor	33.5	8.35	Dead	3.16767	137	101	35	67	340	0	340	1.93263	22.3435	27.0784	31.1777	24	72	55	0.898047	55	35	8.58655	8.80821
AOCS-165	ICGC	AOCS_165_2_3	AOCS_165_1_X	HR.proficient_RB1.wt	RB1 wild-type	HR_proficient	none	0	0	0	1	Short-term survivor	14.4	8.02	Dead	3.255	59	42	47	41	189	24	165	2.73158	72.6771	2.29315	23.8366	12.6667	38	74	0.719256	66	27.5	6.55957	7.67322
AOCS-168	ICGC	AOCS_168_2_1	AOCS_168_1_8	HR.proficient_RB1.mut	RB1 altered	HR_proficient	none	0.024	0.022	0.046	0.954	Short-term survivor	12.92	4.14	Dead	3.29433	80	18	21	13	132	0	132	3.29407	97.1327	0.388226	24.5754	11.6667	35	59	0.675833	61	NA	7.29882	7.16456
AOCS-169	ICGC	AOCS_169_2_4	AOCS_169_1_0	HR.proficient_RB1.mut	RB1 altered	HR_proficient	none	0	0	0	1	Short-term survivor	6.74	5.79	Dead	2.117	35	321	39	64	459	50	409	2.07183	27.8416	24.4522	33.3288	15.3333	46	74	0.638397	31	NA	8.70992	8.66298
AOCS-171	ICGC	AOCS_171_2_4	AOCS_171_1_0	BRCA1.type_RB1.wt	RB1 wild-type	HR_deficient	BRCA1_type	0.612	0.056	0.668	0.332	Moderate-term survivor	24.13	13.02	Dead	4.19967	129	125	29	65	348	35	313	1.85027	10.3293	25.6947	28.7603	19	57	52	0.741566	71	NA	5.3386	5.3233
MAOC00037	MOCOG	MAOC00037_4_2	MAOC00037-3-8	BRCA1.type_RB1.wt	RB1 wild-type	HR_deficient	BRCA1_type	0.866	0.068	0.934	0.066	Long-term survivor	124.77	15.52	Dead	2.02867	89	95	28	81	293	24	269	1.72839	15.9059	35.5632	42.2805	20.3333	61	40	0.865368	39	7.5	6.48287	7.28737
MAOC00287	MOCOG	MAOC00287_4_X	MAOC00287-3-5	BRCA1.type_RB1.wt	RB1 wild-type	HR_proficient	none	0.208	0.006	0.214	0.786	Long-term survivor	142.2	142.2	Alive with no progression	4.329	73	130	39	57	299	0	299	3.53281	95.8712	1.8459	38.9839	31.3333	94	55	0.795996	95	55	6.88199	7.20344
MAOC00357	MOCOG	MAOC00357_4_3	MAOC00357-3-9	BRCA2.type_RB1.wt	RB1 wild-type	HR_deficient	BRCA2_type	0.116	0.744	0.86	0.14	Long-term survivor	161.4	161.4	Alive with no progression	5.91633	350	23	80	135	588	61	527	2.75703	78.6077	10.6219	53.2011	30	90	59	0.688582	154	47.5	7.40836	7.24147
MAOC00562	MOCOG	MAOC00562_4_1	MAOC00562-3-7	HR.proficient_RB1.wt	RB1 wild-type	HR_proficient	none	0.012	0.002	0.014	0.986	Long-term survivor	138.75	6.24	Alive with progression	6.14033	120	388	76	86	670	66	604	3.27631	86.0824	1.30261	19.2707	15.3333	46	64	0.887348	104	NA	6.52256	7.97412
MAOC00602	MOCOG	MAOC00602_4_7	MAOC00602-3-2	HR.proficient_RB1.wt	RB1 wild-type	HR_proficient	none	0	0	0	1	Long-term survivor	126.68	126.68	Alive with no progression	2.899	25	315	34	51	425	0	425	3.29777	94.7972	1.84384	12.6327	15	45	59	0.483978	58	NA	5.68264	6.07881
MAOC00623	MOCOG	MAOC00623_4_6	MAOC00623-3-1	HR.proficient_RB1.wt	RB1 wild-type	HR_proficient	none	0.042	0.04	0.082	0.918	Long-term survivor	131.24	80.86	Dead	6.04867	228	19	91	33	371	61	310	3.61851	92.0346	0.138449	18.2517	19.6667	59	76	0.830757	131	NA	7.02219	8.46416
MAOC00665	MOCOG	MAOC00665_4_4	MAOC00665-3-X	BRCA1.type_RB1.wt	RB1 wild-type	HR_deficient	BRCA1_type	0.938	0.044	0.982	0.018	Long-term survivor	124.97	16.54	Dead	5.391	162	268	28	95	553	18	535	3.38235	92.5462	1.2877	36.5737	29	87	60	0.560387	135	12.5	6.38829	6.25702
MAOC00673	MOCOG	MAOC00673_4_X	MAOC00673-3-5	BRCA2.type_RB1.wt	RB1 wild-type	HR_deficient	BRCA2_type	0.284	0.644	0.928	0.072	Long-term survivor	134.13	19.99	Dead	6.974	411	109	40	72	632	16	616	2.66398	89.1905	6.19251	57.7997	33.3333	100	55	0.578265	128	NA	7.15732	7.65899
MAOC00682	MOCOG	MAOC00682_4_9	MAOC00682-3-4	HR.proficient_RB1.wt	RB1 wild-type	HR_proficient	none	0.004	0.004	0.008	0.992	Long-term survivor	131.21	131.21	Alive with no progression	5.35833	61	42	25	39	167	10	157	4.71024	97.987	0.0416545	31.4297	13	39	67	0.545303	94	38.3333	6.03214	6.66086
MAOC00944	MOCOG	MAOC00944_4_0	MAOC00944-3-6	BRCA1.type_RB1.mut	RB1 altered	HR_deficient	BRCA1_type	0.768	0.118	0.886	0.114	Long-term survivor	132.36	41.91	Alive with progression	4.46333	183	170	34	114	501	0	501	1.85181	22.8974	26.5961	37.7484	27	81	46	0.745963	88	15	7.70944	8.21001
MAOC01064	MOCOG	MAOC01064_4_0	MAOC01064-3-6	BRCA1.type_RB1.wt	RB1 wild-type	HR_deficient	BRCA1_type	0.922	0.052	0.974	0.026	Long-term survivor	133.47	63.6	Alive with progression	4.58533	139	243	40	52	474	18	456	3.41245	92.4042	2.07864	35.8817	27	81	57	0.393664	101	10	6.54446	6.98853
MAOC01138	MOCOG	MAOC01138_4_9	MAOC01138-3-4	BRCA1.type_RB1.wt	RB1 wild-type	HR_deficient	BRCA1_type	0.546	0.026	0.572	0.428	Long-term survivor	123.59	26.85	Alive with progression	6.52867	271	420	53	198	942	38	904	1.78351	20.0528	34.926	44.529	29	87	58	0.916049	141	NA	7.34473	7.47057
MAOC01262	MOCOG	MAOC01262_4_7	MAOC01262-3-2	BRCA1.type_RB1.wt	RB1 wild-type	HR_proficient	none	0.408	0.05	0.458	0.542	Long-term survivor	124.02	118.74	Alive with progression	4.08833	100	72	18	41	231	17	214	1.85609	14.0132	25.4684	29.0685	17.3333	52	54	0.840246	85	15	6.18542	6.66383
MAOC01315	MOCOG	MAOC01315_4_6	MAOC01315-3-1	BRCA1.type_RB1.wt	RB1 wild-type	HR_deficient	BRCA1_type	0.686	0.24	0.926	0.074	Long-term survivor	134.59	134.59	Alive with no progression	4.70833	242	93	56	82	473	30	443	3.40069	98.2164	1.32626	39.6417	27.3333	82	52	0.489837	74	45	6.69626	6.57423
MAOC01370	MOCOG	MAOC01370_4_4	MAOC01370-3-X	BRCA2.type_RB1.mut	RB1 altered	HR_deficient	BRCA2_type	0.096	0.816	0.912	0.088	Long-term survivor	122.97	122.97	Alive with no progression	5.00933	227	38	50	65	380	24	356	1.96217	20.2032	22.3666	26.9845	19.6667	59	58	0.717198	91	85	8.31287	8.46182
MAOC01475	MOCOG	MAOC01475_4_4	MAOC01475-3-X	BRCA1.type_RB1.wt	RB1 wild-type	HR_deficient	BRCA1_type	0.594	0.028	0.622	0.378	Long-term survivor	129.57	129.57	Alive with no progression	3.06833	62	208	23	61	354	16	338	3.61814	98.777	0.946133	36.8312	23	69	48	0.694564	45	22.5	6.05238	5.90545
MAOC01491	MOCOG	MAOC01491_4_5	MAOC01491-3-0	BRCA2.type_RB1.wt	RB1 wild-type	HR_deficient	BRCA2_type	0.012	0.976	0.988	0.012	Long-term survivor	143.28	17.66	Alive with progression	6.15467	226	12	33	50	321	0	321	2.9999	80.9784	2.69438	26.3308	22.6667	68	61	0.357631	138	7.5	6.83442	7.4973
MAOC01783	MOCOG	MAOC01783_4_5	MAOC01783-3-0	BRCA1.type_RB1.wt	RB1 wild-type	HR_deficient	BRCA1_type	0.502	0.44	0.942	0.058	Long-term survivor	125.43	18.21	Dead	6.158	332	86	67	100	585	33	552	3.4147	91.7321	2.94574	30.8187	29	87	64	0.635205	130	17.5	6.38432	7.17887
MAOC01847	MOCOG	MAOC01847_4_0	MAOC01847-3-6	HR.proficient_RB1.wt	RB1 wild-type	HR_proficient	none	0.002	0	0.002	0.998	Long-term survivor	136.33	136.33	Alive with no progression	2.84433	106	103	36	33	278	36	242	4.31576	99.6978	0.299624	36.5112	13.3333	40	73	0.697597	56	NA	6.59946	5.96612
MAOC01893	MOCOG	MAOC01893_4_X	MAOC01893-3-5	BRCA1.type_RB1.mut	RB1 altered	HR_deficient	BRCA1_type	0.85	0.122	0.972	0.028	Long-term survivor	129.3	35.87	Alive with progression	3.8	251	199	42	79	571	16	555	3.75545	99.9635	0.0356623	32.9944	22.3333	67	64	0.603918	91	NA	6.59051	6.80212
MAOC02145	MOCOG	MAOC02145_4_1	MAOC02145-3-7	HR.proficient_RB1.wt	RB1 wild-type	HR_proficient	none	0	0	0	1	Long-term survivor	128.25	128.25	Alive with no progression	2.95067	128	84	59	47	318	36	282	3.08636	77.5516	0.133319	11.209	15	45	61	0.688068	53	NA	7.64567	7.72142
MAOC02193	MOCOG	MAOC02193_4_8	MAOC02193-3-3	BRCA2.type_RB1.wt	RB1 wild-type	HR_deficient	BRCA2_type	0.26	0.488	0.748	0.252	Long-term survivor	122.08	122.08	Alive with no progression	4.35967	63	26	44	25	158	63	95	3.10979	97.7808	1.86864	32.9994	13.6667	41	69	0.544752	96	70	6.56151	6.48177
MAOC02278	MOCOG	MAOC02278_4_2	MAOC02278-3-8	HR.proficient_RB1.wt	RB1 wild-type	HR_proficient	none	0	0	0	1	Long-term survivor	126.61	44.11	Dead	5.476	87	415	78	78	658	27	631	3.08864	80.2994	0.0235659	14.5576	14	42	69	0.690005	96	NA	7.9027	7.89408
MAOC02394	MOCOG	MAOC02394_4_5	MAOC02394-3-0	HR.proficient_RB1.wt	RB1 wild-type	HR_proficient	none	0	0	0	1	Long-term survivor	120.84	52.67	Alive with progression	5.23833	231	175	79	103	588	55	533	3.63189	89.2428	0.0831542	26.8866	15.6667	47	69	0.83935	96	65	6.29425	7.00156
MAOC02410	MOCOG	MAOC02410_4_0	MAOC02410-3-6	BRCA1.type_RB1.wt	RB1 wild-type	HR_proficient	none	0.208	0.03	0.238	0.762	Long-term survivor	139.77	139.77	Alive with no progression	3.02933	79	62	15	38	194	0	194	1.80623	16.5453	35.5343	40.837	27.6667	83	45	0.76381	42	8	6.27047	7.59189
MAOC02417	MOCOG	MAOC02417_4_6	MAOC02417-3-1	HR.proficient_RB1.wt	RB1 wild-type	HR_proficient	none	0	0.002	0.002	0.998	Long-term survivor	127.4	127.4	Alive with no progression	2.37067	41	5	8	6	60	0	60	3.2662	86.1752	0.479688	42.2008	15.6667	47	56	0.513699	32	10	6.60186	6.05485
MAOC02427	MOCOG	MAOC02427_4_9	MAOC02427-3-4	HR.proficient_RB1.wt	RB1 wild-type	HR_proficient	none	0	0.002	0.002	0.998	Long-term survivor	120.57	120.57	Alive with no progression	3.968	37	23	62	47	169	75	94	3.85334	99.8479	0.0184818	12.5405	9.33333	28	67	0.769451	69	100	7.27803	6.86905
MAOC02444	MOCOG	MAOC02444_4_3	MAOC02444-3-9	BRCA1.type_RB1.wt	RB1 wild-type	HR_deficient	BRCA1_type	0.84	0.122	0.962	0.038	Long-term survivor	122.74	88.35	Alive with progression	5.629	197	118	35	76	426	0	426	3.452	87.3933	6.75273	29.1227	30.3333	91	67	0.390053	126	55	5.92433	6.39153
MAOC02541	MOCOG	MAOC02541_4_4	MAOC02541-3-X	BRCA1.type_RB1.wt	RB1 wild-type	HR_deficient	BRCA1_type	0.56	0.16	0.72	0.28	Long-term survivor	142.66	142.66	Alive with no progression	5.353	116	62	33	55	266	27	239	2.61761	64.8521	10.7295	28.6714	25.6667	77	70	0.362348	112	10	6.49616	7.07108
MMAC00102	MOCOG	MMAC00102_4_8	MMAC00102-3-3	BRCA2.type_RB1.mut	RB1 altered	HR_deficient	BRCA2_type	0.024	0.958	0.982	0.018	Long-term survivor	139.71	139.71	Alive with no progression	5.547	329	30	52	60	471	22	449	2.19545	25.9252	32.3454	36.7542	25.3333	76	66	0.866356	125	NA	7.06243	7.99322
MMAY00010	MOCOG	MMAY00010_4_1	MMAY00010-3-7	HR.proficient_RB1.wt	RB1 wild-type	HR_proficient	none	0	0	0	1	Long-term survivor	185.65	34.2	Alive with progression	5.285	109	141	82	66	398	88	310	3.58501	94.1639	0.039853	33.6365	15.6667	47	64	0.473408	100	NA	6.42776	7.23915
MMAY00149	MOCOG	MMAY00149_4_4	MMAY00149-3-X	HR.proficient_RB1.wt	RB1 wild-type	HR_proficient	none	0	0	0	1	Long-term survivor	159.33	88.18	Alive with progression	2.149	41	25	32	21	119	19	100	3.35625	88.9522	2.02446	25.0442	14.6667	44	71	0.445018	39	NA	6.58515	7.36087
MMAY00176	MOCOG	MMAY00176_4_1	MMAY00176-3-7	BRCA2.type_RB1.wt	RB1 wild-type	HR_deficient	BRCA2_type	0.1	0.878	0.978	0.022	Long-term survivor	179.51	179.51	Alive with no progression	5.562	372	45	40	63	520	26	494	1.71033	14.923	37.8655	46.4317	30	90	64	0.758452	129	NA	7.64489	7.2681
MMAY00363	MOCOG	MMAY00363_4_1	MMAY00363-3-7	BRCA2.type_RB1.wt	RB1 wild-type	HR_deficient	BRCA2_type	0.06	0.712	0.772	0.228	Long-term survivor	126.51	23.17	Dead	9.362	261	42	92	147	542	14	528	3.80782	94.497	0.950845	26.608	24	72	81	0.572501	177	NA	5.53772	7.76971
MMAY00507	MOCOG	MMAY00507_4_3	MMAY00507-3-9	BRCA2.type_RB1.wt	RB1 wild-type	HR_deficient	BRCA2_type	0.052	0.892	0.944	0.056	Long-term survivor	178.4	31.57	Dead	5.04967	216	17	45	86	364	27	337	3.19008	86.3497	4.56366	29.6912	26.3333	79	55	0.475218	136	NA	8.03442	8.05356
MMAY00566	MOCOG	MMAY00566_4_6	MMAY00566-3-1	BRCA1.type_RB1.wt	RB1 wild-type	HR_deficient	BRCA1_type	0.84	0.106	0.946	0.054	Long-term survivor	165.63	5.61	Dead	2.833	89	55	19	45	208	0	208	1.89857	25.7275	24.6833	34.6893	23.3333	70	57	0.808241	62	NA	5.70196	6.68502
MMAY00594	MOCOG	MMAY00594_4_7	MMAY00594-3-2	BRCA2.type_RB1.wt	RB1 wild-type	HR_deficient	BRCA2_type	0.046	0.884	0.93	0.07	Long-term survivor	142.5	65.47	Dead	8.33367	411	35	51	65	562	7	555	3.03774	80.9495	3.00413	26.5165	27.6667	83	70	0.486312	193	NA	6.94466	6.96366
MMAY00621	MOCOG	MMAY00621_4_9	MMAY00621-3-4	BRCA1.type_RB1.wt	RB1 wild-type	HR_deficient	BRCA1_type	0.662	0.106	0.768	0.232	Long-term survivor	181.06	12.27	Alive with progression	5.01733	135	162	43	91	431	29	402	3.4517	91.587	4.38153	33.0807	25.3333	76	61	0.534777	110	NA	7.4978	6.89563
MMAY00627	MOCOG	MMAY00627_4_0	MMAY00627-3-6	BRCA2.type_RB1.wt	RB1 wild-type	HR_deficient	BRCA2_type	0.088	0.838	0.926	0.074	Long-term survivor	185.75	185.75	Alive with no progression	3.01667	163	25	23	39	250	12	238	1.89824	13.3029	23.2157	23.6159	14.6667	44	60	0.718007	63	NA	6.45791	7.1006
MMAY00631	MOCOG	MMAY00631_4_1	MMAY00631-3-7	HR.proficient_RB1.wt	RB1 wild-type	HR_proficient	none	0.028	0.008	0.036	0.964	Long-term survivor	179.58	179.58	Alive with no progression	6.69367	177	256	94	121	648	133	515	2.99763	75.9924	2.05779	25.4231	20	60	61	0.416962	147	NA	6.82341	6.82493
MMAY00711	MOCOG	MMAY00711_4_8	MMAY00711-3-3	BRCA2.type_RB1.wt	RB1 wild-type	HR_deficient	BRCA2_type	0.01	0.988	0.998	0.002	Long-term survivor	143.02	25.01	Dead	3.66067	238	20	22	39	319	0	319	1.75917	12.9978	32.1101	37.3339	22.3333	67	50	0.816821	94	NA	6.84337	6.97369
MMAY00738	MOCOG	MMAY00738_4_9	MMAY00738-3-4	BRCA2.type_RB1.wt	RB1 wild-type	HR_deficient	BRCA2_type	0.09	0.748	0.838	0.162	Long-term survivor	140.13	16.54	Dead	3.68767	338	43	38	51	470	7	463	1.86497	11.4596	28.6643	30.8131	21.3333	64	33	0.578048	68	NA	6.09986	6.60095
MMAY00753	MOCOG	MMAY00753_4_6	MMAY00753-3-1	BRCA2.type_RB1.mut	RB1 altered	HR_deficient	BRCA2_type	0.13	0.856	0.986	0.014	Long-term survivor	157.43	157.43	Alive with no progression	4.90567	236	34	27	40	337	7	330	1.75699	19.3108	34.3745	45.4561	21.6667	65	62	0.72227	103	NA	8.32047	8.08133
MMAY00758	MOCOG	MMAY00758_4_4	MMAY00758-3-X	BRCA2.type_RB1.wt	RB1 wild-type	HR_deficient	BRCA2_type	0.268	0.68	0.948	0.052	Long-term survivor	133.34	133.34	Dead	10.2077	563	108	97	149	917	51	866	2.91676	71.9704	10.5023	40.1392	30.3333	91	70	0.668554	245	NA	7.74342	8.76948
MMAY00761	MOCOG	MMAY00761_4_1	MMAY00761-3-7	HR.proficient_RB1.wt	RB1 wild-type	HR_proficient	none	0	0.002	0.002	0.998	Long-term survivor	153.59	153.59	Alive with no progression	4.90967	83	70	80	59	292	100	192	2.67755	54.6123	5.96518	23.8359	18	54	67	0.494379	90	NA	6.90509	7.64822
MMAY00981	MOCOG	MMAY00981_4_0	MMAY00981-3-6	BRCA1.type_RB1.wt	RB1 wild-type	HR_proficient	none	0.162	0.002	0.164	0.836	Long-term survivor	201.9	70.53	Alive with progression	3.30667	63	47	22	30	162	0	162	3.61957	95.4	4.59202	36.719	23.6667	71	60	0.506175	68	NA	6.63899	8.47608
MWMH00083	MOCOG	MWMH00083_4_1	MWMH00083-3-7	BRCA2.type_RB1.mut	RB1 altered	HR_deficient	BRCA2_type	0.226	0.728	0.954	0.046	Long-term survivor	203.5	203.5	Dead	3.034	163	10	20	36	229	0	229	1.90061	18.0586	25.6175	29.3559	17.3333	52	67	0.367275	78	10	7.0806	7.37048
MWMH00351	MOCOG	MWMH00351_4_1	MWMH00351-3-7	BRCA1.type_RB1.mut	RB1 altered	HR_deficient	BRCA1_type	0.852	0.078	0.93	0.07	Long-term survivor	247.5	247.5	Alive with no progression	3.941	173	180	27	83	463	23	440	1.9355	23.5321	27.9298	36.7699	26.6667	80	52	0.814323	80	12.5	7.25977	8.88689
MWMH00475	MOCOG	MWMH00475_4_3	MWMH00475-3-9	BRCA1.type_RB1.wt	RB1 wild-type	HR_deficient	BRCA1_type	0.92	0.038	0.958	0.042	Long-term survivor	120.02	106.46	Dead	5.00933	168	348	30	76	622	0	622	2.05565	21.1099	22.6461	26.334	22	66	46	0.608526	104	12.5	7.45951	7.65796
MWMH00507	MOCOG	MWMH00507_4_3	MWMH00507-3-9	BRCA1.type_RB1.mut	RB1 altered	HR_deficient	BRCA1_type	0.886	0.064	0.95	0.05	Long-term survivor	160.9	160.9	Alive with no progression	2.33567	84	123	4	57	268	0	268	1.82448	19.947	34.4038	41.1628	23.6667	71	56	0.415115	58	52.5	6.9194	7.9543
MWMH00552	MOCOG	MWMH00552_4_9	MWMH00552-3-4	BRCA1.type_RB1.mut	RB1 altered	HR_deficient	BRCA1_type	0.914	0.038	0.952	0.048	Long-term survivor	179.81	161.76	Dead	3.054	128	130	24	88	370	7	363	1.87175	17.0209	27.0128	31.7551	24.6667	74	58	0.578982	69	40	7.54625	8.08066
MWMH00758	MOCOG	MWMH00758_4_4	MWMH00758-3-X	BRCA2.type_RB1.wt	RB1 wild-type	HR_proficient	none	0.114	0.288	0.402	0.598	Long-term survivor	151.98	73.3	Dead	9.677	339	132	162	121	754	160	594	3.21519	85.1695	0.695417	25.4084	22	66	68	0.671787	168	32.5	7.76572	7.18441
MWMH00851	MOCOG	MWMH00851_4_0	MWMH00851-3-6	BRCA1.type_RB1.wt	RB1 wild-type	HR_deficient	BRCA1_type	0.68	0.212	0.892	0.108	Long-term survivor	132.6	132.6	Alive with no progression	4.61567	187	128	56	95	466	21	445	1.75715	22.689	41.5725	49.9609	31.6667	95	29	0.845602	102	55	8.08148	7.90871
