# Supplementary material for: Concurrent RB1 Loss and BRCA Deficiency Predicts Enhanced Immunologic Response and Long-term Survival in Tubo-ovarian High-grade Serous Carcinoma
Source: Clin Cancer Res. 2024 Jun 5;30(16):3481–98. doi: 10.1158/1078-0432.CCR-23-3552 (PMC11325151; doi:10.1158/1078-0432.CCR-23-3552)
Supplement: Supplementary Table S3 — Number of RNA-seq primary tumor samples by library type and alteration group. [file ccr-23-3552_supplementary_table_s3_suppst3.xlsx]

## Sheet: Sheet1
Supplementary Table S3. Number of RNA-seq primary tumor samples by library type and alteration group.
HR_status_RB1_status	LibraryType (unstranded)	LibraryType (stranded)
BRCA1.type_RB1.mut	8	5
BRCA1.type_RB1.wt	19	17
BRCA2.type_RB1.mut	4	4
BRCA2.type_RB1.wt	7	13
HR.proficient_RB1.mut	4	0
HR.proficient_RB1.wt	31	14
HR, homologous recombination; wt, wildtype; mut, mutation.
