# Supplementary material for: Concurrent RB1 Loss and BRCA Deficiency Predicts Enhanced Immunologic Response and Long-term Survival in Tubo-ovarian High-grade Serous Carcinoma
Source: Clin Cancer Res. 2024 Jun 5;30(16):3481–98. doi: 10.1158/1078-0432.CCR-23-3552 (PMC11325151; doi:10.1158/1078-0432.CCR-23-3552)
Supplement: Supplementary Table S4 — Differential gene expression analysis comparing transcriptomes of tumors based on BRCA and RB1 alteration status. [file ccr-23-3552_supplementary_table_s4_suppst4.xlsx]

## Sheet: Contents
Supplementary Table S4. Differential gene expression analysis comparing transcriptomes of tumors based on BRCA and RB1 alteration status.
Sheet	Description	Short description
Sheet 1	DESeq2 results comparing gene expression in HRD (n = 77) to HRP (n = 49) tumors, with removal of signal associated with RB1 status	HRD / HRP (sans RB1 sig)
Sheet 2	DESeq2 results comparing gene expression in RB1 altered (n = 25) to RB1 wild-type (n = 101) tumors, with removal of signal associated with HRD	RB1-alt / RB1-wt (sans HRD type)
Sheet 3	DESeq2 results comparing gene expression in BRCA2-type HRD (n = 28) to HRP (n = 49) tumors, with removal of signal associated with RB1 status	BRCA2-HRD / HRP (sans RB1 sig)
Sheet 4	DESeq2 results comparing gene expression in BRCA2-type HRD & RB1 wild-type (n = 20) to HRP & RB1 wild-type (n = 45) tumors	BRCA2-HRD.RB1-wt / HRP.RB1-wt
Sheet 5	DESeq2 results comparing gene expression in BRCA2-type HRD & RB1 altered (n = 8) to HRP & RB1 wild-type (n = 45) tumors	BRCA2-HRD.RB1-alt / HRP.RB1-wt
Sheet 6	DESeq2 results comparing gene expression in BRCA1-type HRD (n = 49) to HRP (n = 49) tumors, with removal of signal associated with RB1 status	BRCA1-HRD / HRP (sans RB1 sig)
Sheet 7	DESeq2 results comparing gene expression in BRCA1-type HRD & RB1 wild-type (n = 36) to HRP & RB1 wild-type (n = 45) tumors	BRCA1-HRD.RB1-wt / HRP.RB1-wt
Sheet 8	DESeq2 results comparing gene expression in BRCA1-type HRD & RB1 altered (n = 13) to HRP & RB1 wild-type (n = 45) tumors	BRCA1-HRD.RB1-alt / HRP.RB1-wt
	HRD, homologous recombination deficient; HRP, homologous recombination proficient; RB1-wt, RB1 wild-type; RB1-alt, RB1 altered.

## Sheet: Sheet 1
ID	CHR	START	END	STRAND	FULL_LENGTH	EXONIC_LENGTH	SYMBOL	baseMean	baseMeanAB	baseMeanA	baseMeanB	foldChange.unshrunken	log2FoldChange.unshrunken	foldChange.shrunken	log2FoldChange.shrunken	pval	padj
ENSG00000187048	1	47394849	47407156	-	12308	3890	CYP4A11	97.0975	97.0975	13.8437	150.077	11.2776	3.49539	9.58151	3.26025	1.34611e-17	2.54523e-13
ENSG00000181790	8	143530791	143626370	+	95580	7356	BAI1	678.351	678.351	153.181	1012.55	6.67423	2.7386	5.97516	2.57898	3.75626e-15	3.55117e-11
ENSG00000109519	4	7060633	7069924	-	9292	4177	GRPEL1	3284.07	3284.07	2404.69	3843.67	1.70328	0.768315	1.65472	0.726587	1.38116e-13	8.70497e-10
ENSG00000215644	17	79762008	79771889	+	9882	3241	GCGR	42.6324	69.1682	165.716	7.72841	0.0849216	-3.55772	0.10714	-3.22243	3.4096e-13	1.61172e-09
ENSG00000167799	11	67395409	67397401	-	1993	1475	NUDT8	725.467	725.467	399.974	932.599	2.47802	1.30919	2.31249	1.20944	6.54957e-12	2.1958e-08
ENSG00000104524	8	144686083	144691943	-	5861	3244	PYCRL	3500.21	3500.21	2283.56	4274.44	2.13129	1.09173	2.03046	1.0218	6.96785e-12	2.1958e-08
ENSG00000162989	2	155554811	155714863	+	160053	5066	KCNJ3	27.095	27.095	59.9686	6.1754	0.132119	-2.92009	0.157397	-2.66752	1.47735e-11	3.54712e-08
ENSG00000234068	X	55115441	55119275	+	3835	661	PAGE2	436.647	436.647	787.102	213.629	0.0424882	-4.55679	0.0696398	-3.84394	1.50079e-11	3.54712e-08
ENSG00000196260	6	30899130	30899952	-	823	691	SFTA2	155.072	155.072	18.0569	242.263	13.3424	3.73795	9.82767	3.29685	1.78102e-11	3.74173e-08
ENSG00000018625	1	160085549	160113381	+	27833	6298	ATP1A2	699.905	699.905	1494.43	194.297	0.173261	-2.52898	0.200859	-2.31574	4.44864e-11	8.41149e-08
ENSG00000143452	1	150670536	150693364	-	22829	2405	HORMAD1	74.1148	85.0915	148.724	44.598	0.158756	-2.65512	0.186272	-2.42452	5.7151e-11	9.82373e-08
ENSG00000168878	2	85884437	85895864	-	11428	4110	SFTPB	133.206	133.206	39.0164	193.145	5.77358	2.52947	4.95951	2.3102	7.24861e-11	1.14214e-07
ENSG00000177468	6	137813336	137815531	-	2196	2196	OLIG3	10.5742	15.9085	38.9783	1.22776	0.0539857	-4.21128	0.0835952	-3.58044	8.68984e-11	1.2639e-07
ENSG00000187801	1	40915774	40929390	+	13617	2386	ZFP69B	332.712	332.712	468.317	246.418	0.462357	-1.11292	0.489619	-1.03027	1.00709e-10	1.36015e-07
ENSG00000167700	8	145734457	145736596	+	2140	1823	MFSD3	4222.76	4222.76	2887.62	5072.4	2.14475	1.10081	2.02641	1.01893	1.22759e-10	1.54742e-07
ENSG00000133636	12	86268073	86276770	+	8698	1555	NTS	1980.38	1980.38	198.102	3114.56	8.39313	3.06921	6.73392	2.75145	1.94496e-10	2.23634e-07
ENSG00000101198	20	61872136	61904046	-	31911	2668	NKAIN4	575.931	575.931	1223.07	164.116	0.178026	-2.48984	0.208815	-2.2597	2.20749e-10	2.23634e-07
ENSG00000105176	19	30414551	30506611	+	92061	4528	URI1	12609	12609	19136.7	8454.97	0.456031	-1.1328	0.485093	-1.04367	2.23459e-10	2.23634e-07
ENSG00000143514	1	223967601	224033674	-	66074	5991	TP53BP2	5744.97	5744.97	7516.07	4617.9	0.601943	-0.732301	0.628463	-0.670101	2.24722e-10	2.23634e-07
ENSG00000147383	X	151999511	152038273	+	38763	1996	NSDHL	2809.86	2809.86	2000.93	3324.64	1.75504	0.811502	1.67943	0.747976	3.02156e-10	2.85658e-07
ENSG00000113966	3	97483365	97519953	+	36589	2261	ARL6	458.469	458.469	592.753	373.015	0.633568	-0.658429	0.662174	-0.594718	4.15985e-10	3.61367e-07
ENSG00000180921	8	144806103	144815971	-	9869	5654	FAM83H	14231.8	14231.8	9497.88	17244.3	1.92347	0.943712	1.83171	0.873188	4.20461e-10	3.61367e-07
ENSG00000181924	11	73583712	73588033	-	4322	2246	COA4	6545.8	6545.8	4904.58	7590.21	1.7223	0.784336	1.64567	0.718672	5.19419e-10	4.27008e-07
ENSG00000185515	X	154299695	154351349	+	51655	3182	BRCC3	3453.1	3453.1	2526.93	4042.48	1.61607	0.692486	1.54424	0.626893	5.58558e-10	4.40051e-07
ENSG00000178896	8	145133529	145135550	+	2022	1407	EXOSC4	4184.37	4184.37	2591.71	5197.89	2.34532	1.22978	2.17164	1.11878	7.32622e-10	5.54097e-07
ENSG00000147789	8	146052849	146072894	+	20046	10296	ZNF7	4484.67	4484.67	3242.26	5275.29	1.70126	0.766602	1.62361	0.699201	7.75596e-10	5.64037e-07
ENSG00000164007	1	43198764	43205925	-	7162	3602	CLDN19	188.637	188.637	425.262	38.0577	0.0890577	-3.48912	0.121974	-3.03536	8.9155e-10	6.24349e-07
ENSG00000104518	8	144635377	144645232	+	9856	5116	GSDMD	10922.8	10922.8	7820.14	12897.2	1.82143	0.865074	1.73347	0.793665	1.23125e-09	8.31444e-07
ENSG00000107614	10	17184253	17244053	-	59801	10535	TRDMT1	673.821	673.821	914.761	520.496	0.566982	-0.818624	0.595396	-0.748077	1.33377e-09	8.34897e-07
ENSG00000185122	8	145515280	145538385	+	23106	4957	HSF1	12331.8	12331.8	8959.65	14477.7	1.74215	0.800871	1.6593	0.730579	1.33829e-09	8.34897e-07
ENSG00000174165	11	66288108	66313709	-	25602	3486	ZDHHC24	1394.36	1394.36	1011.23	1638.16	1.73201	0.792444	1.64962	0.722135	1.36883e-09	8.34897e-07
ENSG00000076513	12	110436991	110477568	+	40578	7350	ANKRD13A	5112.62	5112.62	6388.42	4300.74	0.640534	-0.642653	0.671542	-0.574451	1.5978e-09	9.04283e-07
ENSG00000170619	8	146066427	146079121	-	12695	2909	COMMD5	3416.67	3416.67	2599.17	3936.9	1.6893	0.756421	1.60823	0.685474	1.64676e-09	9.04283e-07
ENSG00000087916	X	115567790	115592625	+	24836	4521	SLC6A14	80.3434	90.5906	47.202	118.202	6.19664	2.63149	5.10176	2.351	1.6536e-09	9.04283e-07
ENSG00000179632	8	145159402	145162514	+	3113	2377	MAF1	16960.6	16960.6	12716.6	19661.3	1.72297	0.784897	1.63994	0.713641	1.67389e-09	9.04283e-07
ENSG00000179886	8	144680074	144682485	+	2412	2412	TIGD5	1705.38	1705.38	1228.34	2008.95	1.81185	0.857462	1.72202	0.784103	1.86685e-09	9.80512e-07
ENSG00000187954	8	145674965	145691060	-	16096	9787	CYHR1	11493.3	11493.3	8225.49	13572.7	1.87499	0.906883	1.77877	0.830883	1.97061e-09	1.00703e-06
ENSG00000161249	19	35988122	36004560	-	16439	7444	DMKN	12657.9	12657.9	22473.2	6411.78	0.363653	-1.45936	0.406438	-1.29889	2.28371e-09	1.13633e-06
ENSG00000116668	1	185126212	185260897	+	134686	4054	SWT1	825.59	825.59	1043.83	686.712	0.659722	-0.60007	0.69178	-0.531615	3.94428e-09	1.87058e-06
ENSG00000187997	17	76142434	76162258	+	19825	2763	C17orf99	27.4309	27.4309	11.092	37.8284	3.9415	1.97874	3.34991	1.74412	4.04431e-09	1.87058e-06
ENSG00000174963	3	147103833	147124647	-	20815	8568	ZIC4	460.285	460.285	1010.37	110.229	0.0811046	-3.62407	0.117864	-3.08481	4.05616e-09	1.87058e-06
ENSG00000117139	1	202696526	202778598	-	82073	9185	KDM5B	9280.64	9280.64	12099.2	7486.98	0.622	-0.685013	0.655166	-0.610067	4.66003e-09	2.0979e-06
ENSG00000178719	8	145064226	145067583	+	3358	2527	GRINA	22391.8	22391.8	16406.6	26200.5	1.74233	0.801016	1.65084	0.723202	5.1972e-09	2.28532e-06
ENSG00000051523	16	88709691	88717560	-	7870	3357	CYBA	18982.5	18982.5	12076.3	23377.3	2.02831	1.02028	1.90179	0.927359	5.6866e-09	2.41516e-06
ENSG00000128050	4	57301907	57327534	+	25628	4306	PAICS	14658.7	14658.7	11380	16745.1	1.46186	0.547806	1.39946	0.484868	5.74794e-09	2.41516e-06
ENSG00000136950	9	127624409	127640003	+	15595	3601	ARPC5L	5515.2	5515.2	4217.05	6341.3	1.61343	0.690135	1.52979	0.613329	6.44632e-09	2.64972e-06
ENSG00000179091	8	145149930	145152428	+	2499	1975	CYC1	19699	19699	14113.3	23253.5	1.87144	0.904145	1.76626	0.820696	6.71302e-09	2.70063e-06
ENSG00000185803	8	145577795	145584932	+	7138	2926	SLC52A2	7468.96	7468.96	5369.85	8804.76	1.7496	0.807028	1.65531	0.727098	7.15603e-09	2.81888e-06
ENSG00000148219	9	119187504	120177348	-	989845	8290	ASTN2	490.876	490.876	325.502	596.114	1.86857	0.901937	1.76243	0.817565	7.83252e-09	3.00819e-06
ENSG00000179348	3	128198270	128212028	-	13759	4459	GATA2	536.354	536.354	939.858	279.579	0.300321	-1.73542	0.349487	-1.51669	7.95482e-09	3.00819e-06
ENSG00000143140	1	147228332	147245484	-	17153	3256	GJA5	1654.41	1654.41	743.37	2234.16	2.81526	1.49327	2.48482	1.31314	8.52511e-09	3.16064e-06
ENSG00000128039	4	56212276	56239263	+	26988	4420	SRD5A3	3785.12	3785.12	2359.72	4692.18	2.06028	1.04284	1.92363	0.943834	8.85701e-09	3.22054e-06
ENSG00000151882	5	43376747	43412493	-	35747	4622	CCL28	2691.71	2691.71	4200.16	1731.79	0.377821	-1.40423	0.423444	-1.23976	9.74254e-09	3.4757e-06
ENSG00000167632	8	140742586	141468678	-	726093	34988	TRAPPC9	4019.93	4019.93	2956.43	4696.71	1.68926	0.756394	1.59493	0.673489	1.33828e-08	4.60779e-06
ENSG00000137090	9	841690	969090	+	127401	3253	DMRT1	95.3661	95.3661	149.531	60.8977	0.179142	-2.48082	0.221599	-2.17398	1.34032e-08	4.60779e-06
ENSG00000168003	11	62623518	62656352	+	32835	5239	SLC3A2	13516.5	13516.5	10998	15119.2	1.43099	0.517012	1.3722	0.456492	1.37424e-08	4.64004e-06
ENSG00000183742	7	20174278	20257027	-	82750	9898	MACC1	3566.74	3566.74	5732.98	2188.23	0.382341	-1.38707	0.428691	-1.22199	1.4119e-08	4.68355e-06
ENSG00000057704	12	94960900	95044338	-	83439	6515	TMCC3	2705.17	2705.17	4439.95	1601.22	0.389088	-1.36183	0.434803	-1.20157	1.4491e-08	4.72408e-06
ENSG00000109180	4	48807229	48863834	+	56606	4714	OCIAD1	11318.1	11318.1	9259.08	12628.4	1.43148	0.517503	1.37228	0.456577	1.50344e-08	4.81813e-06
ENSG00000259305	8	124238431	124279627	-	41197	1255	ZHX1-C8ORF76	186.256	186.256	113.05	232.841	2.29482	1.19838	2.09884	1.0696	1.55014e-08	4.885e-06
ENSG00000103876	15	80444832	80479288	+	34457	7063	FAH	2253.28	2253.28	1515.61	2722.7	1.90006	0.926048	1.78317	0.834447	1.65436e-08	5.12796e-06
ENSG00000178397	7	6369040	6388612	-	19573	2395	FAM220A	1788.78	1788.78	2296.34	1465.79	0.670834	-0.575972	0.704951	-0.504405	1.72248e-08	5.25301e-06
ENSG00000178685	8	145051321	145086940	-	35620	6033	PARP10	16763.6	16763.6	11497.4	20114.8	1.98846	0.991649	1.85542	0.891747	2.12824e-08	6.38742e-06
ENSG00000141744	17	37824234	37826728	+	2495	1457	PNMT	175.966	175.966	334.996	74.7644	0.229466	-2.12365	0.278716	-1.84313	2.2424e-08	6.62488e-06
ENSG00000197363	8	146024261	146036554	+	12294	5308	ZNF517	1689.61	1689.61	1364.65	1896.4	1.63798	0.711921	1.54416	0.626823	2.29937e-08	6.68868e-06
ENSG00000179526	8	145153536	145163027	-	9492	2783	SHARPIN	7802.19	7802.19	5765.13	9098.5	1.72905	0.789976	1.62696	0.70218	2.3869e-08	6.8381e-06
ENSG00000132744	11	67410026	67418130	-	8105	1300	ACY3	189.558	189.558	84.4461	256.448	3.09838	1.63152	2.66067	1.41179	2.53445e-08	7.15245e-06
ENSG00000163825	3	46538981	46542439	+	3459	1321	RTP3	6.22442	26.5296	30.8918	23.7537	0.108033	-3.21046	0.150391	-2.73321	2.61907e-08	7.28256e-06
ENSG00000213563	8	145751117	145754516	-	3400	3001	C8orf82	4392.21	4392.21	3137.22	5190.84	1.85526	0.891618	1.73937	0.798568	2.65972e-08	7.28383e-06
ENSG00000197858	8	145137493	145141119	+	3627	3269	GPAA1	17193.1	17193.1	12337.7	20282.9	1.78398	0.835102	1.67578	0.744831	2.69657e-08	7.28383e-06
ENSG00000117971	15	78916461	79020096	-	103636	4976	CHRNB4	87.3381	87.3381	34.3472	121.06	2.91237	1.54219	2.52719	1.33753	2.79938e-08	7.45503e-06
ENSG00000122335	6	158530536	158589312	-	58777	8894	SERAC1	787.927	787.927	998.001	654.243	0.631701	-0.662686	0.669594	-0.578641	3.02589e-08	7.85046e-06
ENSG00000185825	X	152965947	152990152	-	24206	2629	BCAP31	22414.4	22414.4	16488.8	26185.2	1.71128	0.775072	1.60874	0.685931	3.0309e-08	7.85046e-06
ENSG00000160972	8	145703352	145727504	+	24153	5414	PPP1R16A	10439.5	10439.5	7055.19	12593.2	1.93302	0.950855	1.80441	0.85153	3.21056e-08	8.20341e-06
ENSG00000105088	19	9964394	10047228	-	82835	2500	OLFM2	1343.91	1343.91	2174.09	815.608	0.343187	-1.54293	0.396218	-1.33563	3.32218e-08	8.37543e-06
ENSG00000246705	12	14927270	14930936	+	3667	3667	H2AFJ	4096.64	4096.64	2572.94	5066.27	2.11666	1.08179	1.95249	0.965318	3.455e-08	8.59569e-06
ENSG00000014164	8	144519825	144623623	-	103799	3731	ZC3H3	3402.52	3402.52	2556.49	3940.91	1.58959	0.668652	1.4981	0.58313	3.58164e-08	8.70894e-06
ENSG00000122133	9	138453602	138458801	+	5200	1454	PAEP	1272.43	1806.26	746.302	2480.78	5.54999	2.47249	4.4064	2.1396	3.59264e-08	8.70894e-06
ENSG00000108639	17	76164639	76169608	+	4970	4074	SYNGR2	17411.7	17411.7	13260.5	20053.3	1.67376	0.743096	1.5726	0.653154	3.88916e-08	9.30839e-06
ENSG00000104313	8	72109668	72274467	-	164800	5225	EYA1	120.968	120.968	225.368	54.5316	0.241789	-2.04818	0.295394	-1.75929	4.49537e-08	1.06248e-05
ENSG00000184330	1	153389000	153395701	+	6702	4457	S100A7A	56.2307	56.2307	6.4267	87.9241	12.0562	3.5917	7.80458	2.96432	4.72165e-08	1.10219e-05
ENSG00000136986	8	124025404	124054663	-	29260	7081	DERL1	11616.9	11616.9	9065.74	13240.3	1.53882	0.621821	1.45288	0.538914	4.88498e-08	1.1264e-05
ENSG00000039319	5	79703832	79775169	+	71338	11461	ZFYVE16	2971.63	2971.63	3560.13	2597.14	0.704203	-0.505937	0.735685	-0.44284	5.25278e-08	1.17201e-05
ENSG00000181135	8	144766622	144796068	+	29447	6328	ZNF707	2423.01	2423.01	1777.43	2833.84	1.71332	0.776795	1.60577	0.683263	5.26126e-08	1.17201e-05
ENSG00000111405	12	48103517	48119350	-	15834	2679	ENDOU	294.84	319.433	170.518	414.197	4.20101	2.07074	3.42313	1.77532	5.26871e-08	1.17201e-05
ENSG00000134827	11	59620273	59634048	-	13776	1586	TCN1	23.8559	68.2039	8.36392	106.284	5.24234	2.39021	4.15431	2.05461	5.65494e-08	1.2433e-05
ENSG00000172172	8	121393000	121457642	-	64643	4210	MRPL13	5343.41	5343.41	3951.96	6228.88	1.69049	0.757437	1.58426	0.663806	5.83593e-08	1.26834e-05
ENSG00000182325	8	145579091	145583036	-	3946	3375	FBXL6	3722.36	3722.36	2550.33	4468.2	1.8666	0.900414	1.73973	0.79886	6.38243e-08	1.37135e-05
ENSG00000115112	2	121974163	122042783	-	68621	9372	TFCP2L1	2332.96	2332.96	3589.59	1533.29	0.312263	-1.67916	0.370143	-1.43385	6.85567e-08	1.45648e-05
ENSG00000178372	10	5540658	5541533	-	876	876	CALML5	462.56	462.56	144.281	665.102	5.70734	2.51282	4.44266	2.15142	7.20801e-08	1.50523e-05
ENSG00000163975	3	196715492	196756687	-	41196	8393	MFI2	2521.42	2521.42	1548.14	3140.78	1.94713	0.961351	1.80637	0.853094	7.24435e-08	1.50523e-05
ENSG00000196437	19	37902057	37960177	-	58121	5016	ZNF569	821.352	821.352	1099.58	644.295	0.58184	-0.781305	0.622188	-0.684578	7.51998e-08	1.54552e-05
ENSG00000186017	19	36936021	36980804	-	44784	6481	ZNF566	1181.89	1181.89	1567.13	936.737	0.636542	-0.651672	0.677141	-0.562471	7.97442e-08	1.62009e-05
ENSG00000145390	4	120133742	120216672	+	82931	11950	USP53	6058.56	6058.56	3571.21	7641.41	2.33403	1.22283	2.10096	1.07105	8.0542e-08	1.62009e-05
ENSG00000181638	8	144328991	144344875	+	15885	6910	ZFP41	1134.26	1134.26	851.916	1313.94	1.58582	0.665233	1.48889	0.574238	8.58088e-08	1.70787e-05
ENSG00000172264	20	13976015	16033842	+	2057828	11342	MACROD2	2070.27	2070.27	2974.89	1494.6	0.413409	-1.27436	0.463394	-1.10969	9.35142e-08	1.84184e-05
ENSG00000076650	19	33571786	33621448	+	49663	4488	GPATCH1	1973.38	1973.38	2805.58	1443.79	0.57464	-0.799269	0.616594	-0.697606	1.18012e-07	2.30037e-05
ENSG00000169093	X	1522032	1572655	-	50624	3506	ASMTL	2471.89	2471.89	1953.23	2801.95	1.59777	0.676059	1.49652	0.581616	1.20984e-07	2.31498e-05
ENSG00000125965	20	34021145	34042568	-	21424	2646	GDF5	89.3507	89.3507	138.981	57.7678	0.332857	-1.58703	0.392614	-1.34882	1.2121e-07	2.31498e-05
ENSG00000189376	8	124232196	124253638	-	21443	2468	C8orf76	1034.46	1034.46	790.3	1189.83	1.65418	0.726121	1.54509	0.62769	1.25722e-07	2.3624e-05
ENSG00000263711	18	70818476	70931715	-	113240	6854	RP11-169F17.1	66.1083	66.1083	89.4549	51.2514	0.0830496	-3.58988	0.13329	-2.90736	1.27148e-07	2.3624e-05
ENSG00000182010	10	63942794	64028466	-	85673	9548	RTKN2	1165.77	1165.77	1509.98	946.728	0.55953	-0.837713	0.601542	-0.733262	1.27441e-07	2.3624e-05
ENSG00000157322	16	69984810	69998141	+	13332	5894	CLEC18A	89.5578	89.5578	151.331	50.2478	0.353632	-1.49968	0.412018	-1.27922	1.29391e-07	2.37527e-05
ENSG00000173327	11	65365226	65382853	-	17628	10564	MAP3K11	7484.95	7484.95	6053.15	8396.1	1.44368	0.529755	1.37303	0.457367	1.35523e-07	2.46392e-05
ENSG00000173137	8	145596790	145618457	+	21668	2742	ADCK5	2508.81	2508.81	1640.5	3061.37	1.96772	0.976523	1.81391	0.859101	1.41437e-07	2.54695e-05
ENSG00000131871	15	101811022	101817705	-	6684	3766	VIMP	4882.97	4882.97	3890.24	5514.7	1.48028	0.565872	1.40009	0.485524	1.48055e-07	2.64097e-05
ENSG00000158483	11	71498556	71512282	+	13727	2972	FAM86C1	816.182	816.182	619.091	941.603	1.51961	0.603699	1.43048	0.516503	1.52731e-07	2.69892e-05
ENSG00000125686	17	37560538	37607539	-	47002	7330	MED1	5580.99	5580.99	8244.85	3885.81	0.483506	-1.0484	0.528512	-0.919992	1.56162e-07	2.71127e-05
ENSG00000095596	10	94833232	94837647	+	4416	2485	CYP26A1	120.814	120.814	197.068	72.2885	0.296059	-1.75604	0.358743	-1.47898	1.57103e-07	2.71127e-05
ENSG00000182307	8	146277764	146281416	+	3653	3378	C8orf33	9677.14	9677.14	6705.75	11568	1.79434	0.843453	1.66596	0.736354	1.58827e-07	2.71127e-05
ENSG00000142619	1	17575593	17610728	+	35136	3189	PADI3	202	202	407.122	71.4676	0.149991	-2.73705	0.202769	-2.30209	1.59833e-07	2.71127e-05
ENSG00000133195	17	70642088	71088851	-	446764	5583	SLC39A11	3153.55	3153.55	2325.8	3680.3	1.62308	0.698733	1.51589	0.600162	1.606e-07	2.71127e-05
ENSG00000169180	16	28109300	28223241	-	113942	7065	XPO6	8898.54	8898.54	7325.24	9899.72	1.33298	0.41466	1.29179	0.369377	1.85859e-07	3.10859e-05
ENSG00000071889	X	153733350	153744566	-	11217	6240	FAM3A	5024.54	5024.54	3710.98	5860.44	1.6411	0.714663	1.53003	0.613561	1.87423e-07	3.10859e-05
ENSG00000125089	4	8183799	8243530	+	59732	10593	SH3TC1	1761.05	1761.05	1206.21	2114.13	1.81134	0.85706	1.67814	0.746866	1.94176e-07	3.19259e-05
ENSG00000136875	9	116037623	116055185	+	17563	3613	PRPF4	4073.4	4073.4	3209.51	4623.14	1.39305	0.478251	1.33467	0.416488	1.99636e-07	3.25406e-05
ENSG00000104522	8	144694788	144700218	-	5431	3622	TSTA3	11044.8	11044.8	8242.85	12827.8	1.73159	0.792095	1.60814	0.685393	2.03284e-07	3.2852e-05
ENSG00000105173	19	30302805	30315215	+	12411	2568	CCNE1	4292.17	4292.17	6384.72	2960.55	0.444229	-1.17062	0.494326	-1.01646	2.06093e-07	3.30238e-05
ENSG00000188215	16	20866247	20911706	-	45460	6248	DCUN1D3	1423.58	1423.58	1052.64	1659.62	1.55171	0.633857	1.45413	0.540157	2.08123e-07	3.30689e-05
ENSG00000008256	7	6201407	6312275	-	110869	5805	CYTH3	3293.49	3293.49	4320.19	2640.13	0.615856	-0.699336	0.660484	-0.598403	2.11372e-07	3.33052e-05
ENSG00000089050	20	18467184	18477887	-	10704	3861	RBBP9	2326.17	2326.17	2826.05	2008.06	0.667483	-0.583196	0.708579	-0.496999	2.30197e-07	3.59717e-05
ENSG00000197808	19	37128094	37157755	-	29662	4195	ZNF461	836.07	836.07	1086.94	676.425	0.620562	-0.688352	0.665493	-0.587504	2.34789e-07	3.61121e-05
ENSG00000187135	19	30017406	30055386	+	37981	1488	VSTM2B	80.3166	170.099	182.208	162.393	0.135867	-2.87973	0.190519	-2.39199	2.34916e-07	3.61121e-05
ENSG00000215375	4	667369	675822	+	8454	4305	MYL5	1407.03	1407.03	933.073	1708.64	1.93176	0.949913	1.77624	0.828829	2.42251e-07	3.69393e-05
ENSG00000136044	12	105567074	105630016	-	62943	5124	APPL2	3389.65	3389.65	4018.07	2989.75	0.725581	-0.462792	0.755669	-0.404174	2.46542e-07	3.70047e-05
ENSG00000181649	11	2949503	2950685	-	1183	955	PHLDA2	682.464	682.464	414.788	852.803	2.15562	1.1081	1.94984	0.963352	2.46593e-07	3.70047e-05
ENSG00000188816	10	124907638	124910188	+	2551	1628	HMX2	3.202	3.202	5.93967	1.45985	0.109612	-3.18952	0.164023	-2.60803	2.50859e-07	3.73483e-05
ENSG00000163694	4	40425272	40632892	-	207621	8558	RBM47	9274.2	9274.2	7334.59	10508.5	1.50204	0.586919	1.41363	0.499401	2.54687e-07	3.7622e-05
ENSG00000124440	19	46800303	46846690	+	46388	8371	HIF3A	1827.57	1827.57	3052.28	1048.21	0.344346	-1.53807	0.407649	-1.2946	2.6514e-07	3.87042e-05
ENSG00000168936	4	1717679	1723085	-	5407	3442	TMEM129	5286.7	5286.7	3956.97	6132.89	1.60881	0.685993	1.49932	0.584304	2.66106e-07	3.87042e-05
ENSG00000109062	17	72744791	72765492	+	20702	2315	SLC9A3R1	7131.49	7131.49	5087.37	8432.3	1.76719	0.821456	1.63566	0.709875	2.70277e-07	3.90106e-05
ENSG00000163623	4	85413140	85419603	-	6464	3086	NKX6-1	541.245	541.245	1071.76	203.644	0.188169	-2.4099	0.247894	-2.0122	2.75971e-07	3.9251e-05
ENSG00000174804	11	86656721	86666433	-	9713	7383	FZD4	5967.92	5967.92	3700.15	7411.06	1.84531	0.883859	1.70229	0.767474	2.76094e-07	3.9251e-05
ENSG00000142065	19	36827162	36870101	-	42940	6010	ZFP14	1296.99	1296.99	1708.11	1035.37	0.641937	-0.639496	0.686446	-0.542781	2.82331e-07	3.98381e-05
ENSG00000145247	4	48887036	48908954	-	21919	2483	OCIAD2	4749.72	4749.72	3388.54	5615.92	1.68019	0.748626	1.55901	0.640629	3.00918e-07	4.21463e-05
ENSG00000131724	X	117861535	117928502	+	66968	5387	IL13RA1	12832.1	12832.1	9279.7	15092.7	1.58328	0.662914	1.47666	0.562337	3.14391e-07	4.37096e-05
ENSG00000105880	7	96649704	96654409	-	4706	1895	DLX5	178.344	178.344	305.266	97.5761	0.316593	-1.6593	0.383227	-1.38373	3.24203e-07	4.47447e-05
ENSG00000163950	4	1694527	1714282	-	19756	2026	SLBP	5916.12	5916.12	4445.51	6851.95	1.50912	0.593704	1.41745	0.503301	3.27517e-07	4.48746e-05
ENSG00000185043	15	90773207	90777279	-	4073	1247	CIB1	7728.74	7728.74	5690.19	9026	1.67604	0.745059	1.55435	0.636314	3.32157e-07	4.51829e-05
ENSG00000253320	8	103876528	103990104	+	113577	3695	KB-1507C5.2	491.044	491.044	321.566	598.893	1.92297	0.943335	1.76312	0.818128	3.48399e-07	4.69788e-05
ENSG00000167619	19	42817477	42829214	+	11738	2640	TMEM145	64.1704	75.7397	106.414	56.2194	0.299327	-1.74021	0.367176	-1.44545	3.50328e-07	4.69788e-05
ENSG00000186222	4	6717842	6719387	+	1546	1546	BLOC1S4	1576.39	1576.39	1315.42	1742.46	1.4651	0.550997	1.38393	0.468775	3.59183e-07	4.7827e-05
ENSG00000147689	8	124191200	124222314	+	31115	6312	FAM83A	1673.43	1673.43	796.969	2231.17	3.52724	1.81854	2.83667	1.5042	4.00964e-07	5.3017e-05
ENSG00000131876	15	101821715	101835487	-	13773	3669	SNRPA1	5120.41	5120.41	3739.89	5998.93	1.58072	0.660586	1.47199	0.557769	4.24956e-07	5.54492e-05
ENSG00000188536	16	222846	223709	+	864	856	HBA2	434.727	490.744	285.148	621.578	4.03108	2.01116	3.16005	1.65995	4.26984e-07	5.54492e-05
ENSG00000166557	15	79603404	79704334	+	100931	2769	TMED3	9056.14	9056.14	6997.05	10366.5	1.63854	0.712408	1.51974	0.603821	4.28156e-07	5.54492e-05
ENSG00000237765	4	15683285	15707188	+	23904	4817	FAM200B	2639.9	2639.9	2139.21	2958.52	1.50231	0.587184	1.41023	0.495935	4.46903e-07	5.74833e-05
ENSG00000122550	7	23145353	23217533	+	72181	7524	KLHL7	2513.13	2513.13	3182	2087.48	0.680843	-0.554605	0.721922	-0.470084	4.61243e-07	5.89269e-05
ENSG00000197165	16	28603264	28608430	-	5167	2275	SULT1A2	231.075	231.075	142.747	287.284	2.10264	1.0722	1.89732	0.923959	4.66899e-07	5.92492e-05
ENSG00000080644	15	78885394	78913637	-	28244	4765	CHRNA3	68.9056	68.9056	25.9713	96.2274	2.85361	1.51279	2.39846	1.26211	4.73314e-07	5.96429e-05
ENSG00000169020	4	666225	668127	-	1903	940	ATP5I	13445.4	13445.4	9126.62	16193.7	1.95246	0.96529	1.78135	0.832967	4.7631e-07	5.96429e-05
ENSG00000071127	4	10075963	10118573	-	42611	7827	WDR1	24305.5	24305.5	19190.6	27560.4	1.45324	0.539276	1.37354	0.4579	4.96768e-07	6.17953e-05
ENSG00000075539	4	48499378	48782339	-	282962	18170	FRYL	4765.79	4765.79	3624.67	5491.96	1.42771	0.513707	1.35534	0.438652	5.01002e-07	6.1822e-05
ENSG00000128335	22	36622256	36636000	-	13745	3477	APOL2	7063.5	7063.5	4366.57	8779.73	1.86884	0.902141	1.71253	0.776131	5.03522e-07	6.1822e-05
ENSG00000109424	4	141480588	141489959	-	9372	1462	UCP1	17.1853	17.1853	26.382	11.3329	0.283704	-1.81754	0.354655	-1.49551	5.13786e-07	6.26752e-05
ENSG00000156795	8	124428965	124479470	+	50506	2132	WDYHV1	1681.07	1681.07	1269.41	1943.03	1.57115	0.651825	1.46233	0.548267	5.32253e-07	6.42214e-05
ENSG00000131828	X	19362011	19379823	+	17813	4493	PDHA1	9949.85	9949.85	7368.62	11592.4	1.55448	0.636429	1.44909	0.535151	5.33254e-07	6.42214e-05
ENSG00000119547	18	55102917	55158529	+	55613	16234	ONECUT2	316.924	316.924	541.614	173.94	0.242936	-2.04135	0.313077	-1.67541	5.46151e-07	6.53584e-05
ENSG00000121481	1	185014496	185071740	+	57245	4073	RNF2	2340.25	2340.25	2920.97	1970.7	0.669139	-0.579622	0.712885	-0.48826	5.69822e-07	6.77622e-05
ENSG00000174989	12	117348761	117468953	+	120193	5169	FBXW8	1941.19	1941.19	2345.25	1684.07	0.688002	-0.539515	0.728445	-0.457108	5.8665e-07	6.93273e-05
ENSG00000163528	3	14153580	14166370	-	12791	1769	CHCHD4	1539.86	1539.86	1208.99	1750.41	1.51119	0.595687	1.41483	0.500632	6.04419e-07	7.07182e-05
ENSG00000130193	8	143808621	143818345	+	9725	3055	THEM6	5730.26	5730.26	4171.88	6721.96	1.8311	0.872708	1.6781	0.746828	6.09086e-07	7.07182e-05
ENSG00000189042	19	37178514	37218603	+	40090	4724	ZNF567	1250.4	1250.4	1677.65	978.52	0.578262	-0.790205	0.62798	-0.671209	6.0964e-07	7.07182e-05
ENSG00000112195	6	41158015	41168932	-	10918	3302	TREML2	68.877	91.9077	117.068	75.8967	0.323684	-1.62734	0.394603	-1.34153	6.214e-07	7.16429e-05
ENSG00000180479	19	38045684	38085673	-	39990	5938	ZNF571	534.293	534.293	705.685	425.225	0.608489	-0.716698	0.65822	-0.603358	6.54131e-07	7.49594e-05
ENSG00000262814	17	79670387	79674556	+	4170	1028	MRPL12	3335.15	3335.15	2326.56	3976.98	1.97304	0.980417	1.79111	0.840855	6.6579e-07	7.58359e-05
ENSG00000007216	17	26800311	26824799	+	24489	3226	SLC13A2	62.1042	62.1042	16.4285	91.1705	7.03362	2.81427	4.85421	2.27924	6.70227e-07	7.58841e-05
ENSG00000136371	15	80125927	80189721	-	63795	1633	MTHFS	865.175	865.175	657.116	997.576	1.59755	0.675864	1.48115	0.56672	6.87439e-07	7.72588e-05
ENSG00000129437	19	51580752	51587502	-	6751	1159	KLK14	426.351	426.351	196.685	572.501	2.93891	1.55528	2.43558	1.28426	6.9054e-07	7.72588e-05
ENSG00000152942	5	68665120	68710628	+	45509	4159	RAD17	2566.64	2566.64	3070.96	2245.71	0.753593	-0.408142	0.778934	-0.360427	7.02485e-07	7.81008e-05
ENSG00000139540	12	56623833	56631630	+	7798	2903	SLC39A5	46.4336	86.8228	75.4376	94.0679	0.379747	-1.39689	0.445607	-1.16616	7.06327e-07	7.81008e-05
ENSG00000163395	1	201159953	201198080	+	38128	12116	IGFN1	79.0721	323.891	610.746	141.347	0.257701	-1.95623	0.331343	-1.5936	7.41083e-07	8.14674e-05
ENSG00000169689	17	79976578	79981983	-	5406	1531	STRA13	3309.18	3309.18	2237.84	3990.94	1.75663	0.81281	1.61245	0.689258	7.52254e-07	8.20731e-05
ENSG00000175920	4	3465033	3503200	+	38168	4036	DOK7	3269.08	3269.08	2319.42	3873.4	2.07508	1.05317	1.86609	0.900018	7.55274e-07	8.20731e-05
ENSG00000188373	10	85933494	85945050	+	11557	888	C10orf99	295.918	569.786	70.4825	887.524	5.06269	2.3399	3.74435	1.90472	7.61162e-07	8.22403e-05
ENSG00000131126	19	43905648	43922763	+	17116	1611	TEX101	35.8508	35.8508	74.2504	11.4147	0.197784	-2.338	0.267437	-1.90273	7.67449e-07	8.23649e-05
ENSG00000004975	17	7128660	7137864	-	9205	5350	DVL2	3678.47	3678.47	4422.33	3205.1	0.691482	-0.532237	0.732032	-0.450021	7.71027e-07	8.23649e-05
ENSG00000169562	X	70435044	70445366	+	10323	2235	GJB1	2243.12	2243.12	1283.77	2853.61	2.79861	1.48471	2.34016	1.22661	8.39208e-07	8.91446e-05
ENSG00000167751	19	51364824	51383823	+	19000	6394	KLK2	19.8657	133.717	306.943	23.4819	0.242979	-2.0411	0.31717	-1.65667	8.44134e-07	8.9167e-05
ENSG00000168939	X	154997474	155012121	+	14648	9019	SPRY3	688.185	688.185	459.647	833.618	1.7668	0.821141	1.61896	0.695067	8.58566e-07	9.01875e-05
ENSG00000113205	5	140480234	140483406	+	3173	3173	PCDHB3	305.805	305.805	518.113	170.701	0.28591	-1.80636	0.361415	-1.46827	8.74055e-07	9.13074e-05
ENSG00000166965	15	91498100	91506349	+	8250	4963	RCCD1	2244.09	2244.09	1703.48	2588.12	1.5861	0.665484	1.46932	0.555151	9.01847e-07	9.3693e-05
ENSG00000185000	8	145539954	145550573	-	10620	2425	DGAT1	6016.39	6016.39	4643.14	6890.28	1.7008	0.766218	1.56287	0.644194	9.16884e-07	9.47346e-05
ENSG00000022567	8	142217265	142318404	-	101140	8608	SLC45A4	5674.12	5674.12	4432.99	6463.94	1.65964	0.730867	1.5285	0.612115	9.32921e-07	9.58678e-05
ENSG00000196378	8	145998499	146012730	-	14232	2222	ZNF34	959.955	959.955	722.991	1110.75	1.62314	0.69879	1.49855	0.583563	9.42221e-07	9.63001e-05
ENSG00000179010	4	6641818	6644472	+	2655	2655	MRFAP1	22404.1	22404.1	18704.7	24758.2	1.40641	0.49202	1.33738	0.419412	9.57002e-07	9.72849e-05
ENSG00000162365	1	47603107	47615413	+	12307	2937	CYP4A22	34.2239	34.2239	13.8193	47.2087	3.55823	1.83116	2.79716	1.48396	9.62999e-07	9.73711e-05
ENSG00000131791	1	146626685	146644129	-	17445	5460	PRKAB2	2781.21	2781.21	3483.45	2334.34	0.688206	-0.539087	0.730186	-0.453664	9.76329e-07	9.81937e-05
ENSG00000189334	1	153586731	153589462	-	2732	1277	S100A14	8732.53	8732.53	5606.15	10722	2.3988	1.26231	2.08239	1.05824	9.93345e-07	9.93766e-05
ENSG00000178950	4	843064	926161	-	83098	15155	GAK	8239.02	8239.02	6418.84	9397.31	1.5178	0.601983	1.41595	0.501771	1.00528e-06	0.000100041
ENSG00000148357	9	133046882	133309510	+	262629	12366	HMCN2	746.633	746.633	1373.02	348.022	0.312253	-1.67921	0.388415	-1.36433	1.05135e-06	0.000103883
ENSG00000117148	1	18081808	18153558	+	71751	1861	ACTL8	274.309	274.309	575.316	82.7593	0.180199	-2.47233	0.251697	-1.99024	1.05487e-06	0.000103883
ENSG00000149357	11	71796941	71814433	-	17493	2778	LAMTOR1	8831.39	8831.39	6937.48	10036.6	1.54421	0.626865	1.43531	0.521366	1.06141e-06	0.000103979
ENSG00000148120	9	97488983	97849441	+	360459	11443	C9orf3	5384.86	5384.86	4072.12	6220.24	1.64364	0.716895	1.51372	0.598099	1.07029e-06	0.000103979
ENSG00000092978	1	217600334	217804424	-	204091	8833	GPATCH2	2111.88	2111.88	2527.05	1847.68	0.736004	-0.442215	0.766666	-0.383329	1.07385e-06	0.000103979
ENSG00000149541	11	62382768	62389647	-	6880	2428	B3GAT3	4901.39	4901.39	3978.49	5488.69	1.46414	0.55005	1.37669	0.4612	1.07784e-06	0.000103979
ENSG00000140391	15	77336359	77376326	-	39968	5893	TSPAN3	25898.7	25898.7	19766.5	29801.1	1.59796	0.676232	1.47674	0.562416	1.09482e-06	0.000104803
ENSG00000244187	9	139685807	139687709	+	1903	1443	TMEM141	3805.3	3805.3	2864.92	4403.73	1.63322	0.707716	1.50496	0.589725	1.09747e-06	0.000104803
ENSG00000126261	19	34919257	34960853	+	41597	3512	UBA2	11724.3	11724.3	14684.5	9840.62	0.677158	-0.562435	0.721839	-0.470252	1.12215e-06	0.000106276
ENSG00000172890	11	71164155	71235153	+	70999	14970	NADSYN1	8664.4	8664.4	6705.01	9911.28	1.55548	0.637361	1.44339	0.529461	1.12414e-06	0.000106276
ENSG00000111961	6	148593440	148873186	+	279747	8598	SASH1	2881.86	2881.86	3791.6	2302.93	0.594701	-0.749763	0.647814	-0.626349	1.16443e-06	0.000109537
ENSG00000133065	1	205758221	205782876	-	24656	6357	SLC41A1	2946.94	2946.94	3577.94	2545.4	0.663738	-0.591314	0.710995	-0.492088	1.17994e-06	0.000110447
ENSG00000164871	8	7300206	7321196	-	20991	1973	SPAG11B	53.0437	53.0437	8.54906	81.3584	14.2045	3.82828	7.06957	2.82162	1.21347e-06	0.000113026
ENSG00000171827	19	37958487	37976260	+	17774	2952	ZNF570	405.617	405.617	533.423	324.286	0.55544	-0.848296	0.609415	-0.714503	1.21959e-06	0.000113039
ENSG00000254004	19	37001597	37019562	-	17966	5952	ZNF260	3726.68	3726.68	4787.08	3051.88	0.634359	-0.656628	0.685573	-0.544617	1.23061e-06	0.000113505
ENSG00000203485	14	105155943	105185942	+	30000	6497	INF2	14468.7	14468.7	9532.41	17610	1.93847	0.954915	1.7505	0.807766	1.27364e-06	0.00011643
ENSG00000160957	8	145736667	145743229	-	6563	4241	RECQL4	5293.56	5293.56	3594.45	6374.81	1.86382	0.898264	1.69151	0.758308	1.27672e-06	0.00011643
ENSG00000198216	1	181382238	181777219	+	394982	17878	CACNA1E	527.194	527.194	192.606	740.113	3.3342	1.73734	2.64094	1.40105	1.2808e-06	0.00011643
ENSG00000100167	22	42372276	42394225	+	21950	5427	SEPT3	595.448	595.448	795.366	468.228	0.481936	-1.05309	0.539754	-0.889626	1.30076e-06	0.00011715
ENSG00000168924	4	1813206	1857974	-	44769	8184	LETM1	4476.7	4476.7	3521.33	5084.66	1.48441	0.569891	1.38976	0.474837	1.30112e-06	0.00011715
ENSG00000136928	9	101050391	101471479	-	421089	6007	GABBR2	430.439	430.439	142.352	613.767	3.86163	1.94921	2.95425	1.56279	1.32568e-06	0.000118796
ENSG00000159167	8	23699428	23712320	-	12893	4149	STC1	2296.35	2296.35	1303.8	2927.97	2.56592	1.35948	2.17732	1.12255	1.33784e-06	0.00011932
ENSG00000240563	1	62660503	62678000	+	17498	3849	L1TD1	119.24	119.24	194.705	71.2164	0.24548	-2.02632	0.325117	-1.62097	1.39453e-06	0.000123792
ENSG00000117280	1	205737114	205744588	-	7475	3882	RAB7L1	2413.24	2413.24	3059.22	2002.16	0.608552	-0.716548	0.662257	-0.594537	1.41295e-06	0.000124841
ENSG00000163214	2	39024871	39103075	-	78205	7984	DHX57	3137.05	3137.05	3647.65	2812.12	0.750702	-0.413689	0.778146	-0.361888	1.43184e-06	0.000125608
ENSG00000182771	10	87359312	88126250	-	766939	6033	GRID1	254.691	294.792	407.224	223.244	0.340749	-1.55322	0.417304	-1.26083	1.43492e-06	0.000125608
ENSG00000154146	11	124609742	124617106	+	7365	1309	NRGN	888.172	888.172	484.204	1145.24	2.45385	1.29505	2.10402	1.07315	1.46076e-06	0.000127281
ENSG00000149761	11	63993413	63998158	+	4746	3721	NUDT22	2685.35	2685.35	2108.34	3052.54	1.48066	0.566245	1.38615	0.471081	1.48799e-06	0.000129059
ENSG00000006756	X	2822011	2847392	-	25382	7030	ARSD	6066.51	6066.51	4108.98	7312.21	1.68802	0.755336	1.54546	0.628039	1.50002e-06	0.000129073
ENSG00000124486	X	40944888	41095832	+	150945	13962	USP9X	17007.5	17007.5	12781.2	19697	1.49304	0.57825	1.39485	0.480109	1.5018e-06	0.000129073
ENSG00000184508	15	91474148	91475799	-	1652	1652	HDDC3	1142.09	1142.09	817.378	1348.72	1.57704	0.657216	1.45703	0.543027	1.51426e-06	0.000129555
ENSG00000106346	7	6144515	6201195	+	56681	7072	USP42	1806.68	1806.68	2184.49	1566.26	0.691869	-0.531429	0.734511	-0.445143	1.52814e-06	0.000130154
ENSG00000164631	7	6728064	6746554	-	18491	5297	ZNF12	3844.8	3844.8	4685.34	3309.91	0.691483	-0.532234	0.734245	-0.445667	1.54256e-06	0.000130793
ENSG00000087842	X	15402921	15511687	-	108767	2512	PIR	1123.12	1123.12	747.998	1361.84	1.81187	0.85748	1.6456	0.71861	1.57738e-06	0.000133147
ENSG00000118873	1	220321635	220445796	-	124162	10344	RAB3GAP2	4471.58	4471.58	5221.84	3994.13	0.730178	-0.453679	0.763323	-0.389634	1.60514e-06	0.000134889
ENSG00000133321	11	63304281	63313934	+	9654	1299	RARRES3	6787.2	6787.2	3681.99	8763.24	2.3426	1.22811	2.02821	1.02021	1.66966e-06	0.000139531
ENSG00000148335	9	132371163	132398209	+	27047	2674	NTMT1	2519.92	2519.92	2116.08	2776.9	1.45552	0.541538	1.36784	0.451898	1.67515e-06	0.000139531
ENSG00000151552	4	17461884	17513857	-	51974	3059	QDPR	2675.66	2675.66	2104.96	3038.84	1.56016	0.641693	1.44305	0.529124	1.69169e-06	0.000140108
ENSG00000104888	19	49932658	49945617	-	12960	6013	SLC17A7	56.7779	56.7779	91.7264	34.5379	0.358086	-1.48162	0.434153	-1.20372	1.69722e-06	0.000140108
ENSG00000165156	8	124260696	124287781	-	27086	6736	ZHX1	4787.15	4787.15	3573.38	5559.54	1.62406	0.699608	1.49238	0.577612	1.70429e-06	0.000140108
ENSG00000178209	8	144989321	145050902	-	61582	16985	PLEC	38793.6	38793.6	27579	45930.1	1.72401	0.785772	1.57271	0.653257	1.71877e-06	0.00014044
ENSG00000160959	8	145743376	145750557	+	7182	6131	LRRC14	4798.61	4798.61	3832.05	5413.69	1.54609	0.628625	1.43233	0.518361	1.72444e-06	0.00014044
ENSG00000175567	11	73685712	73694352	-	8641	3237	UCP2	22392.4	22392.4	15986.5	26468.9	1.78822	0.838524	1.62475	0.700218	1.73062e-06	0.00014044
ENSG00000078140	4	39699664	39784412	+	84749	5245	UBE2K	7074.13	7074.13	5987.96	7765.33	1.31163	0.391358	1.27032	0.345189	1.75484e-06	0.000141797
ENSG00000174516	11	66234216	66244808	+	10593	3807	PELI3	1056.07	1056.07	831.296	1199.12	1.48868	0.57403	1.39048	0.475584	1.77784e-06	0.000143045
ENSG00000169762	4	16162128	16229033	-	66906	7828	TAPT1	1897.32	1897.32	1549.43	2118.7	1.39041	0.475506	1.32346	0.404316	1.81536e-06	0.000145444
ENSG00000075391	1	178062864	178448644	+	385781	11818	RASAL2	3033.61	3033.61	3629.18	2654.61	0.669991	-0.577787	0.717991	-0.477962	1.88353e-06	0.000149861
ENSG00000181450	1	227751244	227865144	+	113901	9006	ZNF678	1138.75	1138.75	1402.86	970.688	0.678887	-0.558757	0.725117	-0.463713	1.88634e-06	0.000149861
ENSG00000253379	8	72315675	72504260	-	188586	4175	RP11-1102P16.1	28.3358	28.3358	53.2163	12.5027	0.188117	-2.4103	0.267791	-1.90082	1.91764e-06	0.00015171
ENSG00000111144	12	96394606	96437298	-	42693	7350	LTA4H	10788.4	10788.4	13407.3	9121.88	0.700321	-0.513911	0.741772	-0.430953	1.95658e-06	0.000153979
ENSG00000130826	X	153991031	154005964	+	14934	4189	DKC1	9400.84	9400.84	7934.93	10333.7	1.38329	0.468103	1.31835	0.398729	1.96261e-06	0.000153979
ENSG00000140519	15	89998680	90039844	-	41165	3005	RHCG	126.315	126.315	212.95	71.1836	0.333496	-1.58426	0.414078	-1.27203	1.98482e-06	0.000155079
ENSG00000257103	19	34663409	34720420	+	57012	4748	LSM14A	14193	14193	17321.4	12202.2	0.74649	-0.421805	0.775836	-0.366177	2.06016e-06	0.000160302
ENSG00000175482	11	67118248	67124443	-	6196	3049	POLD4	1622.33	1622.33	1325.52	1811.21	1.53125	0.614713	1.41951	0.505389	2.11583e-06	0.000163076
ENSG00000135406	12	49687035	49692465	+	5431	4349	PRPH	141.369	141.369	230.118	84.8919	0.334746	-1.57886	0.415886	-1.26574	2.11904e-06	0.000163076
ENSG00000179950	8	144898514	144912029	-	13516	5424	PUF60	30730	30730	24588.4	34638.3	1.63604	0.710208	1.49905	0.584051	2.12168e-06	0.000163076
ENSG00000198700	1	201798269	201853422	+	55154	11915	IPO9	9588.18	9588.18	10771.8	8835	0.75407	-0.407229	0.781477	-0.355726	2.16108e-06	0.000165432
ENSG00000106012	7	2598632	2654368	+	55737	9207	IQCE	2757.01	2757.01	3447.38	2317.69	0.643309	-0.636417	0.696237	-0.522351	2.17431e-06	0.000165774
ENSG00000065600	1	212537273	212588243	-	50971	2914	TMEM206	975.261	975.261	1222.09	818.189	0.661672	-0.595812	0.711976	-0.4901	2.26986e-06	0.000172363
ENSG00000177511	18	55018044	55038962	+	20919	12068	ST8SIA3	18.6999	128.617	138.301	122.455	0.100168	-3.3195	0.179251	-2.47994	2.32008e-06	0.000175472
ENSG00000171102	9	136080664	136084630	-	3967	811	OBP2B	205.766	205.766	70.711	291.71	4.05469	2.01959	3.00549	1.5876	2.34684e-06	0.00017641
ENSG00000168283	10	22610140	22620413	+	10274	4283	BMI1	3704.71	3704.71	5001.15	2879.7	0.628357	-0.670344	0.683406	-0.549185	2.35114e-06	0.00017641
ENSG00000046774	X	141290131	141293076	-	2946	1991	MAGEC2	425.204	425.204	941.872	96.4158	0.0596621	-4.06704	0.144179	-2.79407	2.46052e-06	0.000183545
ENSG00000205076	19	39261611	39264132	-	2522	795	LGALS7	24.8004	38.0632	53.6123	28.1683	0.152811	-2.71018	0.233722	-2.09714	2.46565e-06	0.000183545
ENSG00000162643	1	85464830	85598821	+	133992	3923	WDR63	144.915	144.915	236.042	86.9246	0.37387	-1.41939	0.45154	-1.14707	2.48076e-06	0.000183946
ENSG00000254550	11	76813886	76814377	+	492	492	OMP	13.1	13.1	7.03983	16.9564	2.75639	1.46278	2.26036	1.17655	2.56372e-06	0.000189029
ENSG00000126858	17	30469473	30580393	+	110921	6372	RHOT1	2679.48	2679.48	3160.68	2373.26	0.76073	-0.394543	0.78671	-0.346096	2.56931e-06	0.000189029
ENSG00000173486	11	64008475	64011604	+	3130	1608	FKBP2	8228.18	8228.18	5727.87	9819.29	1.88089	0.911413	1.68913	0.756281	2.66943e-06	0.00019556
ENSG00000010072	1	231472850	231490769	+	17920	5906	SPRTN	1230.63	1230.63	1483.77	1069.54	0.715006	-0.483972	0.753644	-0.408045	2.67877e-06	0.00019556
ENSG00000142973	1	47223510	47285085	+	61576	3459	CYP4B1	5380.83	5380.83	3031.21	6876.05	2.82524	1.49837	2.29433	1.19807	2.82486e-06	0.000205433
ENSG00000120647	12	498439	551811	+	53373	3614	CCDC77	2031.52	2031.52	2714.01	1597.2	0.616277	-0.698349	0.673538	-0.570169	2.86576e-06	0.000207608
ENSG00000173065	17	27082996	27182250	-	99255	5516	FAM222B	1843.76	1843.76	2110.47	1674.03	0.714942	-0.484102	0.75383	-0.407689	2.88947e-06	0.000208527
ENSG00000157326	14	24422795	24438488	+	15694	2305	DHRS4	1513.6	1513.6	1196.26	1715.55	1.52616	0.60991	1.41281	0.498572	2.92814e-06	0.000210514
ENSG00000102030	X	153194695	153200676	-	5982	4742	NAA10	4640.61	4640.61	3189.27	5564.19	1.78966	0.839683	1.61547	0.691957	2.97992e-06	0.000212479
ENSG00000104472	8	141521397	141527236	+	5840	3301	CHRAC1	5043.51	5043.51	3920.26	5758.31	1.49146	0.576725	1.38832	0.473337	2.98483e-06	0.000212479
ENSG00000167508	16	88718343	88729569	-	11227	4717	MVD	2395.73	2395.73	1799.61	2775.08	1.60113	0.679087	1.46774	0.553594	2.98918e-06	0.000212479
ENSG00000006757	X	7866288	7895780	-	29493	3441	PNPLA4	1740.88	1740.88	1319.76	2008.87	1.56487	0.646041	1.44043	0.526501	3.04988e-06	0.000215982
ENSG00000148187	9	125026882	125085743	+	58862	3162	MRRF	2991.56	2991.56	2302.36	3430.14	1.50112	0.586042	1.39478	0.480034	3.06722e-06	0.0002164
ENSG00000111247	12	4647950	4669214	+	21265	2572	RAD51AP1	2375.71	2375.71	3172.44	1868.7	0.555736	-0.847528	0.61638	-0.698109	3.09524e-06	0.000217564
ENSG00000187796	9	139256355	139268133	-	11779	6699	CARD9	1526.98	1526.98	1109.28	1792.78	1.96914	0.977562	1.75028	0.807586	3.29637e-06	0.000230843
ENSG00000087269	4	2939660	2965112	-	25453	3538	NOP14	4536.99	4536.99	3706.65	5065.38	1.42058	0.50648	1.34007	0.422312	3.31639e-06	0.000231389
ENSG00000002834	17	37026112	37078023	+	51912	7061	LASP1	20983.7	20983.7	27277.9	16978.4	0.614023	-0.703635	0.67244	-0.572523	3.36206e-06	0.000233713
ENSG00000136944	9	129376722	129463311	+	86590	5830	LMX1B	86.3546	86.3546	127.741	60.018	0.244816	-2.03023	0.336042	-1.57329	3.37876e-06	0.000234013
ENSG00000160948	8	145649000	145653931	-	4932	3738	VPS28	15216.6	15216.6	11722.5	17440.1	1.67032	0.74012	1.51866	0.602803	3.51151e-06	0.000241948
ENSG00000147804	8	145635126	145642279	-	7154	5033	SLC39A4	5140.48	5140.48	3610.93	6113.83	1.95606	0.967948	1.73871	0.79802	3.53757e-06	0.000241948
ENSG00000013503	12	106751436	106903976	+	152541	4858	POLR3B	1441.78	1441.78	1700.13	1277.37	0.726059	-0.461842	0.762468	-0.391251	3.53896e-06	0.000241948
ENSG00000143622	1	155867599	155881195	-	13597	3919	RIT1	2889.05	2889.05	3390.56	2569.91	0.741541	-0.431402	0.773558	-0.370419	3.54451e-06	0.000241948
ENSG00000116679	1	185265520	185286461	-	20942	7929	IVNS1ABP	20888.3	20888.3	26363.4	17404.2	0.674171	-0.568813	0.724012	-0.465914	3.59941e-06	0.000244812
ENSG00000155621	9	74526426	74600970	+	74545	4973	C9orf85	722.727	722.727	600.184	800.709	1.33854	0.420664	1.28602	0.362909	3.64043e-06	0.000246714
ENSG00000105889	7	22459063	22672544	-	213482	2316	STEAP1B	87.4459	87.4459	132.692	58.6527	0.428712	-1.22192	0.502398	-0.993097	3.76054e-06	0.000253944
ENSG00000175854	9	131037658	131051269	+	13612	1649	SWI5	2335.39	2335.39	1703.49	2737.52	1.71537	0.778523	1.55243	0.634529	3.808e-06	0.000256218
ENSG00000165644	10	76993727	76995788	-	2062	1580	COMTD1	2207.13	2207.13	1373.68	2737.51	1.89276	0.92049	1.68948	0.756577	3.82132e-06	0.000256218
ENSG00000117010	1	40997233	41013841	+	16609	3039	ZNF684	443.307	443.307	557.946	370.354	0.642224	-0.638852	0.698259	-0.518165	3.87459e-06	0.000258872
ENSG00000034693	6	143771944	143811147	+	39204	2222	PEX3	1182.39	1182.39	1433.46	1022.62	0.705234	-0.503826	0.747817	-0.419242	3.98912e-06	0.000265586
ENSG00000047617	12	5641035	6055398	-	414364	6012	ANO2	373.917	373.917	578.755	243.566	0.43696	-1.19443	0.510191	-0.97089	4.03537e-06	0.000267722
ENSG00000174791	11	66097713	66104311	-	6599	5469	RIN1	777.157	777.157	511.984	945.903	1.86339	0.897933	1.66548	0.735938	4.10277e-06	0.000271242
ENSG00000132329	2	238767536	238820756	+	53221	1234	RAMP1	1388.91	1388.91	830.774	1744.09	2.41692	1.27317	2.03726	1.02663	4.16838e-06	0.000274319
ENSG00000178988	4	6709428	6711607	-	2180	2180	MRFAP1L1	7537.67	7537.67	6374.06	8278.15	1.37929	0.463923	1.31197	0.391737	4.17834e-06	0.000274319
ENSG00000155034	7	5470966	5553429	-	82464	4981	FBXL18	450.821	450.821	593.179	360.23	0.574433	-0.799789	0.636849	-0.650976	4.25201e-06	0.00027819
ENSG00000205106	11	45792983	45793909	+	927	649	CTD-2210P24.4	19.7682	19.7682	11.5185	25.018	2.74624	1.45746	2.22461	1.15355	4.2985e-06	0.000279203
ENSG00000095321	9	131857089	131873468	-	16380	3803	CRAT	2080.9	2080.9	1476.18	2465.72	1.73217	0.792579	1.56323	0.644529	4.31112e-06	0.000279203
ENSG00000177854	X	153237778	153248646	+	10869	1924	TMEM187	1224.88	1224.88	922.04	1417.59	1.67111	0.740806	1.51602	0.600289	4.31178e-06	0.000279203
ENSG00000198715	1	156259880	156265463	-	5584	3224	C1orf85	5036.96	5036.96	6029.71	4405.21	0.68225	-0.551627	0.731052	-0.451955	4.34828e-06	0.000280605
ENSG00000171100	X	149737069	149841795	+	104727	4048	MTM1	2174.97	2174.97	1593.91	2544.73	1.60878	0.68597	1.46849	0.554333	4.4069e-06	0.000283421
ENSG00000067829	X	153051221	153059978	-	8758	2710	IDH3G	4570.26	4570.26	3441.87	5288.33	1.53928	0.622257	1.41798	0.503833	4.43174e-06	0.000284052
ENSG00000196967	19	37597636	37663643	-	66008	8687	ZNF585A	1313.85	1313.85	1720.39	1055.14	0.605252	-0.724392	0.666192	-0.585989	4.44941e-06	0.000284076
ENSG00000269089	11	61735453	61736755	+	1303	1303	AP003733.1	85.5926	85.5926	63.3629	99.7387	1.8037	0.850959	1.61786	0.694088	4.46216e-06	0.000284076
ENSG00000169398	8	141667999	142012315	-	344317	13747	PTK2	15470.8	15470.8	12485.4	17370.6	1.45599	0.542	1.36115	0.444826	4.52606e-06	0.000286948
ENSG00000197782	19	40575059	40596845	-	21787	7957	ZNF780A	1493.07	1493.07	1912.9	1225.9	0.663403	-0.592042	0.716567	-0.480826	4.5511e-06	0.000286948
ENSG00000134851	4	56262124	56319564	+	57441	7045	TMEM165	8289.33	8289.33	6692.34	9305.6	1.44269	0.52876	1.3524	0.435525	4.55281e-06	0.000286948
ENSG00000132437	7	50526134	50633154	-	107021	3119	DDC	122.511	154.125	128.35	170.527	3.27144	1.70993	2.50386	1.32415	4.60152e-06	0.000288214
ENSG00000101197	20	61867235	61871859	+	4625	1562	BIRC7	81.4452	81.4452	143.315	42.0737	0.361617	-1.46747	0.44825	-1.15763	4.60337e-06	0.000288214
ENSG00000173011	4	7043626	7059679	+	16054	5776	TADA2B	2456.7	2456.7	2052.2	2714.1	1.34425	0.426803	1.28877	0.365999	4.62303e-06	0.000288489
ENSG00000166845	18	51884287	51911588	+	27302	5958	C18orf54	562.277	562.277	667.474	495.333	0.646747	-0.628726	0.703119	-0.508158	4.69941e-06	0.000292291
ENSG00000123933	4	2249159	2264021	-	14863	7058	MXD4	8132.56	8132.56	6835.14	8958.19	1.4361	0.522156	1.34786	0.430674	4.72239e-06	0.000292757
ENSG00000189164	19	37861963	37883968	+	22006	6436	ZNF527	707.053	707.053	879.786	597.132	0.653722	-0.61325	0.708963	-0.496219	4.76257e-06	0.000294283
ENSG00000158104	12	122277433	122301502	-	24070	2232	HPD	90.5129	90.5129	142.839	57.2145	0.42771	-1.2253	0.504188	-0.987967	4.77829e-06	0.000294293
ENSG00000160932	8	144099399	144105249	+	5851	2640	LY6E	59024	59024	41265.2	70325.1	1.83821	0.878298	1.64163	0.715128	4.98421e-06	0.000305979
ENSG00000196132	20	62783144	62873604	+	90461	5863	MYT1	291.135	291.135	511.167	151.114	0.322247	-1.63376	0.415587	-1.26678	5.05815e-06	0.000309327
ENSG00000156453	5	141232938	141258811	-	25874	5641	PCDH1	5582.3	5582.3	4030.45	6569.84	1.66442	0.735021	1.50829	0.592909	5.07148e-06	0.000309327
ENSG00000161016	8	146015150	146017972	-	2823	2159	RPL8	269516	269516	208279	308484	1.79944	0.847546	1.61131	0.688237	5.16503e-06	0.00031402
ENSG00000254535	4	135117488	135122903	-	5416	4944	PABPC4L	408.277	408.277	524.729	334.171	0.503603	-0.98964	0.571805	-0.806405	5.21338e-06	0.000315944
ENSG00000041357	15	78832747	78841604	+	8858	3839	PSMA4	13200.9	13200.9	10370.4	15002.2	1.50131	0.58622	1.3894	0.474467	5.63919e-06	0.000340658
ENSG00000166398	19	34745442	34846491	+	101050	7459	KIAA0355	3225.92	3225.92	3901.6	2795.94	0.694975	-0.524967	0.741629	-0.431231	5.65937e-06	0.000340788
ENSG00000124299	19	33877856	34012700	-	134845	4157	PEPD	6594.8	6594.8	9437.7	4785.69	0.590305	-0.760469	0.654119	-0.612376	5.70195e-06	0.000341406
ENSG00000136933	9	127962821	127996437	+	33617	3401	RABEPK	2289.26	2289.26	1933.61	2515.59	1.37334	0.457691	1.30653	0.385738	5.70574e-06	0.000341406
ENSG00000197021	X	149097745	149107029	-	9285	2509	CXorf40B	2382.25	2382.25	1935.37	2666.63	1.41239	0.498141	1.33131	0.412848	5.76075e-06	0.00034361
ENSG00000105379	19	51848423	51869672	-	21250	6526	ETFB	4636.96	4636.96	3040.44	5652.92	1.79687	0.845486	1.60679	0.684183	5.78081e-06	0.000343722
ENSG00000169609	15	83657193	83680393	-	23201	4323	C15orf40	1195.68	1195.68	978.547	1333.86	1.37332	0.457668	1.30641	0.385612	5.81531e-06	0.000344689
ENSG00000170439	12	56075330	56078395	+	3066	1506	METTL7B	1591.88	1591.88	905.989	2028.36	2.29672	1.19958	1.94904	0.962763	5.85575e-06	0.000346002
ENSG00000181991	15	89010684	89022222	+	11539	3843	MRPS11	2655.68	2655.68	2139.62	2984.09	1.42757	0.51356	1.3408	0.42309	5.92543e-06	0.000349028
ENSG00000182504	3	101442769	101489406	+	46638	9550	CEP97	1325.96	1325.96	1542.65	1188.07	0.692398	-0.530327	0.740172	-0.434068	6.29451e-06	0.000369617
ENSG00000206557	3	32859510	32939318	+	79809	8685	TRIM71	482.123	482.123	883.739	226.55	0.280302	-1.83495	0.381117	-1.3917	6.39013e-06	0.000372424
ENSG00000131242	17	29718642	29865236	+	146595	15384	RAB11FIP4	7397.26	7397.26	10721.5	5281.84	0.529365	-0.917666	0.597707	-0.742491	6.39036e-06	0.000372424
ENSG00000104529	8	144661867	144681711	-	19845	9390	EEF1D	59568.2	59568.2	45683.7	68403.8	1.75265	0.809535	1.57101	0.651691	6.40141e-06	0.000372424
ENSG00000161055	5	180017103	180018540	-	1438	846	SCGB3A1	263.193	1716.33	133.682	2723.46	3.54976	1.82772	2.60917	1.38359	6.70485e-06	0.000388881
ENSG00000130758	19	40697651	40721482	+	23832	4566	MAP3K10	1299.4	1299.4	1815.73	970.832	0.589512	-0.762407	0.654785	-0.610908	6.81851e-06	0.000393322
ENSG00000119242	12	124403207	124457378	-	54172	6366	CCDC92	2924.42	2924.42	3458.31	2584.67	0.737816	-0.438666	0.77271	-0.372002	6.82301e-06	0.000393322
ENSG00000168061	11	64808373	64812300	+	3928	1772	SAC3D1	1737.61	1737.61	1249.9	2047.97	1.64905	0.721632	1.49113	0.576403	7.16534e-06	0.0004118
ENSG00000172531	11	67165654	67188654	-	23001	2711	PPP1CA	14779.1	14779.1	12097.8	16485.4	1.41793	0.503783	1.33333	0.415037	7.20611e-06	0.000412888
ENSG00000062524	15	41795836	41806085	-	10250	3490	LTK	190.036	190.036	84.0125	257.506	2.61096	1.38458	2.11759	1.08242	7.27517e-06	0.000415586
ENSG00000241553	3	9834179	9849410	+	15232	3608	ARPC4	10100.5	10100.5	8384.71	11192.4	1.39834	0.483711	1.3207	0.401298	7.57459e-06	0.000431387
ENSG00000102081	X	146993469	147032645	+	39177	5630	FMR1	9409.45	9409.45	7280.57	10764.2	1.5393	0.622278	1.41158	0.497306	7.9299e-06	0.000450266
ENSG00000131686	1	9005926	9035151	+	29226	2662	CA6	7.3675	7.3675	2.61108	10.3943	4.3527	2.12191	2.9706	1.57075	8.15089e-06	0.000461428
ENSG00000155792	8	120885957	121063152	+	177196	2622	DEPTOR	6354.31	6354.31	4408.76	7592.39	1.93431	0.951819	1.69817	0.763981	8.22366e-06	0.000463572
ENSG00000113231	5	76506274	76725632	+	219359	6944	PDE8B	288.29	288.29	422.557	202.847	0.547642	-0.868695	0.617349	-0.695842	8.26085e-06	0.000463572
ENSG00000188283	19	37708828	37734828	+	26001	3605	ZNF383	708.374	708.374	884.332	596.401	0.676006	-0.564892	0.729225	-0.455564	8.26232e-06	0.000463572
ENSG00000082458	X	69664711	69725337	+	60627	7841	DLG3	5546.27	5546.27	4409.73	6269.52	1.37957	0.464219	1.30829	0.387685	8.45222e-06	0.000472824
ENSG00000064218	9	976964	991731	+	14768	2387	DMRT3	80.9368	80.9368	113.887	59.9686	0.267571	-1.902	0.374693	-1.41622	8.64446e-06	0.000482152
ENSG00000152953	4	5053169	5502725	+	449557	5324	STK32B	426.027	426.027	233.853	548.32	2.56584	1.35943	2.08183	1.05785	8.70493e-06	0.000484096
ENSG00000081052	2	227867427	228028829	-	161403	9895	COL4A4	325.924	325.924	479.086	228.457	0.453619	-1.14045	0.533541	-0.906329	8.76045e-06	0.000485755
ENSG00000154380	1	225674537	225840844	-	166308	15032	ENAH	11901.3	11901.3	14704.2	10117.7	0.660019	-0.599419	0.717313	-0.479325	8.85219e-06	0.000489407
ENSG00000228278	9	117092149	117095532	+	3384	1175	ORM2	33.6805	37.8395	55.4385	26.6401	0.23961	-2.06124	0.348636	-1.5202	9.03233e-06	0.000497911
ENSG00000008283	17	61509665	61523739	-	14075	5320	CYB561	9316.06	9316.06	7454.09	10500.9	1.41165	0.497377	1.32778	0.409012	9.13326e-06	0.000502011
ENSG00000169193	7	23636998	23684327	+	47330	3550	CCDC126	513.734	513.734	665.007	417.469	0.662779	-0.5934	0.719699	-0.474535	9.24204e-06	0.000506517
ENSG00000125780	20	2276647	2321724	+	45078	2693	TGM3	39.663	39.663	63.7404	24.3411	0.410007	-1.28628	0.497997	-1.00579	9.34576e-06	0.000510722
ENSG00000136715	2	128698791	128785694	-	86904	4373	SAP130	2989.65	2989.65	3413.38	2720	0.75421	-0.406963	0.785082	-0.349085	9.50071e-06	0.000517693
ENSG00000135917	2	228549926	228582728	-	32803	5329	SLC19A3	772.719	772.719	421.412	996.279	2.3367	1.22447	1.9488	0.962588	9.56364e-06	0.000519625
ENSG00000214029	12	133694740	133707059	-	12320	4118	ZNF891	316.559	316.559	404.155	260.816	0.621555	-0.686046	0.686236	-0.543222	9.73538e-06	0.00052744
ENSG00000147679	8	117778742	117861702	+	82961	5246	UTP23	2999.35	2999.35	2396.92	3382.71	1.47086	0.556661	1.36422	0.448079	9.95514e-06	0.000537805
ENSG00000171199	4	71263599	71275911	+	12313	1096	PROL1	4.17302	4.17302	0.55389	6.4761	12.0639	3.59262	4.96309	2.31124	1.01004e-05	0.000544096
ENSG00000168267	10	23481256	23483181	+	1926	1537	PTF1A	9.30016	9.30016	1.91227	14.0015	7.78622	2.96092	4.15682	2.05548	1.01392e-05	0.000544637
ENSG00000167880	17	74000583	74023533	-	22951	7510	EVPL	4932.41	4932.41	3679.34	5729.82	1.61711	0.693414	1.46219	0.548134	1.0293e-05	0.000549401
ENSG00000136643	1	213224589	213448116	+	223528	6098	RPS6KC1	2922.41	2922.41	3335.17	2659.75	0.742356	-0.429818	0.777084	-0.363858	1.02951e-05	0.000549401
ENSG00000122140	9	138391830	138396519	+	4690	2464	MRPS2	4668.09	4668.09	3850.47	5188.39	1.5016	0.586499	1.38362	0.468447	1.03151e-05	0.000549401
ENSG00000103375	16	25227052	25240261	+	13210	1421	AQP8	17.3434	17.3434	10.3431	21.7982	3.12877	1.64559	2.34853	1.23176	1.0881e-05	0.000576592
ENSG00000153896	19	35248981	35264134	-	15154	6796	ZNF599	928.871	928.871	1163.81	779.361	0.691075	-0.533086	0.741595	-0.431296	1.08866e-05	0.000576592
ENSG00000115750	2	9983483	10074545	+	91063	4064	TAF1B	1392.01	1392.01	1623.56	1244.66	0.705193	-0.50391	0.751623	-0.411919	1.09543e-05	0.000578558
ENSG00000141141	17	35969787	36003493	-	33707	9543	DDX52	3254.98	3254.98	4187.52	2661.55	0.638271	-0.64776	0.701163	-0.512178	1.10005e-05	0.000579382
ENSG00000174137	4	1619642	1686029	-	66388	4239	FAM53A	281.606	281.606	208.808	327.932	1.63551	0.709737	1.4741	0.559833	1.10477e-05	0.000580249
ENSG00000106066	7	29034847	29235067	-	200221	3340	CPVL	4097.66	4097.66	5869.93	2969.84	0.529476	-0.917363	0.603652	-0.728211	1.10995e-05	0.000581357
ENSG00000170175	17	7348380	7361026	+	12647	4329	CHRNB1	924.862	924.862	1146.04	784.111	0.616307	-0.698278	0.682754	-0.550562	1.12323e-05	0.000586685
ENSG00000174306	20	39807088	39946312	-	139225	11621	ZHX3	1985.09	1985.09	2444.53	1692.71	0.65404	-0.612549	0.714028	-0.485947	1.13187e-05	0.000588779
ENSG00000143499	1	214454445	214510474	+	56030	4884	SMYD2	3984.46	3984.46	4865.25	3423.96	0.68799	-0.53954	0.739563	-0.435254	1.13346e-05	0.000588779
ENSG00000189068	19	54544079	54567207	-	23129	1238	VSTM1	39.4434	83.2077	18.1985	124.577	3.16804	1.66359	2.36276	1.24047	1.13708e-05	0.000589038
ENSG00000109220	4	54875956	54930857	-	54902	1318	CHIC2	940.996	940.996	828.881	1012.34	1.29336	0.371121	1.25168	0.323867	1.15595e-05	0.000595705
ENSG00000122756	9	34551430	34590121	-	38692	2094	CNTFR	491.88	491.88	737.224	335.753	0.285708	-1.80739	0.397291	-1.33173	1.15625e-05	0.000595705
ENSG00000142449	19	8130286	8214730	-	84445	10113	FBN3	3555.58	3555.58	6241.59	1846.3	0.32752	-1.61035	0.433927	-1.20448	1.17469e-05	0.000603563
ENSG00000021574	2	32288680	32382706	+	94027	5213	SPAST	2562.55	2562.55	3181.98	2168.36	0.688058	-0.539397	0.739798	-0.434796	1.17889e-05	0.000604076
ENSG00000164061	3	49591922	49708978	+	117057	16225	BSN	426.614	426.614	625.908	299.791	0.466039	-1.10148	0.548115	-0.867449	1.18254e-05	0.000604309
ENSG00000154342	1	228194752	228248961	+	54210	2932	WNT3A	43.4309	43.4309	64.607	29.9552	0.422768	-1.24206	0.512133	-0.96541	1.20007e-05	0.000611475
ENSG00000115282	2	74710200	74722013	+	11814	5094	TTC31	2797.41	2797.41	3273.74	2494.29	0.747345	-0.420155	0.780985	-0.356633	1.20303e-05	0.000611475
ENSG00000197841	19	35225060	35233777	+	8718	3760	ZNF181	1485.93	1485.93	1834.48	1264.12	0.729927	-0.454176	0.769075	-0.378803	1.21217e-05	0.000614471
ENSG00000146411	6	134309835	134373774	-	63940	4468	SLC2A12	996.442	996.442	1347.72	772.899	0.497251	-1.00795	0.575778	-0.796415	1.22632e-05	0.000619979
ENSG00000043355	13	100634026	100639018	+	4993	3301	ZIC2	564.609	564.609	1090.16	230.167	0.150158	-2.73545	0.267524	-1.90226	1.23557e-05	0.000622993
ENSG00000146576	7	6629648	6648357	+	18710	2728	C7orf26	1996.19	1996.19	2400.69	1738.78	0.728306	-0.457382	0.768068	-0.380693	1.24789e-05	0.00062605
ENSG00000106258	7	99245817	99277621	-	31805	6731	CYP3A5	770.112	770.112	320.719	1056.09	3.25811	1.70403	2.39493	1.25999	1.24826e-05	0.00062605
ENSG00000165527	14	50359810	50361490	+	1681	1583	ARF6	8885.75	8885.75	7150.74	9989.85	1.42301	0.508942	1.33248	0.414113	1.25595e-05	0.000628241
ENSG00000152779	10	91190051	91316398	-	126348	4840	SLC16A12	65.9221	65.9221	122.476	29.9332	0.266657	-1.90694	0.381903	-1.38872	1.26582e-05	0.000631506
ENSG00000159173	1	201373625	201398994	-	25370	6791	TNNI1	500.612	500.612	874.232	262.853	0.418094	-1.2581	0.50947	-0.972931	1.29472e-05	0.000644224
ENSG00000198366	6	26020718	26021186	+	469	469	HIST1H3A	15.6846	15.6846	9.14323	19.8472	2.36097	1.23938	1.94525	0.959958	1.30699e-05	0.000648625
ENSG00000126903	X	153715645	153719016	-	3372	2234	SLC10A3	3923.42	3923.42	3260.9	4345.03	1.4252	0.511164	1.33346	0.415174	1.31628e-05	0.00065077
ENSG00000127191	9	139776364	139821059	+	44696	3819	TRAF2	2697.24	2697.24	2149.72	3045.66	1.49784	0.582882	1.37863	0.463234	1.3182e-05	0.00065077
ENSG00000089053	12	121746048	121837699	-	91652	12304	ANAPC5	13835.1	13835.1	16544.6	12110.9	0.724832	-0.464281	0.765988	-0.384606	1.35331e-05	0.000666364
ENSG00000136856	9	130159421	130170703	+	11283	3924	SLC2A8	1418.52	1418.52	1181.9	1569.09	1.40455	0.490109	1.32065	0.401253	1.35705e-05	0.000666469
ENSG00000197620	X	148621900	148632055	+	10156	4104	CXorf40A	1169.85	1169.85	937.908	1317.46	1.44865	0.534707	1.3475	0.430285	1.36986e-05	0.000671019
ENSG00000184058	22	19744226	19771116	+	26891	3494	TBX1	193.737	193.737	306.491	121.985	0.361743	-1.46696	0.465409	-1.10343	1.40765e-05	0.000687747
ENSG00000126947	X	100805514	100809683	+	4170	2141	ARMCX1	1337.68	1337.68	1733.53	1085.77	0.63758	-0.649321	0.702292	-0.509857	1.41348e-05	0.000688816
ENSG00000117153	1	202860228	202897764	-	37537	3552	KLHL12	5165.03	5165.03	6096.74	4572.12	0.762231	-0.3917	0.791732	-0.336916	1.42007e-05	0.000690247
ENSG00000113211	5	140529683	140532868	+	3186	3186	PCDHB6	205.527	205.527	329.59	126.578	0.36767	-1.44352	0.470568	-1.08753	1.43769e-05	0.000697024
ENSG00000116031	2	71057347	71062952	-	5606	1867	CD207	146.46	146.46	233.189	91.2685	0.385077	-1.37678	0.484977	-1.04401	1.47437e-05	0.000712978
ENSG00000205436	14	103566481	103576896	+	10416	3480	EXOC3L4	244.304	244.304	126.081	319.537	2.27442	1.1855	1.88915	0.917741	1.49225e-05	0.000719783
ENSG00000147813	8	144656955	144660819	-	3865	3079	NAPRT1	5829.95	5829.95	4047.41	6964.3	1.90422	0.929203	1.65743	0.728951	1.51086e-05	0.000726903
ENSG00000112530	6	163148164	163736524	+	588361	2573	PACRG	193.258	193.258	299.08	125.916	0.420579	-1.24955	0.514121	-0.959821	1.52877e-05	0.000732466
ENSG00000175536	11	74202757	74204778	-	2022	1187	LIPT2	346.127	346.127	259.931	400.979	1.55151	0.633674	1.41159	0.497323	1.53017e-05	0.000732466
ENSG00000167653	8	143751726	143764142	+	12417	1763	PSCA	282.822	282.822	137.867	375.067	3.10318	1.63375	2.30001	1.20164	1.53644e-05	0.000733612
ENSG00000008513	8	134467091	134584183	-	117093	8730	ST3GAL1	11404.5	11404.5	7512.44	13881.3	1.96868	0.97723	1.69967	0.765259	1.55769e-05	0.000741885
ENSG00000117016	1	41086351	41131329	-	44979	7235	RIMS3	528.666	697.98	1141.67	415.635	0.529361	-0.917675	0.607615	-0.718771	1.5705e-05	0.000746107
ENSG00000170382	1	204586298	204654861	-	68564	5681	LRRN2	5960.31	5960.31	9076.73	3977.14	0.516899	-0.952045	0.596462	-0.745498	1.57566e-05	0.000746219
ENSG00000105675	19	36040945	36054560	-	13616	3889	ATP4A	18.9997	18.9997	31.3995	11.1088	0.341119	-1.55165	0.450868	-1.14922	1.57863e-05	0.000746219
ENSG00000130021	X	6966961	7066231	-	99271	3168	HDHD1	1870.2	1870.2	1527.8	2088.1	1.44855	0.534613	1.34615	0.428844	1.58637e-05	0.000748005
ENSG00000269403	19	51853627	51871353	-	17727	551	CTD-2616J11.11	9.33191	9.33191	6.72732	10.9894	1.76611	0.820576	1.55959	0.641171	1.59134e-05	0.000748482
ENSG00000196979	9	132902889	132906498	-	3610	3258	AL360004.1	26.9523	26.9523	16.7071	33.4719	2.5372	1.34324	2.02546	1.01825	1.60679e-05	0.000753875
ENSG00000122507	7	33168856	33645680	+	476825	5827	BBS9	1213.75	1213.75	1448.04	1064.65	0.737168	-0.439935	0.774993	-0.367745	1.62152e-05	0.000758903
ENSG00000042832	8	133879203	134147147	+	267945	11132	TG	178.541	178.541	98.0544	229.76	2.24289	1.16536	1.86603	0.899974	1.63987e-05	0.000765599
ENSG00000165197	X	15363713	15402498	-	38786	2153	FIGF	26.4475	26.4475	15.0491	33.701	2.15953	1.11072	1.81706	0.861607	1.65021e-05	0.000768528
ENSG00000187908	10	124320181	124403252	+	83072	8073	DMBT1	916.458	916.458	445.543	1216.13	4.6333	2.21204	2.93459	1.55316	1.65995e-05	0.000771163
ENSG00000243710	1	43637820	43720029	+	82210	5665	WDR65	407.412	407.412	650.491	252.726	0.387444	-1.36794	0.489246	-1.03137	1.68655e-05	0.000781602
ENSG00000183208	15	90777040	90785315	+	8276	2038	GDPGP1	233.012	233.012	179.268	267.212	1.4216	0.507519	1.32928	0.410646	1.69799e-05	0.000784977
ENSG00000183248	19	7933605	7939326	-	5722	4520	CTD-3193O13.9	2080.24	2080.24	3156.38	1395.42	0.453579	-1.14057	0.542911	-0.881213	1.70594e-05	0.000786731
ENSG00000113048	5	71515236	71616473	-	101238	6511	MRPS27	4427.62	4427.62	5269.12	3892.12	0.737747	-0.438802	0.775589	-0.366636	1.72207e-05	0.000792235
ENSG00000137070	9	34650699	34661889	+	11191	4271	IL11RA	2322.19	2322.19	3458.54	1599.06	0.503979	-0.988563	0.586243	-0.77043	1.73135e-05	0.00079457
ENSG00000120875	8	29190581	29208185	-	17605	7257	DUSP4	1102.15	1102.15	669.078	1377.74	2.03713	1.02654	1.73942	0.798607	1.74321e-05	0.000794768
ENSG00000180938	8	125985540	125991631	+	6092	3275	ZNF572	881.831	881.831	689.906	1003.96	1.52679	0.610498	1.39387	0.479093	1.74562e-05	0.000794768
ENSG00000110375	11	118795873	118829269	+	33397	1106	UPK2	179.899	223.895	315.912	165.339	0.394489	-1.34194	0.495481	-1.0131	1.74721e-05	0.000794768
ENSG00000109736	4	2932288	2936586	-	4299	3159	MFSD10	9052.42	9052.42	7317.43	10156.5	1.53885	0.621849	1.40158	0.487059	1.74859e-05	0.000794768
ENSG00000125037	3	10004221	10052800	-	48580	4270	EMC3	5571.02	5571.02	4608.49	6183.54	1.42765	0.513639	1.33264	0.414284	1.75664e-05	0.00079651
ENSG00000143320	1	156669398	156675608	-	6211	1100	CRABP2	28986.6	28986.6	20738.5	34235.4	1.86422	0.898569	1.62428	0.699799	1.80253e-05	0.000815367
ENSG00000254827	11	2909010	2924970	-	15961	1782	SLC22A18AS	153.177	153.177	102.313	185.544	2.20077	1.13801	1.83627	0.876781	1.8189e-05	0.000820804
ENSG00000156709	X	129263337	129299861	-	36525	3306	AIFM1	10423.7	10423.7	8278.13	11789	1.58444	0.663977	1.43082	0.516841	1.82615e-05	0.000822117
ENSG00000188987	6	26188938	26189304	-	367	367	HIST1H4D	25.5067	25.5067	14.9734	32.2097	2.13014	1.09095	1.79405	0.843221	1.84439e-05	0.000828354
ENSG00000170500	2	100889753	100939195	-	49443	13933	LONRF2	4712.95	4712.95	3043.81	5775.12	2.07655	1.05419	1.76063	0.816092	1.88092e-05	0.000839122
ENSG00000136830	9	130267618	130341268	-	73651	4629	FAM129B	18989.9	18989.9	15739.5	21058.3	1.50514	0.589899	1.37927	0.463908	1.88511e-05	0.000839122
ENSG00000243480	1	104159999	104168402	+	8404	1649	AMY2A	9.51028	9.51028	4.09578	12.9559	3.92369	1.97221	2.62478	1.3922	1.88581e-05	0.000839122
ENSG00000011275	7	5659678	5821370	-	161693	7619	RNF216	4719.15	4719.15	5542.83	4194.99	0.75256	-0.410122	0.785897	-0.347587	1.88742e-05	0.000839122
ENSG00000136631	1	150039369	150117505	+	78137	6250	VPS45	4729.2	4729.2	5315.27	4356.25	0.804952	-0.313026	0.823049	-0.28095	1.89055e-05	0.000839122
ENSG00000132692	1	156611182	156629324	+	18143	4931	BCAN	58.4762	58.4762	86.113	40.8892	0.365657	-1.45144	0.474268	-1.07623	1.90455e-05	0.000841276
ENSG00000165091	9	75136717	75451267	+	314551	4637	TMC1	125.436	125.436	67.8307	162.094	2.48861	1.31534	1.9885	0.991681	1.9078e-05	0.000841276
ENSG00000136936	9	100437191	100459639	-	22449	1833	XPA	1180.37	1180.37	993.477	1299.31	1.36157	0.445269	1.29244	0.370097	1.90876e-05	0.000841276
ENSG00000183814	1	226418850	226497570	-	78721	4442	LIN9	1298.65	1298.65	1581.99	1118.34	0.710869	-0.492344	0.75797	-0.399788	1.94945e-05	0.000857215
ENSG00000169692	9	139567595	139581875	-	14281	1798	AGPAT2	6244.05	6244.05	4719.27	7214.36	1.68242	0.750539	1.49609	0.5812	1.96081e-05	0.000860071
ENSG00000104140	15	41164412	41166487	-	2076	1705	RHOV	852.981	852.981	451.919	1108.2	2.20368	1.13991	1.83351	0.874606	1.97619e-05	0.000860071
ENSG00000198453	19	37407231	37489602	+	82372	9322	ZNF568	1239.54	1239.54	1606.5	1006.02	0.640883	-0.641867	0.707311	-0.499582	1.97813e-05	0.000860071
ENSG00000197353	8	143831568	143833952	-	2385	594	LYPD2	1182.03	1325.24	645.397	1757.86	4.48613	2.16547	2.83462	1.50316	1.97998e-05	0.000860071
ENSG00000178814	8	145106167	145118735	-	12569	4321	OPLAH	4154.27	4154.27	3055.54	4853.47	1.86799	0.901485	1.62374	0.699317	1.98169e-05	0.000860071
ENSG00000145920	5	175223313	175311023	+	87711	7099	CPLX2	1304.87	1304.87	2621.2	467.213	0.223767	-2.15993	0.353639	-1.49965	1.98324e-05	0.000860071
ENSG00000171357	1	46669006	46686933	+	17928	1854	LURAP1	94.5475	94.5475	129.786	72.1234	0.509237	-0.973589	0.592784	-0.754421	1.99249e-05	0.000862105
ENSG00000164221	5	114602885	114632528	-	29644	3289	CCDC112	1002.35	1002.35	1248.85	845.496	0.719298	-0.475339	0.763762	-0.388805	2.00324e-05	0.000864779
ENSG00000254726	1	156041804	156051789	-	9986	6124	MEX3A	6816.54	6816.54	9464.69	5131.35	0.555348	-0.848536	0.634115	-0.657184	2.03359e-05	0.00087588
ENSG00000119421	9	124894745	124922098	-	27354	1353	NDUFA8	4773.23	4773.23	3751.75	5423.26	1.49534	0.580476	1.3723	0.456595	2.03841e-05	0.00087596
ENSG00000130997	4	2073645	2243848	-	170204	7721	POLN	232.133	232.133	166.87	273.664	1.82569	0.868441	1.59382	0.672486	2.05609e-05	0.000881554
ENSG00000111602	12	56810903	56843187	-	32285	5072	TIMELESS	5822.06	5822.06	6736.13	5240.37	0.667324	-0.583541	0.727779	-0.458429	2.07779e-05	0.000888679
ENSG00000089094	12	121866900	122018920	-	152021	13623	KDM2B	4161.96	4161.96	4751	3787.11	0.751168	-0.412793	0.785258	-0.348761	2.08211e-05	0.000888679
ENSG00000134574	11	47236493	47260767	+	24275	1846	DDB2	1831.83	1831.83	1373.12	2123.73	1.41562	0.501439	1.32405	0.404958	2.09141e-05	0.000890637
ENSG00000182111	7	57509883	57533252	+	23370	5197	ZNF716	74.5178	74.5178	128.275	40.309	0.178761	-2.4839	0.312896	-1.67625	2.09882e-05	0.000891787
ENSG00000168040	11	70049269	70053496	+	4228	1841	FADD	1937.96	1937.96	1505.29	2213.3	1.37379	0.458158	1.2991	0.377515	2.12592e-05	0.000901276
ENSG00000145220	4	4269428	4291896	-	22469	2319	LYAR	2327.93	2327.93	1938.56	2575.7	1.39247	0.477648	1.31015	0.38973	2.14413e-05	0.000906963
ENSG00000177971	15	75931426	75941047	-	9622	2510	IMP3	4456.62	4456.62	3730.34	4918.79	1.44438	0.530454	1.34089	0.423191	2.15193e-05	0.000908202
ENSG00000101883	X	119243011	119249847	-	6837	769	RHOXF1	73.4316	73.4316	126.905	39.403	0.286558	-1.8031	0.412498	-1.27754	2.15667e-05	0.000908202
ENSG00000159733	4	2271309	2420390	-	149082	9624	ZFYVE28	791.791	791.791	605.909	910.08	1.59035	0.669348	1.43186	0.517895	2.18673e-05	0.000918815
ENSG00000023318	9	102741461	102861322	-	119862	4854	ERP44	8139.29	8139.29	6640.99	9092.75	1.35263	0.435762	1.28614	0.363052	2.2224e-05	0.00093173
ENSG00000134597	X	129535943	129547317	+	11375	2487	RBMX2	2700.13	2700.13	2117.09	3071.15	1.5205	0.604542	1.38634	0.471279	2.318e-05	0.000968656
ENSG00000140374	15	76507696	76603813	-	96118	5031	ETFA	5794.69	5794.69	4788.93	6434.72	1.41399	0.499769	1.32224	0.402984	2.32286e-05	0.000968656
ENSG00000174851	11	66052051	66056641	-	4591	2370	YIF1A	4828.51	4828.51	4090.03	5298.46	1.41489	0.500687	1.32276	0.403551	2.32584e-05	0.000968656
ENSG00000086991	11	89057524	89322779	-	265256	6327	NOX4	1522.58	1522.58	812.872	1974.22	2.42685	1.27908	1.94266	0.958037	2.34273e-05	0.000973544
ENSG00000106392	7	7196565	7288282	+	91718	7805	C1GALT1	2747.15	2747.15	3287.81	2403.1	0.719531	-0.474872	0.764616	-0.387193	2.3702e-05	0.000982801
ENSG00000060491	20	61436187	61445352	+	9166	4702	OGFR	6182.25	6182.25	4897.23	6999.99	1.42701	0.512995	1.32971	0.411115	2.37755e-05	0.000983691
ENSG00000080819	3	98239976	98312567	-	72592	3666	CPOX	2045.01	2045.01	2540.43	1729.75	0.72311	-0.467713	0.767029	-0.382647	2.38982e-05	0.000986611
ENSG00000160318	19	51870352	51872257	-	1906	1156	CLDND2	100.684	100.684	65.5579	123.037	2.07127	1.05052	1.74579	0.803882	2.41152e-05	0.0009934
ENSG00000167996	11	61727190	61735132	-	7943	2030	FTH1	159699	159699	106167	193764	1.53565	0.618848	1.39489	0.480154	2.48181e-05	0.00101806
ENSG00000106733	9	77675489	77703133	-	27645	3865	NMRK1	1750.78	1750.78	1323.7	2022.56	1.5012	0.586121	1.37362	0.457978	2.48214e-05	0.00101806
ENSG00000106772	9	79226292	79521003	-	294712	14801	PRUNE2	4268.41	4268.41	2698.8	5267.25	2.11319	1.07942	1.76868	0.822671	2.50812e-05	0.00102648
ENSG00000269964	6	78400375	78636691	+	236317	4800	MEI4	37.3074	37.3074	64.4516	20.0339	0.249578	-2.00244	0.384701	-1.37819	2.52705e-05	0.00103041
ENSG00000102897	16	20911190	20936328	+	25139	3593	LYRM1	3239.49	3239.49	2572.32	3664.05	1.58854	0.667699	1.4283	0.514297	2.52862e-05	0.00103041
ENSG00000171794	10	135043778	135045062	+	1285	1157	UTF1	4.59561	4.59561	2.10878	6.17814	2.9074	1.53973	2.15824	1.10985	2.5427e-05	0.00103342
ENSG00000139800	13	100615218	100624163	-	8946	4639	ZIC5	169.981	169.981	358.127	50.2522	0.112994	-3.14568	0.264094	-1.92088	2.55126e-05	0.00103342
ENSG00000183831	1	173578700	173639001	-	60302	2911	ANKRD45	383.586	383.586	532.726	288.678	0.476653	-1.06899	0.568577	-0.814572	2.5571e-05	0.00103342
ENSG00000162510	1	31184124	31196434	-	12311	4606	MATN1	79.7103	104.092	124.31	91.2258	0.445513	-1.16646	0.54301	-0.880951	2.55922e-05	0.00103342
ENSG00000107147	9	138594031	138684992	+	90962	9275	KCNT1	824.315	824.315	410.264	1087.8	2.85944	1.51573	2.13656	1.09529	2.56333e-05	0.00103342
ENSG00000146555	7	3341080	4308632	+	967553	12045	SDK1	1582.7	1582.7	2345.87	1097.04	0.46475	-1.10547	0.558829	-0.839522	2.57842e-05	0.00103729
ENSG00000143156	1	169101769	169337205	-	235437	5737	NME7	1701.47	1701.47	2150.05	1416.01	0.692381	-0.530362	0.746781	-0.421242	2.5992e-05	0.00104237
ENSG00000156521	10	71897737	71906432	-	8696	4597	TYSND1	3262.23	3262.23	2751.06	3587.52	1.37325	0.457589	1.29745	0.375675	2.60206e-05	0.00104237
ENSG00000135248	7	128349115	128371797	+	22683	2489	FAM71F1	23.0594	23.0594	13.289	29.2769	2.44349	1.28894	1.94245	0.957877	2.63522e-05	0.00105342
ENSG00000259494	15	89002707	89010650	-	7944	6432	MRPL46	1385.1	1385.1	1163.84	1525.9	1.38284	0.467638	1.30291	0.381742	2.66887e-05	0.00106462
ENSG00000204839	8	144648357	144655141	-	6785	4408	MROH6	3916.07	3916.07	2715.86	4679.84	1.93999	0.956048	1.65966	0.730887	2.70053e-05	0.00107498
ENSG00000253368	1	27320198	27327389	+	7192	1976	TRNP1	2216.58	2216.58	1468	2692.96	2.10803	1.0759	1.76171	0.816978	2.70973e-05	0.00107638
ENSG00000183117	8	2792875	4852494	-	2059620	18700	CSMD1	80.1	80.1	138.799	42.7459	0.233895	-2.09607	0.373086	-1.42242	2.72344e-05	0.00107734
ENSG00000139352	12	103351464	103354294	+	2831	2472	ASCL1	9.51289	9.51289	16.3816	5.14191	0.296575	-1.75353	0.427089	-1.22739	2.72354e-05	0.00107734
ENSG00000243056	5	139927251	139929163	+	1913	691	EIF4EBP3	557.265	557.265	444.628	628.943	1.68315	0.751163	1.4892	0.574534	2.74392e-05	0.00108313
ENSG00000102178	X	153712056	153715009	-	2954	2630	UBL4A	5248.63	5248.63	4281.96	5863.78	1.43646	0.522519	1.33382	0.41556	2.79391e-05	0.00110057
ENSG00000162736	1	160313062	160328742	+	15681	4175	NCSTN	10998.6	10998.6	12751	9883.44	0.760128	-0.395685	0.792277	-0.335922	2.8597e-05	0.00112414
ENSG00000151468	10	12938627	13141652	-	203026	3681	CCDC3	4725.24	4725.24	7422.81	3008.61	0.442588	-1.17597	0.542733	-0.881685	2.87071e-05	0.00112613
ENSG00000184357	6	27834570	27835359	-	790	790	HIST1H1B	27.1862	27.1862	13.8429	35.6774	2.62263	1.39101	2.02015	1.01447	2.87699e-05	0.00112625
ENSG00000013288	4	6576902	6625089	+	48188	8898	MAN2B2	4356.18	4356.18	3606.77	4833.07	1.3211	0.40174	1.26552	0.339734	2.90341e-05	0.00113425
ENSG00000181036	1	159770301	159786041	+	15741	2671	FCRL6	213.082	213.082	339.53	132.615	0.402038	-1.31459	0.51122	-0.967983	2.91161e-05	0.00113511
ENSG00000118965	2	20110021	20189892	-	79872	7836	WDR35	2750.24	2750.24	3495.59	2275.93	0.658298	-0.603188	0.723356	-0.467222	2.92806e-05	0.00113917
ENSG00000141527	17	78143791	78183130	+	39340	8232	CARD14	480.148	480.148	336.461	571.585	1.78931	0.8394	1.55838	0.640051	2.94235e-05	0.00114238
ENSG00000178662	2	166326157	166545917	+	219761	12565	CSRNP3	833.007	833.007	1165.14	621.647	0.552282	-0.856523	0.636056	-0.652775	2.97563e-05	0.00115294
ENSG00000160949	8	145654165	145669827	-	15663	7078	TONSL	4578.65	4578.65	3537.75	5241.03	1.60919	0.686338	1.43862	0.52469	3.01007e-05	0.00116328
ENSG00000180914	3	8792094	8811314	-	19221	4514	OXTR	4487.25	4487.25	3004.07	5431.09	2.71578	1.44136	2.05748	1.04088	3.01463e-05	0.00116328
ENSG00000120262	6	151815165	151942328	+	127164	5440	CCDC170	886.508	886.508	1235.51	664.415	0.542375	-0.882638	0.627832	-0.671549	3.07785e-05	0.00118444
ENSG00000122035	13	27844464	27847827	+	3364	1624	RASL11A	909.39	909.39	547.68	1139.57	2.12177	1.08527	1.76282	0.817886	3.08199e-05	0.00118444
ENSG00000086232	7	6061881	6098861	-	36981	5544	EIF2AK1	14263.6	14263.6	16658.3	12739.6	0.751548	-0.412062	0.786793	-0.345943	3.09065e-05	0.00118536
ENSG00000189298	6	28317691	28336947	+	19257	4835	ZKSCAN3	813.43	813.43	935.145	735.974	0.714326	-0.485345	0.762375	-0.391428	3.11514e-05	0.00119233
ENSG00000009413	6	111620234	111804918	-	184685	12417	REV3L	3027.62	3027.62	3626.28	2646.65	0.633347	-0.658932	0.705087	-0.504127	3.19606e-05	0.00122083
ENSG00000147382	X	152853377	152865500	-	12124	1727	FAM58A	2034.9	2034.9	1641.52	2285.23	1.47152	0.557308	1.35274	0.435881	3.26417e-05	0.00124357
ENSG00000231925	6	33267471	33282164	-	14694	5056	TAPBP	20462.3	20462.3	14654.5	24158.1	1.52449	0.60833	1.38427	0.469125	3.26873e-05	0.00124357
ENSG00000268211	9	131062367	131064212	+	1846	1846	AL359091.2	17.6886	17.6886	10.7324	22.1152	2.17343	1.11997	1.78807	0.838407	3.28246e-05	0.00124392
ENSG00000130713	9	133569108	133580248	+	11141	4207	EXOSC2	2575.24	2575.24	2164.9	2836.36	1.3052	0.384274	1.25508	0.327782	3.28281e-05	0.00124392
ENSG00000162174	11	62104920	62160882	+	55963	4584	ASRGL1	10600.3	10600.3	6727.21	13064.9	1.93307	0.950895	1.64659	0.719483	3.34632e-05	0.00126454
ENSG00000101966	X	122993574	123047829	+	54256	9025	XIAP	5250.26	5250.26	4425.27	5775.25	1.3335	0.41522	1.27227	0.347406	3.36465e-05	0.00126454
ENSG00000150990	12	125431371	125473668	-	42298	6618	DHX37	2903.12	2903.12	3359.33	2612.8	0.77982	-0.358786	0.80617	-0.310844	3.36983e-05	0.00126454
ENSG00000136932	9	100666771	100684852	-	18082	3754	C9orf156	940.225	940.225	782.706	1040.46	1.33018	0.41162	1.27026	0.345128	3.36997e-05	0.00126454
ENSG00000238227	9	139006427	139010731	-	4305	3418	C9orf69	3622.03	3622.03	3043.35	3990.28	1.38293	0.467726	1.30128	0.379927	3.37068e-05	0.00126454
ENSG00000166925	7	100060982	100076902	-	15921	3715	TSC22D4	6110.72	6110.72	5120.49	6740.87	1.34792	0.43074	1.28083	0.357077	3.38402e-05	0.00126703
ENSG00000138294	10	51549498	51562517	+	13020	1860	MSMB	8.84935	129.128	290.301	26.5629	4.23506	2.08238	2.61288	1.38564	3.39665e-05	0.0012689
ENSG00000139173	12	44229770	44783545	+	553776	3440	TMEM117	617.579	617.579	756.641	529.085	0.67563	-0.565695	0.73676	-0.440733	3.40409e-05	0.0012689
ENSG00000176153	14	65405870	65409531	-	3662	1407	GPX2	33.2922	33.2922	16.6105	43.9078	2.90428	1.53818	2.12431	1.08699	3.41e-05	0.0012689
ENSG00000186020	19	37025676	37096178	-	70503	8173	ZNF529	2292.96	2292.96	2920.68	1893.5	0.673033	-0.571251	0.734964	-0.444254	3.41586e-05	0.0012689
ENSG00000159208	1	150254953	150259505	+	4553	2696	C1orf51	949.798	949.798	1263.35	750.264	0.599053	-0.739245	0.677954	-0.560741	3.4264e-05	0.00127032
ENSG00000122970	12	110562140	110656602	+	94463	7005	IFT81	1973.51	1973.51	2517.17	1627.54	0.663919	-0.590921	0.728539	-0.456921	3.43839e-05	0.00127227
ENSG00000115421	2	60983365	61029220	+	45856	8501	PAPOLG	2040.46	2040.46	2345.13	1846.58	0.759684	-0.396528	0.79263	-0.335281	3.52295e-05	0.00129798
ENSG00000180992	6	44081194	44095194	-	14001	956	MRPL14	5253.58	5253.58	4147.64	5957.36	1.53019	0.613707	1.38666	0.471617	3.5268e-05	0.00129798
ENSG00000101052	20	42219571	42275936	+	56366	2542	IFT52	3715.5	3715.5	4555.28	3181.1	0.712008	-0.490034	0.761438	-0.393201	3.52847e-05	0.00129798
ENSG00000242715	13	36801182	36871977	-	70796	3800	CCDC169	66.8597	66.8597	105.878	42.0299	0.44634	-1.16378	0.549728	-0.863209	3.54986e-05	0.00130132
ENSG00000130413	11	8413418	8615836	-	202419	7596	STK33	959.363	959.363	1335.87	719.766	0.54714	-0.870017	0.633953	-0.657552	3.55996e-05	0.00130132
ENSG00000167635	19	36705504	36729676	+	24173	4146	ZNF146	17041.4	17041.4	21530.5	14184.6	0.716247	-0.481471	0.764254	-0.387877	3.56231e-05	0.00130132
ENSG00000180066	10	134257831	134262912	+	5082	2040	C10orf91	63.599	63.599	35.4754	81.4959	2.10876	1.0764	1.74759	0.805363	3.56507e-05	0.00130132
ENSG00000105866	7	21467652	21554440	+	86789	6234	SP4	1014.04	1014.04	1298.3	833.154	0.621853	-0.685354	0.697016	-0.520736	3.58575e-05	0.00130635
ENSG00000156687	8	35092975	35654068	+	561094	10816	UNC5D	55.9817	55.9817	126.054	11.3903	0.183181	-2.44866	0.338545	-1.56258	3.59492e-05	0.00130717
ENSG00000135093	12	109460894	109525831	+	64938	5135	USP30	1515.89	1515.89	1748.61	1367.8	0.766778	-0.383119	0.797497	-0.326449	3.65984e-05	0.00132613
ENSG00000128000	19	40534167	40562116	-	27950	9217	ZNF780B	1855.65	1855.65	2209.66	1630.37	0.676607	-0.56361	0.737895	-0.438512	3.66109e-05	0.00132613
ENSG00000163026	2	24252210	24272445	-	20236	3847	C2orf44	1318.66	1318.66	1551.6	1170.43	0.737956	-0.438393	0.778551	-0.361136	3.72497e-05	0.00134669
ENSG00000128714	2	176957619	176960666	+	3048	2240	HOXD13	10.6913	16.5954	28.3449	9.11841	0.220252	-2.18277	0.37255	-1.42449	3.73911e-05	0.00134922
ENSG00000229314	9	117085336	117088755	+	3420	1532	ORM1	96.2711	96.2711	174.84	46.2725	0.227	-2.13923	0.378667	-1.401	3.7658e-05	0.00135413
ENSG00000134809	11	57295936	57298276	-	2341	777	TIMM10	2725.54	2725.54	2235.8	3037.19	1.5076	0.592253	1.37225	0.456548	3.76705e-05	0.00135413
ENSG00000138621	15	75315896	75409803	+	93908	3781	PPCDC	997.095	997.095	768.296	1142.7	1.50866	0.593271	1.37284	0.457162	3.78034e-05	0.00135633
ENSG00000121742	13	20796110	20806534	-	10425	2244	GJB6	146.497	146.497	256.833	76.2831	0.329021	-1.60375	0.462318	-1.11304	3.85443e-05	0.001378
ENSG00000182154	9	140445651	140447007	+	1357	1262	MRPL41	3642.84	3642.84	2727.09	4225.58	1.64284	0.716193	1.45536	0.541378	3.8553e-05	0.001378
ENSG00000134058	5	68530668	68573250	+	42583	2363	CDK7	2551.6	2551.6	3135.6	2179.95	0.746226	-0.422315	0.784111	-0.35087	3.9019e-05	0.00139202
ENSG00000067221	15	74275547	74286963	-	11417	6178	STOML1	1080.67	1080.67	877.267	1210.11	1.41498	0.500783	1.31828	0.398658	3.96937e-05	0.001413
ENSG00000185730	8	144371846	144380231	+	8386	4012	ZNF696	1282.04	1282.04	1103.43	1395.7	1.45025	0.5363	1.33832	0.420425	3.97566e-05	0.001413
ENSG00000142892	1	77554675	77685115	-	130441	5513	PIGK	2489.78	2489.78	3021.28	2151.55	0.7196	-0.474733	0.766987	-0.382727	4.01535e-05	0.00142443
ENSG00000205129	4	186347394	186370980	+	23587	1375	C4orf47	329.834	329.834	449.499	253.684	0.536174	-0.899227	0.626269	-0.675146	4.0286e-05	0.00142639
ENSG00000251247	19	37341263	37403931	+	62669	4736	ZNF345	736.43	736.43	950.105	600.455	0.638508	-0.647224	0.710996	-0.492087	4.03595e-05	0.00142639
ENSG00000049283	17	48609904	48621111	+	11208	4642	EPN3	2641.77	2641.77	2070.55	3005.28	1.76088	0.816296	1.53013	0.613657	4.05822e-05	0.00143158
ENSG00000136840	9	130670165	130679317	-	9153	2630	ST6GALNAC4	2073.08	2073.08	1718.73	2298.58	1.44941	0.535468	1.33755	0.419598	4.088e-05	0.0014394
ENSG00000133597	7	140372953	140396061	+	23109	2913	ADCK2	3770.72	3770.72	2984.85	4270.82	1.41821	0.504067	1.3198	0.400315	4.10996e-05	0.00144445
ENSG00000174939	16	29911696	29931185	+	19490	2312	ASPHD1	1401.89	1401.89	951.532	1688.48	2.15442	1.1073	1.76438	0.81916	4.12034e-05	0.00144541
ENSG00000026652	6	161551011	161695093	-	144083	9419	AGPAT4	1366.03	1366.03	1763.86	1112.86	0.638927	-0.646277	0.711529	-0.491006	4.14147e-05	0.00145013
ENSG00000102466	13	102372134	103054124	-	681991	4448	FGF14	130.93	130.93	207.29	82.3378	0.354357	-1.49672	0.483437	-1.0486	4.15573e-05	0.00145243
ENSG00000169760	3	173114074	174004434	+	890361	10147	NLGN1	191.575	191.575	301.549	121.592	0.388712	-1.36323	0.50907	-0.974063	4.16876e-05	0.0014543
ENSG00000164828	7	855528	936072	+	80545	11908	SUN1	13146.8	13146.8	16424.2	11061.2	0.683782	-0.548392	0.743633	-0.427338	4.18352e-05	0.00145602
ENSG00000110713	11	3692313	3819022	-	126710	9913	NUP98	7945.9	7945.9	9003.75	7272.71	0.772692	-0.372035	0.801886	-0.318532	4.19301e-05	0.00145602
ENSG00000145832	5	135170338	135224326	+	53989	4966	SLC25A48	163.434	163.434	73.5	220.664	3.59009	1.84402	2.34971	1.23248	4.20348e-05	0.00145602
ENSG00000163067	2	95831177	95850065	+	18889	3999	ZNF2	704.84	704.84	791.316	649.809	0.797288	-0.326827	0.818988	-0.288086	4.21098e-05	0.00145602
ENSG00000151532	10	114206756	114578503	+	371748	8408	VTI1A	1984.52	1984.52	2235.36	1824.9	0.803644	-0.315372	0.823571	-0.280035	4.2122e-05	0.00145602
ENSG00000143815	1	225589204	225616627	-	27424	5257	LBR	4317.08	4317.08	5136.12	3795.87	0.694026	-0.526937	0.750552	-0.413977	4.22841e-05	0.00145895
ENSG00000123836	1	207222801	207254369	+	31569	9815	PFKFB2	2391.47	2391.47	2912.73	2059.76	0.650358	-0.620694	0.720301	-0.473328	4.28037e-05	0.0014742
ENSG00000132446	X	31089360	31090170	-	811	811	FTHL17	2.92111	9.38541	15.9121	5.23208	0.0371854	-4.74912	0.309067	-1.69401	4.39224e-05	0.00150997
ENSG00000168661	19	35417807	35436074	+	18268	2745	ZNF30	533.748	533.748	676.059	443.186	0.662285	-0.594475	0.729173	-0.455667	4.44529e-05	0.00152348
ENSG00000177459	8	99076539	99105838	+	29300	1761	C8orf47	512.022	512.022	331.329	627.008	2.15847	1.11001	1.76193	0.817156	4.44766e-05	0.00152348
ENSG00000143951	2	63348518	64054977	-	706460	11776	WDPCP	752.601	752.601	859.768	684.404	0.758095	-0.399549	0.792371	-0.335752	4.48647e-05	0.001534
ENSG00000171045	8	143293441	143484601	-	191161	4060	TSNARE1	2467.58	2467.58	2032.81	2744.26	1.52472	0.608542	1.37987	0.46453	4.51783e-05	0.00153928
ENSG00000188643	1	153579362	153585621	-	6260	1701	S100A16	14081.7	14081.7	10830.9	16150.5	1.6562	0.727877	1.46034	0.546305	4.52222e-05	0.00153928
ENSG00000184602	16	11762270	11773015	+	10746	3312	SNN	2928.02	2928.02	3684.7	2446.49	0.666457	-0.585417	0.732238	-0.449616	4.52634e-05	0.00153928
ENSG00000136531	2	166095912	166248818	+	152907	12338	SCN2A	201.633	201.633	265.507	160.986	0.451478	-1.14727	0.558859	-0.839443	4.58318e-05	0.00155535
ENSG00000171195	4	71296209	71348714	+	52506	2798	MUC7	4.34227	4.34227	0.657526	6.6871	15.322	3.93753	3.50047	1.80755	4.59003e-05	0.00155535
ENSG00000189134	6	28227098	28228736	+	1639	1639	NKAPL	18.2782	18.2782	11.9232	22.3222	1.95354	0.966093	1.64503	0.718116	4.62284e-05	0.00155589
ENSG00000139719	12	122714111	122751068	-	36958	7542	VPS33A	1798.18	1798.18	2080.03	1618.81	0.77025	-0.376602	0.800531	-0.32097	4.62575e-05	0.00155589
ENSG00000166228	10	72642037	72648541	-	6505	1614	PCBD1	8144.22	8144.22	6791.77	9004.87	1.38188	0.466636	1.29828	0.376605	4.62737e-05	0.00155589
ENSG00000197893	10	115348475	115423886	-	75412	5721	NRAP	91.2805	91.2805	155.546	50.3844	0.305974	-1.70852	0.450187	-1.1514	4.63115e-05	0.00155589
ENSG00000167701	8	145728356	145732557	+	4202	2756	GPT	1745.82	1745.82	1120.81	2143.55	2.27693	1.18709	1.81964	0.863654	4.63277e-05	0.00155589
ENSG00000099365	16	31000577	31021949	-	21373	5408	STX1B	190.924	190.924	118.925	236.741	2.025	1.01792	1.68601	0.753616	4.66847e-05	0.00156161
ENSG00000052802	4	166248775	166264312	+	15538	2892	MSMO1	3320.22	3320.22	2601.17	3777.8	1.482	0.567545	1.35465	0.437915	4.66971e-05	0.00156161
ENSG00000117069	1	77333126	77531396	+	198271	4263	ST6GALNAC5	3286.96	3286.96	2231.41	3958.67	2.25409	1.17254	1.80773	0.854176	4.6746e-05	0.00156161
ENSG00000170190	17	73083822	73102257	+	18436	3089	SLC16A5	2167.19	2167.19	1702.62	2462.82	1.55727	0.639018	1.39858	0.483965	4.70446e-05	0.00156657
ENSG00000067533	1	218458629	218511325	+	52697	7883	RRP15	2287.99	2287.99	2787.81	1969.92	0.74393	-0.426761	0.78333	-0.352307	4.70601e-05	0.00156657
ENSG00000196376	6	118228689	118638839	+	410151	4852	SLC35F1	75.8546	75.8546	118.493	48.7214	0.403525	-1.30927	0.523034	-0.935024	4.71628e-05	0.00156723
ENSG00000164197	5	63461671	63668696	+	207026	5434	RNF180	435.953	435.953	628.312	313.543	0.524483	-0.931032	0.618929	-0.692153	4.76266e-05	0.00157929
ENSG00000119523	9	101978708	101984238	-	5531	2980	ALG2	3360.55	3360.55	2840.56	3691.44	1.30472	0.383739	1.25299	0.325376	4.77077e-05	0.00157929
ENSG00000122180	1	203052260	203055164	-	2905	1528	MYOG	4.45884	4.45884	9.42149	1.30079	0.259456	-1.94644	0.414825	-1.26943	4.77763e-05	0.00157929
ENSG00000143379	1	150898739	150937213	+	38475	7086	SETDB1	5962.27	5962.27	6825.43	5412.99	0.776622	-0.364716	0.804933	-0.313059	4.79912e-05	0.00158363
ENSG00000167702	8	145691426	145699585	+	8160	4447	KIFC2	7357.22	7357.22	4723.71	9033.09	1.95129	0.964428	1.64172	0.715204	4.82904e-05	0.00159072
ENSG00000198860	1	184020811	184043346	+	22536	2443	TSEN15	3345.89	3345.89	3874.6	3009.45	0.773473	-0.370577	0.802858	-0.316782	4.88541e-05	0.00160535
ENSG00000174111	17	36508111	36556019	+	47909	2794	SOCS7	382.405	382.405	520.457	294.554	0.51806	-0.948809	0.613981	-0.703734	4.89042e-05	0.00160535
ENSG00000229453	3	48348336	48369831	-	21496	440	SPINK8	4.02818	4.02818	1.11845	5.87983	5.52777	2.4667	2.84533	1.5086	4.90962e-05	0.00160825
ENSG00000117697	1	212899495	212965124	-	65630	4091	NSL1	2297.75	2297.75	2725.34	2025.65	0.765798	-0.384965	0.797764	-0.325967	4.9315e-05	0.00160825
ENSG00000056487	22	45277042	45405880	-	128839	5753	PHF21B	68.8736	93.7281	119.725	77.1848	0.304687	-1.7146	0.45124	-1.14803	4.93266e-05	0.00160825
ENSG00000188938	9	96208776	96215874	-	7099	3717	FAM120AOS	3757.8	3757.8	3149.86	4144.67	1.29755	0.375786	1.24841	0.320094	4.93329e-05	0.00160825
ENSG00000256018	6	26271146	26271612	-	467	467	HIST1H3G	126.094	126.094	57.4011	169.807	2.47934	1.30996	1.90811	0.932147	4.9555e-05	0.001612
ENSG00000168772	4	105389469	105416058	-	26590	5819	CXXC4	194.571	194.571	304.045	124.906	0.405892	-1.30083	0.526013	-0.926829	4.96402e-05	0.001612
ENSG00000112319	6	133561736	133853258	+	291523	8968	EYA4	1714.64	1714.64	2901.63	959.283	0.365719	-1.45119	0.496624	-1.00977	4.97652e-05	0.001612
ENSG00000169962	1	1266694	1270686	+	3993	3433	TAS1R3	186.857	186.857	275.278	130.589	0.473259	-1.0793	0.577698	-0.791613	4.9789e-05	0.001612
ENSG00000168883	2	85829979	85876403	+	46425	3950	USP39	5939.54	5939.54	6544.36	5554.65	0.814675	-0.295703	0.832012	-0.265323	5.00599e-05	0.001618
ENSG00000071553	X	153656978	153664862	+	7885	4884	ATP6AP1	14979.9	14979.9	12723.5	16415.9	1.38308	0.467881	1.29823	0.37655	5.07418e-05	0.00163725
ENSG00000171564	4	155484108	155492238	+	8131	2708	FGB	3.1173	3.1173	0.557711	4.74613	10.7388	3.42477	3.36686	1.7514	5.13365e-05	0.00165265
ENSG00000187630	14	24439148	24475617	+	36470	2902	DHRS4L2	1996.31	1996.31	1487.15	2320.32	1.73437	0.794412	1.50633	0.591036	5.13939e-05	0.00165265
ENSG00000226397	12	25146358	25150453	-	4096	2474	C12orf77	9.62727	9.62727	2.55314	14.129	4.48243	2.16428	2.57495	1.36454	5.15331e-05	0.00165338
ENSG00000117245	1	20990507	21044510	-	54004	4470	KIF17	184.404	184.404	251.788	141.524	0.575763	-0.796454	0.663236	-0.592405	5.15917e-05	0.00165338
ENSG00000145494	5	1801514	1816719	+	15206	1451	NDUFS6	8647.97	8647.97	6316.16	10131.9	1.67511	0.744257	1.46889	0.554726	5.20248e-05	0.00166444
ENSG00000185869	19	37379026	37407193	-	28168	7742	ZNF829	935.706	935.706	1227.54	749.993	0.628927	-0.669036	0.706076	-0.502104	5.27103e-05	0.00168352
ENSG00000120057	10	99526508	99531709	-	5202	1836	SFRP5	140.074	140.074	227.651	84.3439	0.339825	-1.55714	0.480338	-1.05788	5.4409e-05	0.00173485
ENSG00000184216	X	153275951	153285431	-	9481	4001	IRAK1	16261.6	16261.6	12831.9	18444.2	1.44549	0.531554	1.33219	0.413799	5.50714e-05	0.00175301
ENSG00000188732	7	23719749	23742868	+	23120	7458	FAM221A	961.634	961.634	1223.66	794.888	0.632771	-0.660244	0.709593	-0.494937	5.63096e-05	0.00178942
ENSG00000164808	8	48173167	48648868	+	475702	7477	SPIDR	5671.92	5671.92	6498.64	5145.82	0.788718	-0.342419	0.813675	-0.297475	5.69498e-05	0.00180389
ENSG00000140464	15	74287014	74340153	+	53140	12657	PML	10750.8	10750.8	8234.12	12352.3	1.4501	0.536151	1.33438	0.416172	5.6956e-05	0.00180389
ENSG00000147677	8	117654369	117779164	-	124796	6431	EIF3H	32868.5	32868.5	27582.1	36232.6	1.43469	0.52074	1.32582	0.406882	5.71667e-05	0.00180754
ENSG00000166046	12	106695707	106740793	+	45087	6558	TCP11L2	630.26	630.26	756.426	549.972	0.617953	-0.694431	0.698485	-0.517699	5.73807e-05	0.00181128
ENSG00000174276	11	64883875	64885170	-	1296	1296	ZNHIT2	1797.63	1797.63	1445.59	2021.66	1.55345	0.635472	1.3929	0.478096	5.78227e-05	0.00182219
ENSG00000160131	X	150564987	150577836	+	12850	5109	VMA21	4321.07	4321.07	3484.8	4853.25	1.34739	0.430169	1.27699	0.352746	5.87284e-05	0.00184765
ENSG00000185261	5	93488671	93954309	-	465639	10410	KIAA0825	130.074	130.074	164.857	107.94	0.661667	-0.595823	0.730869	-0.452315	5.92248e-05	0.00185801
ENSG00000111684	12	7085348	7125814	-	40467	4724	LPCAT3	4958.41	4958.41	6094.94	4235.17	0.657948	-0.603954	0.72828	-0.457436	5.92542e-05	0.00185801
ENSG00000156269	4	80146848	80247204	-	100357	2701	NAA11	32.0185	40.7607	76.028	18.3179	0.0705949	-3.82429	0.307812	-1.69988	5.93707e-05	0.00185858
ENSG00000159692	4	1205236	1243741	-	38506	8361	CTBP1	13924.8	13924.8	11572	15422	1.39555	0.480833	1.30383	0.382758	5.96734e-05	0.00186497
ENSG00000092010	14	24605367	24608176	+	2810	1781	PSME1	20008.1	20008.1	15617.1	22802.5	1.48523	0.570685	1.35314	0.436313	6.08438e-05	0.00189841
ENSG00000232119	X	119727865	119754929	+	27065	2837	MCTS1	3520.56	3520.56	2916.84	3904.74	1.43338	0.519419	1.3244	0.405339	6.11292e-05	0.00190417
ENSG00000167757	19	51525472	51531295	-	5824	3113	KLK11	6168.07	6168.07	3634.7	7780.21	2.25636	1.174	1.78918	0.839296	6.16392e-05	0.00191454
ENSG00000245680	19	37672481	37709055	-	36575	7538	ZNF585B	2039.83	2039.83	2469.71	1766.26	0.678686	-0.559183	0.742722	-0.429106	6.16668e-05	0.00191454
ENSG00000148925	11	13409548	13484844	-	75297	3495	BTBD10	2420.84	2420.84	2799.77	2179.7	0.782936	-0.353035	0.80993	-0.304131	6.18047e-05	0.00191454
ENSG00000104327	8	91070836	91107703	-	36868	7138	CALB1	1014.06	1014.06	2233.35	238.153	0.210271	-2.24968	0.386614	-1.37103	6.18672e-05	0.00191454
ENSG00000147155	X	48379546	48387104	+	7559	2409	EBP	4809.89	4809.89	3646.39	5550.3	1.49984	0.584807	1.36102	0.444691	6.22863e-05	0.00192436
ENSG00000136051	12	105501102	105562912	+	61811	7695	KIAA1033	3794.01	3794.01	4417.54	3397.21	0.735224	-0.443744	0.77898	-0.360341	6.28324e-05	0.00193807
ENSG00000119915	10	103986085	103989346	+	3262	1371	ELOVL3	221.349	221.349	263.558	194.489	0.473792	-1.07767	0.58312	-0.778134	6.37615e-05	0.00196352
ENSG00000066230	5	473425	524447	-	51023	2783	SLC9A3	179.383	179.383	293.131	106.998	0.345344	-1.5339	0.489497	-1.03063	6.44476e-05	0.00198142
ENSG00000115548	2	86667770	86719839	+	52070	13423	KDM3A	10235.3	10235.3	11903.4	9173.75	0.759064	-0.397707	0.794285	-0.332271	6.48107e-05	0.00198935
ENSG00000175604	16	12180603	12184159	-	3557	1974	RP11-276H1.3	5.86037	5.86037	3.47331	7.37941	2.78216	1.47621	2.00006	1.00005	6.55713e-05	0.00200944
ENSG00000152104	1	214522039	214725792	-	203754	18756	PTPN14	6707.68	6707.68	8023.75	5870.19	0.684595	-0.546676	0.747055	-0.420714	6.57926e-05	0.00201295
ENSG00000120008	10	122610687	122669036	+	58350	10837	WDR11	6497.15	6497.15	7630.54	5775.91	0.738925	-0.4365	0.781528	-0.35563	6.59934e-05	0.00201584
ENSG00000130876	19	33699570	33716756	-	17187	3111	SLC7A10	187.645	187.645	330.953	96.4486	0.409624	-1.28763	0.535957	-0.899811	6.62973e-05	0.00202186
ENSG00000164758	8	118532952	118552501	+	19550	1440	MED30	1785.89	1785.89	1485.43	1977.09	1.44167	0.527739	1.328	0.409256	6.67407e-05	0.0020321
ENSG00000106415	7	8008425	8133902	+	125478	6885	GLCCI1	1181.54	1181.54	1397.67	1044	0.643925	-0.635036	0.719361	-0.475212	6.70682e-05	0.00203879
ENSG00000173465	11	65337901	65341413	+	3513	2008	SSSCA1	2221.5	2221.5	1801.25	2488.93	1.50922	0.593803	1.3652	0.449108	6.73067e-05	0.00204271
ENSG00000268657	14	92038788	92041383	-	2596	2596	AL133373.1	33.4536	33.4536	19.4486	42.3658	2.42478	1.27786	1.85736	0.893256	6.74133e-05	0.00204271
ENSG00000160408	9	130647600	130667687	-	20088	5309	ST6GALNAC6	4869.26	4869.26	4079.89	5371.58	1.38602	0.470944	1.29746	0.375692	6.80328e-05	0.00205818
ENSG00000149948	12	66217911	66360075	+	142165	14808	HMGA2	5080.58	5080.58	8677.84	2791.42	0.367282	-1.44504	0.506707	-0.980777	6.82543e-05	0.00206159
ENSG00000174227	4	492989	533985	+	40997	10905	PIGG	4208.64	4208.64	3486.56	4668.15	1.37355	0.457912	1.29055	0.367991	6.84217e-05	0.00206335
ENSG00000243943	2	27805897	27858041	+	52145	4690	ZNF512	4808.78	4808.78	5779.95	4190.77	0.749216	-0.416546	0.788203	-0.343361	6.87264e-05	0.00206924
ENSG00000153879	19	33864236	33873592	+	9357	4411	CEBPG	7291.52	7291.52	9886.36	5640.26	0.61347	-0.704934	0.697244	-0.520265	7.07372e-05	0.00212639
ENSG00000167113	9	131084815	131096351	+	11537	4814	COQ4	4726.32	4726.32	3724.34	5363.94	1.46776	0.553615	1.34134	0.423676	7.20682e-05	0.00216289
ENSG00000234949	2	238499663	238504624	+	4962	1656	AC104667.3	230.596	230.596	162.138	274.16	1.92036	0.94138	1.60535	0.682887	7.21803e-05	0.00216289
ENSG00000179134	19	39833036	39876350	+	43315	8051	SAMD4B	10913.3	10913.3	13564.2	9226.39	0.696048	-0.522742	0.755085	-0.40529	7.27195e-05	0.0021756
ENSG00000175970	12	121148238	121161443	+	13206	4560	UNC119B	4787.89	4787.89	5967.02	4037.53	0.663616	-0.59158	0.733889	-0.446366	7.35705e-05	0.00219758
ENSG00000189180	10	38299578	38354016	+	54439	7439	ZNF33A	6411.58	6411.58	7394.83	5785.87	0.770797	-0.375577	0.802372	-0.317656	7.39568e-05	0.00220075
ENSG00000089195	20	5917881	5931182	-	13302	3754	TRMT6	2744.63	2744.63	3262.3	2415.21	0.751706	-0.411759	0.790082	-0.339925	7.41125e-05	0.00220075
ENSG00000150687	11	86502101	86663952	+	161852	11725	PRSS23	11538.2	11538.2	8382.02	13546.7	1.72983	0.790632	1.49266	0.577886	7.41183e-05	0.00220075
ENSG00000131669	9	95883771	95896570	-	12800	2648	NINJ1	3368.43	3368.43	2703.48	3791.59	1.36391	0.44775	1.2846	0.361317	7.41421e-05	0.00220075
ENSG00000174093	17	36337717	36421858	-	84142	7317	RP11-1407O15.2	1219.8	1219.8	1630.42	958.488	0.603647	-0.728223	0.69034	-0.534621	7.50911e-05	0.00222543
ENSG00000137507	11	76368568	76381791	-	13224	4459	LRRC32	2920.31	2920.31	2045.11	3477.26	1.81616	0.860892	1.54328	0.625999	7.5574e-05	0.00223623
ENSG00000164935	8	105351315	105368917	+	17603	2778	DCSTAMP	57.45	57.45	30.3968	74.6656	2.46489	1.30152	1.86269	0.897388	7.62108e-05	0.00225155
ENSG00000100342	22	36649056	36663576	+	14521	3519	APOL1	18504	18504	11673.8	22850.5	1.82381	0.866958	1.54728	0.629735	7.65305e-05	0.00225747
ENSG00000131941	19	33469499	33555794	-	86296	4804	RHPN2	8298.95	8298.95	12382.2	5700.52	0.542122	-0.883309	0.641306	-0.640916	7.66622e-05	0.00225783
ENSG00000166558	16	84043272	84076241	-	32970	1819	SLC38A8	30.881	35.7161	53.9322	24.124	0.271829	-1.87923	0.443476	-1.17307	7.70485e-05	0.00226568
ENSG00000113638	5	40714577	40756077	-	41501	2612	TTC33	907.802	907.802	1203.33	719.739	0.643031	-0.637039	0.719988	-0.473956	7.71877e-05	0.00226625
ENSG00000117000	1	40627045	40706593	+	79549	6246	RLF	4069.25	4069.25	4878.09	3554.53	0.693794	-0.527422	0.754055	-0.407259	7.75509e-05	0.00227338
ENSG00000129245	17	7494548	7518189	-	23642	4331	FXR2	3114.01	3114.01	3558.91	2830.88	0.764783	-0.386878	0.798626	-0.324407	7.77131e-05	0.00227461
ENSG00000115355	2	55514978	55647057	-	132080	14537	CCDC88A	2963.97	2963.97	3567.38	2579.98	0.647131	-0.627871	0.723063	-0.467806	7.87019e-05	0.00229999
ENSG00000159069	9	139834887	139839148	-	4262	3252	FBXW5	7763.95	7763.95	6552.92	8534.61	1.35005	0.433018	1.27637	0.352051	7.96194e-05	0.00232322
ENSG00000145642	5	63986135	64013917	+	27783	1348	FAM159B	6.42115	6.42115	10.79	3.64099	0.326161	-1.61634	0.483307	-1.04899	7.99826e-05	0.00233022
ENSG00000138336	10	70320413	70454239	+	133827	9288	TET1	495.334	495.334	604.151	426.087	0.631015	-0.664255	0.711751	-0.490556	8.06656e-05	0.00234437
ENSG00000110628	11	2920951	2946476	+	25526	5316	SLC22A18	1779.63	1779.63	1382.4	2032.41	1.60891	0.68608	1.4189	0.504772	8.07165e-05	0.00234437
ENSG00000101134	20	53092136	53267710	+	175575	2604	DOK5	3887.21	3887.21	2885.56	4524.62	2.0902	1.06364	1.68971	0.756777	8.10036e-05	0.00234584
ENSG00000137338	6	28249314	28270326	+	21013	3135	PGBD1	677.824	677.824	762.505	623.937	0.696464	-0.521879	0.756027	-0.403491	8.10415e-05	0.00234584
ENSG00000126249	19	34895289	34917073	+	21785	1431	PDCD2L	1029.83	1029.83	1341.27	831.642	0.691016	-0.533208	0.752581	-0.410081	8.11393e-05	0.00234584
ENSG00000157823	15	90373831	90437574	-	63744	8146	AP3S2	1782.05	1782.05	1452.02	1992.08	1.32142	0.402091	1.25994	0.333359	8.2022e-05	0.00236774
ENSG00000008405	12	107385142	107487607	-	102466	5062	CRY1	1981.66	1981.66	2408.38	1710.11	0.701692	-0.51109	0.759417	-0.397037	8.23888e-05	0.00237283
ENSG00000136807	9	130547958	130553066	+	5109	3000	CDK9	5206.77	5206.77	4438.51	5695.66	1.36298	0.446759	1.28326	0.359814	8.24492e-05	0.00237283
ENSG00000021645	14	78708734	80330762	+	1622029	11335	NRXN3	579.971	579.971	774.34	456.281	0.470045	-1.08913	0.585891	-0.771295	8.26855e-05	0.0023732
ENSG00000034152	17	21187984	21218552	+	30569	3783	MAP2K3	4104.3	4104.3	3475.25	4504.61	1.33814	0.420226	1.26943	0.344176	8.27131e-05	0.0023732
ENSG00000139641	12	56512034	56538455	+	26422	5493	ESYT1	14125.8	14125.8	16472.7	12632.3	0.741052	-0.432353	0.783891	-0.351274	8.34597e-05	0.0023893
ENSG00000156232	15	83478380	83503611	+	25232	3874	WHAMM	1331.67	1331.67	1095.26	1482.12	1.31932	0.39979	1.25862	0.331837	8.3527e-05	0.0023893
ENSG00000116711	1	186798085	186958113	+	160029	2875	PLA2G4A	1326.19	1326.19	1905.71	957.41	0.454322	-1.13821	0.574462	-0.799717	8.39141e-05	0.00239437
ENSG00000204709	6	28911654	28912314	+	661	466	C6orf100	16.3756	16.3756	8.57671	21.3385	2.6478	1.40479	1.92244	0.942939	8.39576e-05	0.00239437
ENSG00000135697	16	81272053	81324747	+	52695	2930	BCMO1	120.497	120.497	65.7547	155.334	2.43944	1.28655	1.8429	0.881982	8.43106e-05	0.00240082
ENSG00000110660	11	107661717	107799019	-	137303	3717	SLC35F2	4551.05	4551.05	3527.39	5202.47	1.51703	0.601254	1.36607	0.45003	8.47837e-05	0.00241066
ENSG00000119280	1	230972865	231005335	-	32471	5161	C1orf198	7760.93	7760.93	8939.84	7010.71	0.727772	-0.458441	0.77589	-0.366076	8.73134e-05	0.00247886
ENSG00000255298	11	124134723	124135763	+	1041	1041	OR8G5	7.01173	7.01173	12.4345	3.5609	0.0949687	-3.3964	0.342863	-1.54429	8.76019e-05	0.00248332
ENSG00000181026	15	89164527	89175513	+	10987	6018	AEN	1566.15	1566.15	1279.71	1748.43	1.32968	0.411083	1.26417	0.338192	8.87914e-05	0.00251328
ENSG00000198327	6	26240561	26240976	+	416	416	HIST1H4F	6.06749	6.06749	2.41181	8.39383	3.44136	1.78298	2.15995	1.111	8.92415e-05	0.00252122
ENSG00000174498	15	65619465	65670378	-	50914	5552	IGDCC3	95.5734	143.169	170.537	125.753	0.33553	-1.57549	0.493664	-1.0184	8.93389e-05	0.00252122
ENSG00000136457	17	48541857	48546327	-	4471	1802	CHAD	75.3093	75.3093	111.66	52.1769	0.462519	-1.11242	0.582235	-0.780327	9.00775e-05	0.00253677
ENSG00000165623	10	13263767	13276334	-	12568	829	UCMA	5.81365	5.81365	10.8053	2.63715	0.218449	-2.19463	0.412444	-1.27773	9.0158e-05	0.00253677
ENSG00000160404	9	130493803	130497604	-	3802	3802	TOR2A	1290.84	1290.84	1046.87	1446.1	1.38939	0.474457	1.29679	0.374946	9.04812e-05	0.00254018
ENSG00000092758	20	61447596	61472511	+	24916	4831	COL9A3	1192.03	1192.03	2071.55	632.34	0.370216	-1.43356	0.51748	-0.950424	9.05478e-05	0.00254018
ENSG00000147654	8	110551940	110578225	+	26286	3579	EBAG9	3876.71	3876.71	3125.54	4354.73	1.4773	0.562967	1.34345	0.425945	9.12519e-05	0.00255613
ENSG00000147684	8	125551344	125580751	+	29408	2629	NDUFB9	23243.7	23243.7	18050.7	26548.2	1.65885	0.730187	1.44489	0.530956	9.15369e-05	0.00256033
ENSG00000160111	19	17003758	17137625	-	133868	10199	CPAMD8	3591.99	3591.99	5595.14	2317.25	0.418554	-1.25651	0.551318	-0.859045	9.27666e-05	0.00258968
ENSG00000197050	19	37498759	37621216	+	122458	4023	ZNF420	1322.49	1322.49	1678.48	1095.96	0.704107	-0.506133	0.761662	-0.392776	9.30259e-05	0.00258968
ENSG00000241106	6	32780540	32784825	-	4286	1858	HLA-DOB	579.097	579.097	337.281	732.98	1.97737	0.983579	1.62374	0.699324	9.30393e-05	0.00258968
ENSG00000160446	9	131483148	131486406	-	3259	2597	ZDHHC12	3099.95	3099.95	2531.86	3461.46	1.44441	0.530481	1.32569	0.406746	9.31342e-05	0.00258968
ENSG00000142327	2	241505221	241520789	+	15569	7767	RNPEPL1	5712.44	5712.44	4655.72	6384.89	1.37604	0.460525	1.28935	0.366647	9.33249e-05	0.00259117
ENSG00000136908	9	130697378	130700763	-	3386	3133	DPM2	3758.98	3758.98	3023.85	4226.79	1.417	0.50284	1.31115	0.390836	9.34792e-05	0.00259165
ENSG00000119431	9	116135699	116139279	-	3581	2105	HDHD3	2331.67	2331.67	1827.89	2652.26	1.40095	0.486403	1.30258	0.381374	9.40936e-05	0.00260486
ENSG00000108179	10	81107225	81115093	+	7869	2674	PPIF	9635.07	9635.07	7493.91	10997.6	1.44324	0.529314	1.32475	0.405717	9.57691e-05	0.00264737
ENSG00000197635	2	162848751	162931052	-	82302	5009	DPP4	1560.79	1560.79	861.588	2005.74	2.50542	1.32505	1.85573	0.891983	9.59367e-05	0.00264765
ENSG00000170631	8	146155744	146176274	-	20531	5237	ZNF16	2298.01	2298.01	1919.2	2539.07	1.4132	0.498965	1.30885	0.3883	9.61645e-05	0.00264765
ENSG00000109743	4	15704573	15739936	+	35364	2980	BST1	1019.14	1019.14	706.571	1218.05	1.77297	0.826168	1.50931	0.593886	9.633e-05	0.00264765
ENSG00000132591	17	27181956	27188085	+	6130	2318	ERAL1	3589.04	3589.04	4102.37	3262.37	0.773853	-0.369868	0.805249	-0.312493	9.63392e-05	0.00264765
ENSG00000138449	2	190425305	190448484	-	23180	4330	SLC40A1	15440.3	15440.3	10168	18795.4	1.91328	0.93605	1.58709	0.666383	9.77067e-05	0.00268133
ENSG00000106305	7	6048876	6063465	+	14590	1838	AIMP2	2196.88	2196.88	2591.19	1945.96	0.7053	-0.503691	0.762723	-0.390768	9.80727e-05	0.00268748
ENSG00000158106	8	144451057	144466390	+	15334	4172	RHPN1	7796.45	7796.45	5777.42	9081.29	1.70633	0.770898	1.47028	0.556093	9.84474e-05	0.00269384
ENSG00000119927	10	113909624	113975135	-	65512	9810	GPAM	1911.65	1911.65	2332.21	1644.01	0.699764	-0.51506	0.759341	-0.39718	9.86594e-05	0.00269574
ENSG00000187733	1	104293028	104301312	+	8285	1632	AMY1C	12.5911	12.5911	4.06001	18.0199	5.48209	2.45472	2.54242	1.3462	9.91072e-05	0.00270142
ENSG00000186160	1	47533160	47583991	+	50832	1996	CYP4Z1	160.62	160.62	96.0775	201.693	2.2497	1.16973	1.74983	0.807219	9.91826e-05	0.00270142
ENSG00000173826	17	61600695	61626338	+	25644	4211	KCNH6	13.0615	13.0615	8.43573	16.0052	2.50514	1.32489	1.85207	0.889141	9.92958e-05	0.00270142
ENSG00000176386	9	116018115	116037869	-	19755	1175	CDC26	1150.3	1150.3	921.823	1295.7	1.35884	0.442379	1.27947	0.355548	0.000100238	0.00272313
ENSG00000183665	8	125463048	125474391	+	11344	2339	TRMT12	2554.31	2554.31	2192.03	2784.86	1.44015	0.526222	1.32256	0.403336	0.000100428	0.00272437
ENSG00000100170	22	32439019	32509016	+	69998	5289	SLC5A1	1882.77	1882.77	1042.01	2417.81	2.69425	1.42988	1.91732	0.939091	0.000100623	0.00272577
ENSG00000102390	X	75392771	75398039	+	5269	1201	PBDC1	2295.55	2295.55	1921.94	2533.3	1.39562	0.480908	1.29899	0.377389	0.00010196	0.00275802
ENSG00000179832	8	145202919	145316843	+	113925	10903	MROH1	2157.01	2157.01	1625.98	2494.94	1.63141	0.706116	1.42638	0.512363	0.000102374	0.00276527
ENSG00000160410	19	41082757	41097305	+	14549	3936	SHKBP1	7286.57	7286.57	9685.65	5759.88	0.673759	-0.569695	0.74323	-0.428119	0.00010288	0.00276913
ENSG00000003989	8	17354597	17428082	+	73486	7905	SLC7A2	3575.9	3575.9	2249.94	4419.69	2.32249	1.21567	1.77749	0.829838	0.000102891	0.00276913
ENSG00000171798	10	134973951	135039916	+	65966	7991	KNDC1	217.499	217.499	130.405	272.922	2.43626	1.28467	1.82248	0.865905	0.000102956	0.00276913
ENSG00000236939	8	104145191	104153703	-	8513	513	C8orf56	14.185	14.185	7.99395	18.1247	2.64033	1.40072	1.89585	0.922844	0.000103336	0.00277539
ENSG00000158525	7	129984630	130008571	+	23942	3058	CPA5	30.9204	30.9204	14.6227	41.2917	2.37308	1.24676	1.79616	0.844918	0.000104871	0.00281262
ENSG00000106460	7	12250867	12282993	+	32127	13867	TMEM106B	4470.74	4470.74	5606.94	3747.69	0.668895	-0.580149	0.740256	-0.433904	0.000105194	0.00281729
ENSG00000213471	15	90792762	90808199	+	15438	2899	TTLL13	15.7268	15.7268	10.1222	19.2934	1.87839	0.909498	1.56439	0.6456	0.000105928	0.00283293
ENSG00000123131	X	23682379	23704516	+	22138	1904	PRDX4	8647.12	8647.12	7286.62	9512.88	1.43081	0.516832	1.31702	0.397282	0.000106204	0.0028363
ENSG00000177239	9	139981379	140003635	+	22257	8327	MAN1B1	6782.12	6782.12	5799.18	7407.63	1.32412	0.405038	1.25981	0.333212	0.000106818	0.00284579
ENSG00000173157	12	43747669	43945724	-	198056	7182	ADAMTS20	97.5882	97.5882	148.604	65.1235	0.353909	-1.49855	0.512301	-0.964935	0.000106942	0.00284579
ENSG00000157954	7	5229819	5273457	+	43639	8977	WIPI2	8039.72	8039.72	9941.29	6829.63	0.72091	-0.472109	0.772767	-0.371895	0.000107011	0.00284579
ENSG00000169683	17	79981178	79989027	+	7850	3606	LRRC45	2773.73	2773.73	2014.15	3257.1	1.51793	0.602106	1.36279	0.446563	0.00010743	0.00285293
ENSG00000179083	X	92929012	92967273	+	38262	3416	FAM133A	97.8587	118.104	176.561	80.9036	0.346951	-1.5272	0.507986	-0.977139	0.000107602	0.00285348
ENSG00000177551	1	116378998	116386538	-	7541	7541	NHLH2	3.28163	4.82401	1.57094	6.89414	4.69449	2.23097	2.38439	1.25362	0.000108641	0.002877
ENSG00000185262	17	74261283	74267375	+	6093	1792	UBALD2	5503.25	5503.25	4132.33	6375.65	1.60693	0.68431	1.41113	0.496848	0.000109265	0.0028895
ENSG00000157600	X	109245859	109425962	+	180104	6583	TMEM164	5333.39	5333.39	4135.78	6095.51	1.37913	0.463756	1.2896	0.366922	0.000109572	0.00289356
ENSG00000165996	10	17631958	17659376	-	27419	2175	PTPLA	287.512	287.512	183.523	353.687	1.96555	0.974933	1.60862	0.685827	0.000109887	0.00289783
ENSG00000165060	9	71650175	71715094	+	64920	2939	FXN	878.283	878.283	737.152	968.094	1.33405	0.415809	1.26515	0.339307	0.000110372	0.0029039
ENSG00000178691	17	30264037	30328064	+	64028	6547	SUZ12	3768.72	3768.72	4385.6	3376.16	0.758913	-0.397994	0.796214	-0.328772	0.000110425	0.0029039
ENSG00000102119	X	153607557	153609883	+	2327	2020	EMD	5923.36	5923.36	4813.77	6629.46	1.37195	0.456227	1.2857	0.362553	0.000110659	0.00290478
ENSG00000141552	17	79848666	79858867	+	10202	4020	ANAPC11	6174.05	6174.05	4999.54	6921.46	1.50969	0.59425	1.3579	0.441376	0.000110765	0.00290478
ENSG00000228300	19	1275026	1279248	+	4223	2678	C19orf24	2482.82	2482.82	1984.12	2800.18	1.53509	0.618325	1.37133	0.455574	0.000111795	0.00292772
ENSG00000116096	2	73114489	73119287	+	4799	1480	SPR	2833.25	2833.25	2271.22	3190.9	1.49597	0.581083	1.35045	0.433441	0.000112074	0.0029289
ENSG00000100911	14	24612574	24616779	-	4206	3579	PSME2	21829.3	21829.3	15526.6	25840.1	1.63101	0.705763	1.42395	0.509898	0.00011215	0.0029289
ENSG00000168778	12	124155660	124192948	+	37289	5104	TCTN2	2065.42	2065.42	2469.34	1808.38	0.668315	-0.5814	0.740442	-0.433542	0.00011267	0.00293842
ENSG00000176273	10	95653730	95715819	+	62090	6829	SLC35G1	481.454	481.454	571.107	424.402	0.713506	-0.487003	0.768589	-0.379715	0.000112998	0.00294294
ENSG00000141378	17	57751997	57784987	-	32991	4740	PTRH2	2572.08	2572.08	2005.98	2932.32	1.49143	0.576696	1.34786	0.430674	0.000113544	0.00295308
ENSG00000147676	8	120177273	120257913	+	80641	3431	MAL2	38323.4	38323.4	30848.4	43080.3	1.63227	0.706877	1.4242	0.510149	0.000114256	0.00296751
ENSG00000182134	1	151742583	151763892	-	21310	5092	TDRKH	1597.15	1597.15	1955.3	1369.24	0.704082	-0.506185	0.762952	-0.390337	0.000114595	0.00297223
ENSG00000101246	20	62329996	62339377	-	9382	7610	ARFRP1	4543.28	4543.28	3655.15	5108.45	1.48541	0.570857	1.34451	0.427076	0.000115066	0.00298035
ENSG00000136877	9	130556876	130576606	+	19731	4040	FPGS	6140.31	6140.31	5243.08	6711.27	1.39363	0.478851	1.29674	0.374894	0.000115482	0.00298705
ENSG00000224877	17	79213039	79215081	+	2043	1376	C17orf89	2825.9	2825.9	2149.94	3256.06	1.68113	0.749432	1.45111	0.537153	0.000116185	0.00300113
ENSG00000174574	1	39456895	39471731	+	14837	2741	AKIRIN1	8168.83	8168.83	10476.2	6700.5	0.642468	-0.638303	0.723671	-0.466595	0.000118178	0.00304707
ENSG00000106537	7	16793160	16824161	+	31002	2224	TSPAN13	2864.41	2864.41	3785.18	2278.46	0.616603	-0.697585	0.70545	-0.503385	0.000118286	0.00304707
ENSG00000149260	11	76777979	76837201	+	59223	6166	CAPN5	3794.59	3794.59	2789.49	4434.21	1.76362	0.818541	1.49657	0.581664	0.000118654	0.00305239
ENSG00000164081	3	51696709	51738339	+	41631	5688	TEX264	5067.2	5067.2	4162.85	5642.69	1.42333	0.509266	1.3117	0.391439	0.000120632	0.00309906
ENSG00000090776	X	68048840	68061990	+	13151	3314	EFNB1	6119.48	6119.48	5209.11	6698.8	1.45722	0.543221	1.32914	0.410491	0.000121153	0.00310822
ENSG00000139985	14	70918874	70926622	+	7749	2664	ADAM21	64.4432	64.4432	104.147	39.1771	0.447273	-1.16077	0.579189	-0.787895	0.000123068	0.00315308
ENSG00000163075	2	120302008	120419827	+	117820	9655	PCDP1	213.893	213.893	306.705	154.83	0.475854	-1.07141	0.599785	-0.737483	0.000124017	0.00317308
ENSG00000204842	12	111890018	112037480	-	147463	13934	ATXN2	3181.65	3181.65	3538.72	2954.42	0.794899	-0.331156	0.820019	-0.28627	0.000124759	0.00318775
ENSG00000243927	21	35445524	35515334	+	69811	4299	MRPS6	5307.6	5307.6	4281.66	5960.47	1.50564	0.590376	1.35378	0.436996	0.000125473	0.00320168
ENSG00000047621	12	4596894	4647674	-	50781	4939	C12orf4	2482.44	2482.44	2983.9	2163.33	0.720657	-0.472616	0.773527	-0.370477	0.000125843	0.00320679
ENSG00000148229	9	116169515	116172952	-	3438	2604	POLE3	6935.5	6935.5	5708.73	7716.17	1.35041	0.433403	1.27309	0.348335	0.000126299	0.00321407
ENSG00000251493	5	72740654	72744352	-	3699	2621	FOXD1	6.88505	6.88505	13.6069	2.60753	0.131066	-2.93163	0.385154	-1.37649	0.000126861	0.00322405
ENSG00000132383	17	1732996	1803376	+	70381	5492	RPA1	8776.11	8776.11	10089.3	7940.44	0.731445	-0.451178	0.780058	-0.358347	0.000127156	0.00322535
ENSG00000123977	2	228735770	228789060	+	53291	2933	DAW1	147.632	147.632	231.761	94.0947	0.333063	-1.58613	0.505556	-0.984058	0.000127254	0.00322535
ENSG00000179914	1	160846329	160854960	-	8632	1483	ITLN1	163.189	433.547	303.951	516.017	0.32139	-1.6376	0.498397	-1.00463	0.000127818	0.00323532
ENSG00000140839	16	74442529	74455368	-	12840	2610	CLEC18B	499.005	499.005	826.159	290.816	0.406891	-1.29728	0.552974	-0.854717	0.000128114	0.00323848
ENSG00000140521	15	89859534	89878092	-	18559	5529	POLG	4805.22	4805.22	3889.14	5388.17	1.30106	0.379693	1.24544	0.316654	0.000129411	0.00326385
ENSG00000127328	12	70132461	70216984	+	84524	12612	RAB3IP	3205.76	3205.76	3816.52	2817.1	0.674769	-0.567535	0.745704	-0.423324	0.000129463	0.00326385
ENSG00000110851	12	108126643	108155049	-	28407	4777	PRDM4	3449.78	3449.78	3847.8	3196.49	0.797678	-0.326122	0.822019	-0.282756	0.000129768	0.00326718
ENSG00000156697	X	129040097	129063737	+	23641	4087	UTP14A	3366.35	3366.35	2889.37	3669.89	1.32876	0.410082	1.26105	0.33463	0.0001304	0.00327481
ENSG00000170485	2	101436614	101613291	+	176678	12491	NPAS2	3663.43	3663.43	2183.11	4605.46	1.93957	0.955736	1.58618	0.665556	0.000130417	0.00327481
ENSG00000165322	10	32094365	32217742	-	123378	5843	ARHGAP12	3591.53	3591.53	4203.79	3201.9	0.758948	-0.397927	0.79694	-0.327457	0.000131194	0.00328995
ENSG00000166866	12	57422301	57444982	-	22682	4438	MYO1A	23.2792	23.2792	14.3449	28.9646	2.02247	1.01611	1.62645	0.70173	0.00013155	0.00329451
ENSG00000148248	9	136228325	136242970	-	14646	3229	SURF4	17560.7	17560.7	15026.4	19173.4	1.32551	0.406544	1.25917	0.332476	0.000131902	0.00329894
ENSG00000110931	12	121675497	121736111	-	60615	6928	CAMKK2	4922.49	4922.49	5423.5	4603.67	0.819554	-0.287089	0.837487	-0.255862	0.000132567	0.00331119
ENSG00000141179	17	53828340	53920191	+	91852	5880	PCTP	2410.67	2410.67	1869.14	2755.28	1.57391	0.65435	1.38884	0.473881	0.00013306	0.00331654
ENSG00000187848	12	133195366	133198972	+	3607	1991	P2RX2	28.9677	52.9645	83.9816	33.2264	0.326715	-1.6139	0.503443	-0.9901	0.000133132	0.00331654
ENSG00000205426	12	52679697	52685318	-	5622	1929	KRT81	377.49	377.49	558.061	262.581	0.398592	-1.32701	0.548851	-0.865513	0.000133375	0.00331823
ENSG00000148344	9	132500610	132515326	-	14717	1896	PTGES	458.892	458.892	312.784	551.87	2.11717	1.08214	1.66895	0.738939	0.000134015	0.00332978
ENSG00000069345	16	46989299	47007699	-	18401	5039	DNAJA2	6341.27	6341.27	5644.87	6784.43	1.2529	0.325269	1.21588	0.281996	0.000135132	0.00335295
ENSG00000048540	12	16701307	16763528	-	62222	10268	LMO3	2200.83	2200.83	4105.05	989.06	0.316247	-1.66088	0.497627	-1.00686	0.000135303	0.00335295
ENSG00000154429	1	229456758	229479041	-	22284	6257	CCSAP	1575.19	1575.19	1769.88	1451.29	0.738742	-0.436857	0.784775	-0.349649	0.000135655	0.00335728
ENSG00000185344	12	124196865	124246302	+	49438	13588	ATP6V0A2	2186.5	2186.5	2450.46	2018.53	0.783345	-0.352281	0.812586	-0.299408	0.00013599	0.00336118
ENSG00000222001	2	233877324	233880595	+	3272	813	AC106876.2	1.10596	2.33349	2.40448	2.28831	0.155791	-2.68231	0.40166	-1.31595	0.000136589	0.00337158
ENSG00000176108	17	78965398	78983317	+	17920	2118	CHMP6	1546.28	1546.28	1295.59	1705.82	1.36815	0.45223	1.28175	0.358119	0.000138201	0.00340693
ENSG00000149926	16	30035748	30064299	-	28552	4920	FAM57B	66.8953	66.8953	34.5983	87.4479	2.16127	1.11188	1.68495	0.752707	0.000140055	0.00344373
ENSG00000198000	9	95059640	95087918	-	28279	8056	NOL8	4298.36	4298.36	3656.46	4706.84	1.26922	0.343937	1.22599	0.293947	0.000140059	0.00344373
ENSG00000006059	17	39502344	39507064	-	4721	1287	KRT33A	2.43439	2.43439	0.540469	3.63962	5.90507	2.56195	2.43588	1.28444	0.000140373	0.00344394
ENSG00000159231	21	37507210	37518864	+	11655	1169	CBR3	671.185	671.185	297.242	909.149	1.98492	0.989082	1.60447	0.682097	0.000140464	0.00344394
ENSG00000095383	9	100961311	101017915	-	56605	3563	TBC1D2	2091.81	2091.81	1605.52	2401.26	1.50129	0.586198	1.3497	0.432642	0.000140613	0.00344394
ENSG00000117899	15	81239667	81282219	-	42553	6466	MESDC2	5705	5705	4819.98	6268.19	1.28175	0.358115	1.23359	0.302859	0.00014081	0.00344429
ENSG00000120802	12	98909290	98944157	+	34868	8593	TMPO	11328	11328	12564.9	10540.9	0.737001	-0.440261	0.783946	-0.351173	0.000141552	0.00345796
ENSG00000146535	7	2767746	2883958	-	116213	6120	GNA12	3656.13	3656.13	4332.82	3225.51	0.73309	-0.447938	0.781682	-0.355345	0.00014352	0.00350151
ENSG00000120533	8	110346553	110358182	+	11630	6783	ENY2	8094.03	8094.03	6770.53	8936.27	1.39548	0.480757	1.29551	0.373518	0.000143917	0.00350668
ENSG00000170471	20	37101459	37207504	+	106046	12624	RALGAPB	9090.01	9090.01	9936.41	8551.39	0.787784	-0.344128	0.81571	-0.293871	0.000145113	0.00353025
ENSG00000111412	12	117153593	117175875	-	22283	3061	C12orf49	1800.82	1800.82	2176.09	1562.01	0.669998	-0.57777	0.743673	-0.427261	0.000145491	0.00353025
ENSG00000185640	12	53215194	53228079	-	12886	2542	KRT79	18.356	18.356	9.2557	24.147	2.81549	1.49339	1.90607	0.930604	0.000145553	0.00353025
ENSG00000234511	5	169659451	169679579	+	20129	3191	C5orf58	32.4812	32.4812	47.4503	22.9554	0.402155	-1.31418	0.554069	-0.851863	0.000145662	0.00353025
ENSG00000095917	16	1306060	1308532	+	2473	1065	TPSD1	49.4725	49.4725	12.0063	73.3146	4.13994	2.04961	2.19693	1.13549	0.000145818	0.00353025
ENSG00000170727	8	145486055	145515082	-	29028	3671	BOP1	800.473	800.473	645.891	898.843	1.52465	0.608479	1.36105	0.444724	0.000146688	0.00354676
ENSG00000242114	22	30821518	30825045	+	3528	1700	MTFP1	470.586	470.586	343.699	551.333	1.57977	0.659719	1.3898	0.47488	0.00014738	0.00355895
ENSG00000173467	7	16899029	16921611	-	22583	1160	AGR3	635.466	635.466	985.568	412.673	0.344671	-1.53671	0.51892	-0.946416	0.000148165	0.00357133
ENSG00000005469	7	86974997	87029111	+	54115	4979	CROT	1117.81	1117.81	1311.44	994.585	0.733306	-0.447512	0.781985	-0.354787	0.00014827	0.00357133
ENSG00000152977	3	147111209	147228080	+	116872	6806	ZIC1	944.419	944.419	1724.18	448.207	0.214037	-2.22407	0.439692	-1.18543	0.000148496	0.00357221
ENSG00000075945	1	169890467	170054349	-	163883	5014	KIFAP3	3532.66	3532.66	4143.88	3143.71	0.788355	-0.343082	0.816173	-0.293053	0.000149118	0.00358262
ENSG00000127419	4	926175	952444	+	26270	3623	TMEM175	2018.49	2018.49	1592.36	2289.66	1.48679	0.572196	1.34119	0.423519	0.000150769	0.0036177
ENSG00000155011	4	107842959	108204963	-	362005	4319	DKK2	363.696	363.696	505.946	273.173	0.506457	-0.981488	0.626951	-0.673575	0.000151566	0.00363221
ENSG00000087510	20	55204358	55214339	+	9982	3112	TFAP2C	3742.37	3742.37	2406.64	4592.37	1.76814	0.822234	1.48975	0.575073	0.000152536	0.00365081
ENSG00000138468	3	101043049	101232085	-	189037	6396	SENP7	2475.78	2475.78	2981.12	2154.2	0.702177	-0.510094	0.763757	-0.388815	0.000153853	0.00367768
ENSG00000135447	12	54969171	54982443	-	13273	3982	PPP1R1A	389.904	389.904	588.682	263.409	0.403591	-1.30903	0.556885	-0.844549	0.000154146	0.00368003
ENSG00000169550	11	26580580	26593780	-	13201	3445	MUC15	669.278	669.278	1116.15	384.905	0.337745	-1.56599	0.516528	-0.953082	0.00015474	0.00368957
ENSG00000188993	4	52859868	52883786	-	23919	3327	LRRC66	64.6088	84.4361	41.8447	111.54	1.97185	0.979548	1.5923	0.671108	0.000155408	0.00370083
ENSG00000188931	1	161334521	161337664	-	3144	774	C1orf192	1068.9	1068.9	1481.19	806.537	0.435529	-1.19916	0.577982	-0.790903	0.00015591	0.00370412
ENSG00000186416	X	118722300	118739858	-	17559	4004	NKRF	1778.5	1778.5	1507.93	1950.69	1.29876	0.377134	1.243	0.31383	0.000155938	0.00370412
ENSG00000181007	19	36874022	36909558	-	35537	7506	ZFP82	1181.77	1181.77	1506.67	975.013	0.687495	-0.540579	0.755078	-0.405302	0.00015672	0.0037131
ENSG00000204169	10	51464162	51486327	-	22166	2420	AGAP7	70.3371	70.3371	40.2633	89.475	3.03699	1.60264	1.9531	0.965763	0.000156782	0.0037131
ENSG00000084628	1	31652592	31712401	-	59810	2987	NKAIN1	95.9825	95.9825	140.273	67.798	0.469919	-1.08951	0.601589	-0.73315	0.000156905	0.0037131
ENSG00000106803	9	101984346	101992897	+	8552	1190	SEC61B	6899.88	6899.88	5629.14	7708.53	1.37174	0.456008	1.28239	0.358832	0.000158395	0.00374368
ENSG00000143337	1	179851177	179894135	+	42959	9615	TOR1AIP1	5145.93	5145.93	5870.22	4685.01	0.757467	-0.400745	0.796844	-0.32763	0.000158799	0.00374852
ENSG00000163874	1	37940153	37949980	+	9828	3117	ZC3H12A	2020.12	2020.12	1419.41	2402.39	1.69371	0.760186	1.44855	0.534609	0.000159259	0.0037547
ENSG00000157873	1	2487078	2496821	+	9744	6219	TNFRSF14	4864.33	4864.33	3410.19	5789.69	1.71162	0.775366	1.45794	0.543928	0.000160091	0.00376961
ENSG00000197863	19	37308330	37341689	-	33360	3851	ZNF790	633.265	633.265	804.195	524.492	0.710364	-0.49337	0.768903	-0.379126	0.000160766	0.00378081
ENSG00000143556	1	153430220	153433177	-	2958	536	S100A7	97.015	97.015	41.6244	132.264	3.56307	1.83312	2.06309	1.04481	0.000162219	0.00381022
ENSG00000086548	19	42254885	42276113	+	21229	3052	CEACAM6	598.151	598.151	324.623	772.215	3.0041	1.58693	1.93783	0.954444	0.0001637	0.0038357
ENSG00000111707	12	118814185	118855840	+	41656	5758	SUDS3	7230.55	7230.55	8160.47	6638.78	0.784018	-0.351042	0.813641	-0.297536	0.000163709	0.0038357
ENSG00000165724	9	140476531	140484942	-	8412	2372	ZMYND19	2510.63	2510.63	2129.88	2752.93	1.36948	0.453631	1.28089	0.357151	0.000164145	0.00384115
ENSG00000180155	8	143845752	143859640	-	13889	6037	LYNX1	2326.34	2326.34	1592.78	2793.16	2.21774	1.14909	1.69538	0.761608	0.000164376	0.0038418
ENSG00000132846	5	76367897	76383148	-	15252	6514	ZBED3	1752.93	1752.93	2063.3	1555.43	0.698631	-0.517398	0.762238	-0.391687	0.000167299	0.00390148
ENSG00000135437	12	56114151	56118489	+	4339	2983	RDH5	238.777	238.777	152.082	293.946	1.96487	0.974436	1.58458	0.664097	0.000167657	0.00390148
ENSG00000090989	4	56719782	56771200	+	51419	5347	EXOC1	5024.1	5024.1	4299.99	5484.89	1.28279	0.359289	1.23328	0.302503	0.000167658	0.00390148
ENSG00000139354	12	100967461	101022064	+	54604	6698	GAS2L3	819.917	819.917	917.753	757.657	0.70464	-0.505042	0.765812	-0.384938	0.000167755	0.00390148
ENSG00000198838	15	33603163	34158303	+	555141	16041	RYR3	263.01	263.01	164.976	325.395	2.21356	1.14637	1.69129	0.75812	0.000169267	0.00393182
ENSG00000127955	7	79763271	79848718	+	85448	4547	GNAI1	1535.96	1535.96	2122.22	1162.89	0.621208	-0.686852	0.71308	-0.487864	0.000169559	0.00393378
ENSG00000118496	6	146114638	146135889	-	21252	9009	FBXO30	1304.69	1304.69	1524.12	1165.05	0.731374	-0.451318	0.781592	-0.355512	0.000170055	0.0039347
ENSG00000106086	7	30067020	30170096	+	103077	10192	PLEKHA8	1476.38	1476.38	1724.99	1318.17	0.726171	-0.461619	0.77854	-0.361157	0.000170131	0.0039347
ENSG00000188483	9	131937835	131940540	-	2706	2706	IER5L	4963.73	4963.73	3921.87	5626.74	1.53028	0.613791	1.36125	0.444935	0.000170224	0.0039347
ENSG00000153094	2	111876955	111926024	+	49070	6660	BCL2L11	4395.96	4395.96	5037.6	3987.65	0.767487	-0.381787	0.803386	-0.315835	0.00017372	0.00400132
ENSG00000110047	11	64619114	64655768	-	36655	7088	EHD1	5491.01	5491.01	4754.76	5959.54	1.33108	0.412598	1.26024	0.333694	0.00017372	0.00400132
ENSG00000085465	1	111956936	111970399	-	13464	2988	OVGP1	1217.82	7620.33	1132.93	11748.7	2.59191	1.37401	1.81795	0.86231	0.00017374	0.00400132
ENSG00000104361	8	99202061	99306621	-	104561	5599	NIPAL2	3343.15	3343.15	2506.73	3875.42	1.59795	0.676226	1.39558	0.48086	0.000174107	0.00400488
ENSG00000175376	11	65764016	65769647	-	5632	3327	EIF1AD	2733.83	2733.83	2421.74	2932.43	1.23837	0.308439	1.20539	0.269499	0.000176792	0.00405781
ENSG00000160221	21	45553487	45565605	+	12119	3108	C21orf33	10141.6	10141.6	8717.57	11047.8	1.41812	0.503978	1.30466	0.383677	0.000176837	0.00405781
ENSG00000174292	17	7283853	7293093	+	9241	3860	TNK1	1252.04	1252.04	1516.49	1083.75	0.705145	-0.504009	0.766493	-0.383656	0.00017735	0.00406465
ENSG00000132718	1	155829300	155854990	+	25691	5240	SYT11	4110.38	4110.38	5546.35	3196.57	0.587991	-0.766134	0.690353	-0.534594	0.000178909	0.0040954
ENSG00000169895	X	16737755	16783459	+	45705	6418	SYAP1	5727.83	5727.83	5013.9	6182.15	1.27026	0.345118	1.22541	0.29326	0.000180028	0.00411605
ENSG00000235173	8	145192672	145195746	+	3075	2814	FAM203A	298.605	298.605	231.297	341.436	1.65781	0.729277	1.42576	0.511732	0.00018095	0.00413103
ENSG00000110057	11	67758575	67772452	-	13878	3438	UNC93B1	7395.04	7395.04	6052.09	8249.65	1.43353	0.519576	1.31201	0.391774	0.00018112	0.00413103
ENSG00000120784	19	38104650	38183238	-	78589	7705	ZFP30	1343.17	1343.17	1677.89	1130.18	0.683893	-0.548157	0.754097	-0.407178	0.000182161	0.00414521
ENSG00000134365	1	196819371	196888102	+	68732	2912	CFHR4	5.73855	5.73855	11.2305	2.2437	0.250935	-1.99462	0.474029	-1.07695	0.00018218	0.00414521
ENSG00000113763	5	176237478	176307897	+	70420	4357	UNC5A	1310.42	1310.42	785.585	1644.4	2.41862	1.27419	1.75758	0.813587	0.0001832	0.0041634
ENSG00000166860	12	57392618	57400230	-	7613	6170	ZBTB39	1502.62	1502.62	1750.57	1344.84	0.703356	-0.507673	0.765684	-0.385179	0.000183538	0.00416606
ENSG00000134138	15	37181406	37393504	-	212099	10802	MEIS2	1915	1915	1282.32	2317.62	1.76973	0.823527	1.4831	0.568621	0.000185143	0.00419746
ENSG00000175575	11	73587744	73638790	+	51047	4558	PAAF1	2403.94	2403.94	1966.89	2682.06	1.43449	0.52054	1.31211	0.391892	0.000186402	0.0042118
ENSG00000164338	5	72861268	72877794	+	16527	4913	UTP15	1107.28	1107.28	1259.73	1010.27	0.786013	-0.347376	0.815375	-0.294464	0.000186445	0.0042118
ENSG00000184428	8	144386554	144442149	-	55596	6441	TOP1MT	5626.54	5626.54	4711.39	6208.9	1.55212	0.634244	1.37055	0.45476	0.000186606	0.0042118
ENSG00000166979	21	33784314	33887707	+	103394	4353	EVA1C	3295.52	3295.52	2425.48	3849.18	1.75939	0.815079	1.47748	0.563142	0.000186666	0.0042118
ENSG00000166411	15	78423840	78464291	+	40452	6832	IDH3A	2487.54	2487.54	1669.84	3007.89	1.42732	0.513311	1.30852	0.38794	0.000187259	0.00422015
ENSG00000103653	15	75074398	75095539	+	21142	4572	CSK	5488.49	5488.49	4619.43	6041.53	1.30976	0.389303	1.248	0.319615	0.000188937	0.00425288
ENSG00000177301	1	111136202	111174096	-	37895	4013	KCNA2	16.6477	16.6477	23.1691	12.4976	0.455391	-1.13482	0.597042	-0.744097	0.000189701	0.00426444
ENSG00000172757	11	65590493	65629497	-	39005	5863	CFL1	59895.9	59895.9	51208.4	65424.3	1.27968	0.355778	1.23076	0.299551	0.000189902	0.00426444
ENSG00000143363	1	150980896	151008189	+	27294	3067	PRUNE	4290.87	4290.87	5016.14	3829.33	0.780001	-0.358452	0.811589	-0.30118	0.000190187	0.00426579
ENSG00000204922	11	62437745	62441159	+	3415	2398	C11orf83	3579.09	3579.09	2826.16	4058.22	1.6262	0.701501	1.40786	0.493503	0.000191146	0.0042807
ENSG00000213759	4	70065669	70080449	-	14781	2340	UGT2B11	12.4326	12.4326	22.0987	6.28149	0.283447	-1.81885	0.495178	-1.01398	0.000191401	0.0042807
ENSG00000214940	16	18411799	18441131	-	29333	4889	NPIPA8	6.81402	6.81402	3.66074	8.82066	2.25326	1.17202	1.6957	0.761883	0.000191531	0.0042807
ENSG00000123700	17	68164814	68176189	+	11376	5577	KCNJ2	504.834	504.834	333.911	613.604	1.63767	0.711642	1.41363	0.499408	0.000192126	0.00428893
ENSG00000131943	19	30191721	30206364	-	14644	3223	C19orf12	2629.94	2629.94	3332.17	2183.07	0.712075	-0.489899	0.771106	-0.374998	0.000192836	0.0042997
ENSG00000055483	17	76783463	76837523	-	54061	10409	USP36	5688.91	5688.91	4913.78	6182.18	1.28172	0.358076	1.23185	0.300824	0.000193916	0.00431868
ENSG00000115084	2	114462588	114514400	-	51813	7445	SLC35F5	5328.06	5328.06	6668.3	4475.19	0.690863	-0.533529	0.75877	-0.398265	0.000194476	0.00432605
ENSG00000160803	1	156005092	156023585	-	18494	3878	UBQLN4	7183.69	7183.69	8717.42	6207.69	0.755471	-0.404552	0.796565	-0.328136	0.000194905	0.00433051
ENSG00000169031	2	228029281	228179508	+	150228	9124	COL4A3	207.038	207.038	306.815	143.544	0.44451	-1.16971	0.590778	-0.759313	0.000195208	0.00433216
ENSG00000149925	16	30064411	30081778	+	17368	6153	ALDOA	91636.1	91636.1	73267.7	103325	1.37396	0.458339	1.28151	0.357849	0.000195674	0.00433741
ENSG00000177570	8	119201698	119634234	-	432537	10756	SAMD12	3449.88	3449.88	2537.05	4030.78	1.56937	0.650188	1.37818	0.462768	0.000196542	0.00435153
ENSG00000173085	4	84182689	84206067	-	23379	2774	COQ2	1130.38	1130.38	948.072	1246.4	1.30929	0.388788	1.24745	0.318982	0.000197221	0.00436146
ENSG00000112425	6	145822719	146057160	-	234442	4820	EPM2A	484.245	484.245	560.78	435.54	0.74721	-0.420414	0.791713	-0.336951	0.000197538	0.00436337
ENSG00000185480	12	102513956	102591298	+	77343	4860	PARPBP	1212.86	1212.86	1451	1061.31	0.717267	-0.479418	0.774328	-0.368983	0.000199231	0.00439564
ENSG00000140365	15	75628232	75634268	+	6037	5482	COMMD4	4872.75	4872.75	3800.23	5555.26	1.45273	0.538763	1.32011	0.400661	0.000199911	0.00440549
ENSG00000175497	2	115199876	116603328	+	1403453	10005	DPP10	211.654	211.654	373.984	108.353	0.332849	-1.58706	0.525397	-0.928521	0.000201553	0.00443652
ENSG00000136938	9	100745643	100778225	+	32583	1850	ANP32B	16099	16099	12784.4	18208.2	1.43147	0.517495	1.30952	0.389043	0.000203194	0.00446743
ENSG00000168070	11	64704989	64739557	-	34569	2301	C11orf85	139.937	139.937	76.3489	180.402	2.22552	1.15414	1.67924	0.747812	0.000205562	0.00450832
ENSG00000126895	X	153167985	153172620	+	4636	2231	AVPR2	265.793	265.793	482.082	128.154	0.437659	-1.19212	0.588034	-0.766029	0.000205639	0.00450832
ENSG00000135519	12	49932940	49952091	+	19152	4265	KCNH3	840.475	840.475	1205.9	607.933	0.439966	-1.18454	0.589521	-0.762384	0.000205769	0.00450832
ENSG00000181444	7	149461271	149470568	-	9298	2734	ZNF467	2742.54	2742.54	2115.81	3141.37	1.58022	0.660127	1.38238	0.467152	0.000208058	0.00455319
ENSG00000141580	17	80572438	80606429	-	33992	3542	WDR45B	16245.1	16245.1	12626.5	18547.8	1.37512	0.459562	1.28144	0.357765	0.00020928	0.00457303
ENSG00000085733	11	70244510	70282690	+	38181	6949	CTTN	23770.1	23770.1	20660.2	25749.2	1.30637	0.385566	1.24543	0.316642	0.000209448	0.00457303
ENSG00000175745	5	92919043	92930321	+	11279	4201	NR2F1	1749.11	1749.11	2449.68	1303.29	0.553338	-0.853766	0.668157	-0.58174	0.000210418	0.0045842
ENSG00000104881	19	45882892	45909607	-	26716	5032	PPP1R13L	2792.31	2792.31	3635.96	2255.45	0.597803	-0.742259	0.699821	-0.514942	0.0002108	0.0045842
ENSG00000168124	16	3254247	3255188	+	942	942	OR1F1	11.7387	11.7387	2.87472	17.3794	3.93669	1.97698	2.06293	1.04469	0.00021089	0.0045842
ENSG00000013364	16	29831715	29859355	+	27641	6136	MVP	13700.4	13700.4	11136.1	15332.3	1.40362	0.489152	1.29545	0.373455	0.00021115	0.0045842
ENSG00000163956	4	3508103	3534286	-	26184	8724	LRPAP1	11871.5	11871.5	9989.04	13069.5	1.37094	0.455167	1.27925	0.355301	0.000211172	0.0045842
ENSG00000074071	16	1821891	1823156	-	1266	1097	MRPS34	6238.69	6238.69	5206.26	6895.69	1.41485	0.500649	1.30084	0.379446	0.00021293	0.00461706
ENSG00000171587	21	41382926	42219065	-	836140	8552	DSCAM	20.6483	20.6483	9.70497	27.6122	3.10614	1.63512	1.91513	0.937442	0.000213707	0.00462861
ENSG00000122674	7	5938356	5965605	+	27250	5855	CCZ1	1531.28	1531.28	1726.2	1407.24	0.744042	-0.426543	0.790269	-0.339584	0.000214207	0.00463413
ENSG00000106524	7	16639401	16685442	-	46042	2854	ANKMY2	1544.86	1544.86	1865.98	1340.51	0.732704	-0.448697	0.783697	-0.351633	0.000214699	0.00463945
ENSG00000131013	6	149825869	149867174	-	41306	2646	PPIL4	2722.37	2722.37	3109.03	2476.32	0.795183	-0.330641	0.821847	-0.283058	0.000215798	0.00465385
ENSG00000243649	6	31895475	31919861	+	24387	6622	CFB	13546.7	13546.7	8408.31	16816.7	1.99963	0.99973	1.58492	0.664413	0.000215857	0.00465385
ENSG00000174446	15	66782473	66790151	-	7679	2509	SNAPC5	2104.24	2104.24	1817.14	2286.94	1.30891	0.38837	1.24662	0.318019	0.000216126	0.00465431
ENSG00000143756	1	224301789	224349749	+	47961	6044	FBXO28	3752.44	3752.44	4283.17	3414.7	0.786566	-0.346361	0.816246	-0.292924	0.000216371	0.00465431
ENSG00000186838	19	40005753	40011326	+	5574	1731	SELV	34.1286	34.1286	59.2861	18.1193	0.284508	-1.81346	0.502846	-0.991813	0.000217476	0.00467277
ENSG00000133069	1	205197304	205242471	+	45168	4922	TMCC2	1176.72	1176.72	1627.68	889.739	0.606643	-0.721081	0.706507	-0.501224	0.000219247	0.00470547
ENSG00000115474	2	233631174	233641278	-	10105	2977	KCNJ13	35.6215	35.6215	67.0318	15.6332	0.290132	-1.78522	0.506529	-0.981285	0.000220138	0.00471923
ENSG00000130035	12	4829507	4960277	+	130771	3231	GALNT8	98.6427	98.6427	178.987	47.5146	0.328301	-1.60691	0.527349	-0.923169	0.000221428	0.00473747
ENSG00000168237	3	52321105	52329272	+	8168	4793	GLYCTK	664.317	664.317	460.784	793.839	1.79816	0.846518	1.48994	0.575256	0.000221624	0.00473747
ENSG00000089154	12	120565007	120632513	-	67507	9654	GCN1L1	13237	13237	14984.7	12124.8	0.786337	-0.34678	0.816185	-0.293031	0.00022174	0.00473747
ENSG00000178980	19	48281829	48287943	+	6115	5261	SEPW1	12184.9	12184.9	9236.95	14060.9	1.53223	0.615633	1.35699	0.440413	0.000224203	0.00478469
ENSG00000173039	11	65421067	65430565	-	9499	5464	RELA	8254.36	8254.36	7214.5	8916.09	1.25093	0.323004	1.21244	0.277909	0.000225737	0.00481198
ENSG00000214530	11	72465774	72504726	-	38953	3710	STARD10	4265.41	4265.41	3002.24	5069.25	1.77375	0.8268	1.4766	0.562282	0.000228922	0.00487439
ENSG00000120868	12	99038919	99129204	+	90286	7901	APAF1	1710.54	1710.54	1980.31	1538.87	0.673316	-0.570644	0.749801	-0.41542	0.000230345	0.00489917
ENSG00000104413	8	95653302	95719694	+	66393	4875	ESRP1	14770.3	14770.3	12591.1	16157.1	1.36316	0.44695	1.27447	0.3499	0.000231115	0.00491002
ENSG00000110719	11	67806483	67818362	+	11880	4384	TCIRG1	10686.1	10686.1	8185.99	12277	1.57687	0.657062	1.37825	0.462835	0.000231583	0.00491446
ENSG00000171631	11	72975550	73009662	+	34113	3976	P2RY6	849.551	849.551	603.83	1005.92	1.8078	0.854232	1.49242	0.577651	0.000233069	0.00494044
ENSG00000132467	4	71554196	71556267	+	2072	2072	UTP3	3264.55	3264.55	2781.83	3571.74	1.34839	0.431234	1.26689	0.341288	0.000233811	0.00495061
ENSG00000227450	17	36905613	36906969	+	1357	1357	CTB-58E17.5	106.878	106.878	154.889	76.3255	0.509882	-0.971764	0.639761	-0.644396	0.000234079	0.00495075
ENSG00000165775	X	154254255	154288578	+	34324	10252	FUNDC2	7111.63	7111.63	6293.59	7632.19	1.29887	0.377262	1.2405	0.310918	0.000235174	0.00496834
ENSG00000169371	15	75890424	75918810	-	28387	3516	SNUPN	1872.86	1872.86	1597.23	2048.27	1.3441	0.426642	1.26461	0.338692	0.000236039	0.00498104
ENSG00000116183	1	176432307	176814735	+	382429	10924	PAPPA2	87.6466	87.6466	145.923	50.5614	0.422038	-1.24456	0.583135	-0.778099	0.000236593	0.00498718
ENSG00000152284	2	85360533	85537511	+	176979	4414	TCF7L1	1660.46	1660.46	2336.68	1230.14	0.526464	-0.925594	0.651585	-0.617975	0.000236914	0.00498826
ENSG00000181852	12	56598285	56615717	-	17433	4211	RNF41	4329.1	4329.1	5018.02	3890.69	0.754611	-0.406194	0.796995	-0.327358	0.000237172	0.00498826
ENSG00000154556	4	186506598	186877806	-	371209	16730	SORBS2	1688.91	1688.91	2226.85	1346.59	0.600148	-0.73661	0.703322	-0.507744	0.000238626	0.0050115
ENSG00000056586	9	125606835	125667620	-	60786	11545	RC3H2	6038.31	6038.31	5004.25	6696.35	1.31675	0.396986	1.25017	0.322121	0.000238807	0.0050115
ENSG00000124602	6	40994772	41006928	-	12157	2986	UNC5CL	417.066	417.066	294.129	495.298	1.80372	0.850979	1.48929	0.574628	0.000239242	0.00501468
ENSG00000196704	17	66243715	66253297	+	9583	4206	AMZ2	5894.16	5894.16	5011.79	6455.66	1.32579	0.40685	1.25496	0.327637	0.000239489	0.00501468
ENSG00000161395	17	37827375	37853050	-	25676	3669	PGAP3	3132.16	8049.85	16370.6	2754.81	0.622051	-0.684896	0.718118	-0.477707	0.000240217	0.00502435
ENSG00000121350	12	21590549	21623300	+	32752	4841	PYROXD1	1163.54	1163.54	1350.18	1044.77	0.743157	-0.428261	0.790385	-0.339372	0.00024091	0.00503329
ENSG00000070495	17	74708919	74722866	-	13948	5949	JMJD6	2170.12	2170.12	1819.15	2393.46	1.31856	0.398961	1.25099	0.323069	0.0002435	0.00508179
ENSG00000089101	20	20033158	20341346	+	308189	7319	C20orf26	113.192	113.192	156.229	85.8051	0.529768	-0.916566	0.654609	-0.611295	0.000244406	0.00509507
ENSG00000173702	3	124624289	124672663	-	48375	3496	MUC13	73.2274	73.2274	41.4056	93.4777	2.66906	1.41633	1.79331	0.842621	0.000247325	0.00515024
ENSG00000125676	X	122734412	122866906	-	132495	10277	THOC2	7210.53	7210.53	6133.66	7895.81	1.30464	0.383656	1.24329	0.31416	0.000249505	0.00518992
ENSG00000103490	16	31212806	31214771	-	1966	1661	PYCARD	1431.46	1431.46	1050.47	1673.91	1.60796	0.685227	1.39156	0.476699	0.0002512	0.00521536
ENSG00000154814	3	16306706	16391806	+	85101	6056	OXNAD1	1418.34	1418.34	1241.43	1530.92	1.30091	0.379523	1.24119	0.311721	0.00025128	0.00521536
ENSG00000198039	7	64330550	64391344	+	60795	8652	ZNF273	1084	1084	1303.96	944.015	0.712003	-0.490045	0.772917	-0.371614	0.000252326	0.00523134
ENSG00000069509	X	44382885	44402247	-	19363	1399	FUNDC1	1662.51	1662.51	1438.56	1805.03	1.30094	0.379556	1.24115	0.311681	0.000253168	0.00524305
ENSG00000179403	1	1370241	1378262	+	8022	5065	VWA1	11931.9	11931.9	9650.14	13383.9	1.54949	0.631793	1.36286	0.446635	0.000253748	0.0052442
ENSG00000184825	6	27114861	27115317	+	457	457	HIST1H2AH	9.67162	9.67162	5.08258	12.5919	2.29291	1.19718	1.68325	0.751247	0.000253779	0.0052442
ENSG00000111276	12	12867992	12875305	+	7314	2811	CDKN1B	6585.71	6585.71	8108.87	5616.43	0.695383	-0.52412	0.763532	-0.389239	0.00025441	0.00525039
ENSG00000162702	1	200374068	200379184	-	5117	4895	ZNF281	2411.44	2411.44	2808.14	2158.99	0.741582	-0.431321	0.789784	-0.34047	0.000254633	0.00525039
ENSG00000152611	5	35904397	35938881	-	34485	1135	CAPSL	350.136	350.136	574.049	207.647	0.32409	-1.62553	0.532146	-0.910105	0.000255013	0.00525249
ENSG00000101605	18	3066805	3220106	-	153302	6573	MYOM1	504.615	504.615	328.194	616.884	1.82713	0.86958	1.49733	0.582392	0.000255846	0.00526391
ENSG00000256045	X	55207824	55208944	-	1121	1121	MTRNR2L10	55.155	55.155	31.7757	70.0328	2.28537	1.19243	1.6792	0.747775	0.000257937	0.00530116
ENSG00000189171	1	153591263	153606568	-	15306	2558	S100A13	17539.8	17539.8	13709.9	19977	1.74532	0.80349	1.45777	0.543767	0.00025926	0.00531865
ENSG00000182117	15	34633917	34635378	-	1462	551	NOP10	5595.46	5595.46	4594.18	6232.63	1.39363	0.47885	1.28826	0.365419	0.00025935	0.00531865
ENSG00000136379	15	80972025	81047962	+	75938	3627	ABHD17C	2732.56	2732.56	2191.19	3077.07	1.47308	0.558841	1.32596	0.407038	0.000259873	0.00532359
ENSG00000178921	17	8150936	8173809	+	22874	6471	PFAS	2934.07	2934.07	3462.1	2598.04	0.69734	-0.520067	0.764852	-0.386747	0.000260971	0.0053403
ENSG00000154227	15	100940600	101085200	-	144601	5130	CERS3	17.5768	17.5768	9.13305	22.9501	2.51246	1.3291	1.74524	0.803426	0.000261969	0.00535493
ENSG00000143768	1	226124298	226129189	-	4892	2392	LEFTY2	164.073	245.4	366.801	168.144	0.353551	-1.50001	0.548939	-0.865283	0.000262714	0.00536436
ENSG00000169594	15	83924655	83953466	-	28812	4795	BNC1	508.123	508.123	212.833	696.034	2.73375	1.45088	1.79972	0.847769	0.000263922	0.00538322
ENSG00000162738	1	160370376	160398468	+	28093	5340	VANGL2	5401.79	5401.79	6830.45	4492.65	0.678894	-0.558742	0.754435	-0.406532	0.000266724	0.00543309
ENSG00000250479	22	24108021	24110630	-	2610	1360	CHCHD10	5032.51	5032.51	3532.42	5987.12	1.79204	0.841602	1.47886	0.564483	0.000267149	0.00543309
ENSG00000169016	2	11584501	11606297	-	21797	4061	E2F6	1930.1	1930.1	2197.43	1759.98	0.754425	-0.406551	0.797481	-0.326478	0.000267229	0.00543309
ENSG00000099977	22	24313554	24322660	-	9107	1753	DDT	3165.03	3165.03	2506.35	3584.19	1.49503	0.580173	1.33575	0.417655	0.000268839	0.00545771
ENSG00000175928	3	3841121	3889387	+	48267	4264	LRRN1	1197.04	1197.04	1765.47	835.307	0.450953	-1.14895	0.60514	-0.724659	0.000269188	0.00545771
ENSG00000140093	14	94749650	94759608	-	9959	2614	SERPINA10	2.85605	2.85605	1.05187	4.00417	3.94758	1.98097	1.99903	0.999303	0.000269306	0.00545771
ENSG00000119411	9	116111821	116133513	+	21693	2339	BSPRY	1724.89	1724.89	1280.84	2007.47	1.46169	0.547636	1.31995	0.400484	0.000270683	0.00547974
ENSG00000162598	1	60452941	60539442	-	86502	4422	C1orf87	93.0119	93.0119	166.127	46.4839	0.300616	-1.73401	0.523729	-0.933106	0.00027188	0.00549809
ENSG00000173653	11	66610306	66614017	+	3712	2995	RCE1	2153.75	2153.75	1915.48	2305.38	1.27388	0.349228	1.22535	0.293194	0.000272866	0.00551213
ENSG00000178741	15	75212132	75230509	-	18378	1411	COX5A	10992	10992	8577.57	12528.4	1.50931	0.593886	1.34213	0.424526	0.000274257	0.00553431
ENSG00000143437	1	150782181	150849244	-	67064	6516	ARNT	5192.24	5192.24	5673.54	4885.95	0.826559	-0.274811	0.844129	-0.244464	0.000274837	0.00554011
ENSG00000175899	12	9220260	9268825	-	48566	6384	A2M	35768.5	35768.5	25401.4	42365.7	1.6018	0.679692	1.38599	0.470914	0.000277479	0.0055874
ENSG00000140092	14	92335756	92414331	-	78576	4973	FBLN5	4729.93	4729.93	6064.59	3880.61	0.567621	-0.817001	0.683665	-0.548638	0.000278928	0.0056106
ENSG00000163251	2	208627310	208634287	-	6978	6708	FZD5	2577.69	2577.69	1814.23	3063.53	1.7491	0.806612	1.45656	0.542561	0.000280005	0.0056263
ENSG00000221946	19	35634154	35645204	+	11051	1795	FXYD7	195.72	195.72	339.921	103.955	0.368168	-1.44156	0.560063	-0.836339	0.000283247	0.00568538
ENSG00000170516	4	46736844	46911252	-	174409	831	COX7B2	10.9343	10.9343	21.2127	4.39356	0.154521	-2.69413	0.467612	-1.09662	0.000284485	0.00570419
ENSG00000150510	13	51796503	51858377	+	61875	5288	FAM124A	1057.71	1057.71	1484.32	786.228	0.580707	-0.784118	0.693019	-0.529033	0.000285268	0.00571382
ENSG00000158806	8	21881636	21894408	+	12773	2063	NPM2	85.4366	85.4366	121.879	62.2463	0.491189	-1.02565	0.632526	-0.660804	0.000286012	0.00572267
ENSG00000178605	X	220025	230886	-	10862	2363	GTPBP6	2934.39	2934.39	2432.35	3253.88	1.4557	0.541715	1.31623	0.396406	0.000287541	0.00574518
ENSG00000146476	6	151773422	151791236	+	17815	2790	C6orf211	2451.19	2451.19	2978.9	2115.37	0.696198	-0.522431	0.764998	-0.386473	0.000287843	0.00574518
ENSG00000143702	1	243287730	243418650	-	130921	10939	CEP170	2834.46	2834.46	3374.73	2490.65	0.690869	-0.533515	0.76199	-0.392156	0.000288049	0.00574518
ENSG00000109511	4	169013666	169108841	+	95176	1812	ANXA10	17.6136	17.6136	5.89402	25.0715	2.84476	1.50831	1.80994	0.855945	0.000289691	0.00577183
ENSG00000070366	17	1963133	2207065	-	243933	11060	SMG6	3143.28	3143.28	3503.39	2914.12	0.772011	-0.373306	0.808351	-0.306945	0.000292334	0.00581836
ENSG00000101868	X	24712036	25015103	+	303068	6336	POLA1	2185.18	2185.18	1695.94	2496.52	1.33017	0.411606	1.25561	0.328391	0.000292997	0.00582543
ENSG00000157005	3	187386694	187388187	-	1494	618	SST	2837.7	2837.7	1497.71	3690.42	3.45647	1.7893	1.91305	0.935876	0.000293532	0.00582994
ENSG00000145214	4	952675	980683	-	28009	4970	DGKQ	1920.39	1920.39	1557.94	2151.04	1.42959	0.515606	1.30367	0.382579	0.000295397	0.0058499
ENSG00000224689	19	9800600	9811452	-	10853	2192	ZNF812	157.259	157.259	226.937	112.919	0.398555	-1.32715	0.57813	-0.790533	0.000295445	0.0058499
ENSG00000140497	15	75136071	75165706	-	29636	5000	SCAMP2	8379.25	8379.25	7219.94	9116.99	1.30855	0.387964	1.2442	0.31522	0.000295465	0.0058499
ENSG00000138107	10	104238986	104262482	-	23497	4341	ACTR1A	8173.6	8173.6	9169.19	7540.05	0.814699	-0.29566	0.835948	-0.258515	0.000297212	0.00587729
ENSG00000167130	9	131843379	131852717	+	9339	2249	DOLPP1	1474.45	1474.45	1258.86	1611.64	1.32697	0.408133	1.25384	0.326351	0.00029747	0.00587729
ENSG00000134480	5	86687311	86708836	-	21526	4660	CCNH	1553.11	1553.11	1791.21	1401.59	0.800715	-0.32064	0.826523	-0.274874	0.000298029	0.00588219
ENSG00000141542	17	80612849	80656604	-	43756	6194	RAB40B	1921.53	1921.53	1536.68	2166.44	1.42344	0.509377	1.30059	0.379165	0.000299984	0.00591191
ENSG00000136144	13	50106082	50159719	-	53638	5204	RCBTB1	2456.87	2456.87	2933.53	2153.54	0.72162	-0.470689	0.779525	-0.359334	0.000300161	0.00591191
ENSG00000176396	19	40028890	40030870	-	1981	1981	EID2	1642.73	1642.73	2221.19	1274.61	0.688641	-0.538176	0.7611	-0.393843	0.000300723	0.00591429
ENSG00000167721	17	2225797	2240801	-	15005	5545	TSR1	4988.09	4988.09	5439.02	4701.13	0.763978	-0.388398	0.803682	-0.315302	0.000301117	0.00591429
ENSG00000167118	9	131133598	131153015	+	19418	3130	URM1	4707.86	4707.86	4149.86	5062.96	1.27859	0.354556	1.2275	0.295723	0.00030122	0.00591429
ENSG00000136813	9	114122972	114247025	-	124054	8449	KIAA0368	11485.8	11485.8	9516.79	12738.8	1.33412	0.415885	1.25737	0.330408	0.000302375	0.00593081
ENSG00000170775	7	124386051	124405681	-	19631	3021	GPR37	403.388	403.388	246.802	503.034	2.06511	1.04622	1.58802	0.667228	0.000303023	0.00593737
ENSG00000125352	X	119004497	119005791	-	1295	1295	RNF113A	1358.45	1358.45	1136.76	1499.53	1.37821	0.462798	1.27908	0.355105	0.000303857	0.00594403
ENSG00000219545	7	7680342	8043689	+	363348	3549	RPA3-AS1	882.557	882.557	1094.89	747.435	0.716322	-0.481319	0.776666	-0.364634	0.000303992	0.00594403
ENSG00000167759	19	51559463	51568371	-	8909	2007	KLK13	465.827	465.827	296.265	573.73	2.13416	1.09367	1.61275	0.689523	0.000304979	0.00595275
ENSG00000087095	17	26368763	26523407	+	154645	5288	NLK	1871.86	1871.86	2076.85	1741.42	0.793296	-0.334069	0.821778	-0.28318	0.000305293	0.00595275
ENSG00000132207	16	30205208	30208882	+	3675	2464	SLX1A	14.1568	14.1568	9.10369	17.3724	1.81911	0.863237	1.4852	0.570653	0.000305654	0.00595275
ENSG00000175697	3	119883492	120003941	-	120450	6058	GPR156	342.482	342.482	431.774	285.66	0.573205	-0.802876	0.689214	-0.536977	0.000305697	0.00595275
ENSG00000171502	1	86194916	86622626	-	427711	9568	COL24A1	577.167	577.167	862.582	395.539	0.477473	-1.06651	0.625882	-0.676038	0.000307574	0.00597685
ENSG00000137474	11	76839310	76926284	+	86975	10136	MYO7A	906.37	906.37	655.374	1066.1	1.49874	0.583755	1.33507	0.416918	0.000307721	0.00597685
ENSG00000129646	17	74270130	74303761	-	33632	5457	QRICH2	465.623	465.623	351.055	538.53	1.50274	0.587594	1.33691	0.418905	0.000307883	0.00597685
ENSG00000102882	16	30125426	30134827	-	9402	3669	MAPK3	5487.26	5487.26	4688.74	5995.4	1.31835	0.398739	1.24905	0.320834	0.000309078	0.0059939
ENSG00000176988	X	147062849	147108187	+	45339	1149	FMR1NB	7.80096	7.80096	3.94949	10.2519	2.50476	1.32467	1.72146	0.783633	0.000313199	0.00606759
ENSG00000179195	12	124456392	124499986	+	43595	6340	ZNF664	21271	21271	24809.4	19019.3	0.724355	-0.465231	0.781351	-0.355957	0.00031396	0.0060761
ENSG00000148296	9	136197552	136203235	-	5684	2684	SURF6	3751.18	3751.18	3255.57	4066.57	1.33251	0.41415	1.25619	0.329056	0.000315343	0.00609122
ENSG00000184374	8	120007691	120118821	+	111131	1670	COLEC10	28.6854	28.6854	20.9254	33.6235	1.82728	0.869694	1.48735	0.572741	0.000315385	0.00609122
ENSG00000139437	12	110338069	110421646	+	83578	9054	TCHP	1666.37	1666.37	1876.26	1532.81	0.795508	-0.330051	0.823332	-0.280454	0.000316917	0.0061105
ENSG00000123453	9	136528682	136605077	-	76396	5391	SARDH	269.12	269.12	207.734	308.183	1.60349	0.681211	1.38329	0.468098	0.000317157	0.0061105
ENSG00000257949	17	73975301	73996667	+	21367	1303	TEN1	16.1101	16.1101	12.5103	18.4008	1.53236	0.615753	1.35004	0.433006	0.000317353	0.0061105
ENSG00000182197	8	118806729	119124092	-	317364	8325	EXT1	8211.42	8211.42	6804.22	9106.91	1.40144	0.486914	1.28955	0.366873	0.000318292	0.00612235
ENSG00000125999	20	31861286	31897684	+	36399	3101	BPIFB1	58.9101	133.075	143.964	126.146	0.332616	-1.58807	0.547982	-0.867799	0.000318926	0.00612831
ENSG00000068120	17	40713485	40718295	+	4811	4032	COASY	5379.95	5379.95	4595.78	5878.96	1.31322	0.39311	1.24608	0.317393	0.000320452	0.00615138
ENSG00000122512	7	6012870	6048756	-	35887	3936	PMS2	1310.09	1310.09	1569.77	1144.84	0.720915	-0.472099	0.779642	-0.359116	0.000323088	0.00619569
ENSG00000131238	1	40538379	40563375	-	24997	3304	PPT1	17830.2	17830.2	21266.8	15643.4	0.736748	-0.440757	0.788468	-0.342876	0.00032451	0.00621045
ENSG00000173442	11	65343509	65360121	+	16613	6705	EHBP1L1	6446.2	6446.2	5176.73	7254.05	1.38774	0.472741	1.28287	0.359377	0.000324767	0.00621045
ENSG00000151414	1	198126093	198291550	+	165458	5485	NEK7	4733.22	4733.22	5885.39	4000.01	0.711913	-0.490228	0.774708	-0.368275	0.000324843	0.00621045
ENSG00000164327	5	38938021	39074510	-	136490	13550	RICTOR	3812.83	3812.83	4458.46	3401.97	0.735002	-0.44418	0.787583	-0.344497	0.000329259	0.00628392
ENSG00000204577	19	54720147	54746602	-	26456	4096	LILRB3	133.62	133.62	96.5656	157.2	1.6935	0.76001	1.42432	0.510273	0.000329351	0.00628392
ENSG00000111554	12	68666223	68726161	-	59939	6549	MDM1	1751.11	1751.11	2116.49	1518.59	0.692361	-0.530404	0.764024	-0.38831	0.000330927	0.00630762
ENSG00000159763	7	142829170	142836839	+	7670	585	PIP	38.6304	47.6473	32.1831	57.4882	6.16234	2.62348	2.06309	1.04481	0.000333272	0.00634593
ENSG00000084092	4	57829536	57844989	-	15454	3415	NOA1	3589.73	3589.73	3090.43	3907.46	1.3027	0.381509	1.24018	0.310551	0.000333781	0.00634923
ENSG00000204237	17	79632066	79633665	-	1600	1600	OXLD1	2844.62	2844.62	2347.9	3160.72	1.45282	0.538854	1.31258	0.392405	0.000334395	0.00635452
ENSG00000149292	11	113185251	113254266	+	69016	5302	TTC12	1767.92	1767.92	1461.42	1962.96	1.40475	0.490314	1.29045	0.367876	0.000335283	0.00636498
ENSG00000204420	6	31686371	31694491	+	8121	2937	C6orf25	113.597	113.597	81.1204	134.264	1.93103	0.94937	1.5283	0.611924	0.000336092	0.00637395
ENSG00000196136	14	95078714	95090392	+	11679	4504	SERPINA3	91.188	91.188	41.375	122.887	2.78965	1.48008	1.77531	0.828074	0.000337014	0.00638503
ENSG00000159228	21	37442239	37445464	+	3226	2450	CBR1	4064.87	4064.87	3292.37	4556.47	1.37963	0.464278	1.27857	0.354531	0.000338276	0.00640252
ENSG00000169738	17	79993012	79995608	-	2597	1902	DCXR	4809.25	4809.25	3478.84	5655.88	1.61976	0.695784	1.38898	0.474031	0.000339958	0.00642792
ENSG00000056661	17	36890150	36906070	-	15921	3511	PCGF2	5254.92	5254.92	6860.83	4232.98	0.617727	-0.694959	0.720237	-0.473457	0.000341431	0.00644811
ENSG00000175213	11	46722368	46727462	+	5095	3078	ZNF408	1403.9	1403.9	1205.91	1529.9	1.33013	0.411571	1.25429	0.326866	0.000341939	0.00644811
ENSG00000214367	4	2229191	2243891	-	14701	7067	HAUS3	1995.39	1995.39	1705.88	2179.62	1.30366	0.38257	1.24052	0.310941	0.000342049	0.00644811
ENSG00000143374	1	150459887	150480078	+	20192	4023	TARS2	4375.04	4375.04	5013.64	3968.67	0.8025	-0.317426	0.828148	-0.27204	0.000342703	0.00645401
ENSG00000148334	9	130882972	130890741	-	7770	3039	PTGES2	5082.97	5082.97	4451.22	5484.99	1.35513	0.438435	1.26661	0.34097	0.000345132	0.00648513
ENSG00000109184	4	52709166	52783003	+	73838	7625	DCUN1D4	3320	3320	2765.01	3673.18	1.30631	0.385501	1.24186	0.312503	0.000345187	0.00648513
ENSG00000028203	12	95611522	95696566	+	85045	8757	VEZT	4431.34	4431.34	5016.51	4058.95	0.793511	-0.333678	0.822355	-0.282166	0.000345384	0.00648513
ENSG00000168899	2	85811531	85820535	+	9005	819	VAMP5	1498.74	1498.74	1149.33	1721.09	1.58037	0.660259	1.37029	0.454477	0.000345864	0.0064877
ENSG00000186832	17	39766030	39772151	-	6122	2475	KRT16	1089.72	1089.72	628.6	1383.16	2.5156	1.3309	1.71159	0.775339	0.000346613	0.00649529
ENSG00000115129	2	24300303	24308731	-	8429	2312	TP53I3	3469.47	3469.47	4293.23	2945.26	0.687422	-0.540731	0.761784	-0.392545	0.000350485	0.00655948
ENSG00000125148	16	56642111	56643409	+	1299	1299	MT2A	11413.7	11413.7	7578.48	13854.2	1.71374	0.777149	1.43137	0.517393	0.000350732	0.00655948
ENSG00000168264	1	234740015	234745271	-	5257	4724	IRF2BP2	18398.3	18398.3	20407.2	17120	0.807066	-0.309242	0.831251	-0.266644	0.000351593	0.00656508
ENSG00000213445	11	65405568	65418401	+	12834	4668	SIPA1	4345.42	4345.42	3662.75	4779.84	1.38452	0.469381	1.28043	0.35663	0.000351725	0.00656508
ENSG00000157014	3	10289707	10322902	+	33196	5572	TATDN2	3216.72	3216.72	2799.21	3482.4	1.25688	0.329848	1.21392	0.279677	0.000352372	0.00656936
ENSG00000182308	4	41983713	41988476	+	4764	4764	DCAF4L1	67.0344	67.0344	43.4698	82.0302	1.89561	0.922664	1.51087	0.595382	0.00035265	0.00656936
ENSG00000078328	16	6069095	7763340	+	1694246	8213	RBFOX1	141.482	141.482	81.1264	179.89	2.61586	1.38729	1.73173	0.792213	0.00035459	0.006599
ENSG00000175592	11	65659520	65668044	-	8525	1887	FOSL1	235.011	235.011	143.56	293.207	1.71938	0.781887	1.43343	0.519467	0.000355501	0.00660945
ENSG00000171421	5	1798500	1801480	-	2981	1394	MRPL36	2426.53	2426.53	2101.58	2633.32	1.31664	0.396863	1.24701	0.318471	0.000357331	0.00663521
ENSG00000166323	11	108179246	108338258	-	159013	3524	C11orf65	108.971	108.971	84.1281	124.78	1.56604	0.64712	1.36289	0.446671	0.000357589	0.00663521
ENSG00000134986	5	110998318	111333161	-	334844	9337	NREP	8539.92	8539.92	10777.1	7116.25	0.648452	-0.624928	0.739757	-0.434876	0.000360616	0.00668483
ENSG00000213341	10	101948055	101989376	-	41322	6928	CHUK	2364.48	2364.48	2720.42	2137.98	0.775931	-0.366	0.811649	-0.301073	0.000361415	0.00669309
ENSG00000111057	12	53342655	53346685	+	4031	3218	KRT18	66736.2	66736.2	49067.3	77980	1.62419	0.699718	1.38924	0.474296	0.000361788	0.00669344
ENSG00000059758	12	96672039	96794338	-	122300	6547	CDK17	2432.72	2432.72	2771.48	2217.15	0.745347	-0.424017	0.793953	-0.332874	0.000362854	0.00670417
ENSG00000198182	19	38187264	38210691	-	23428	4740	ZNF607	1844.93	1844.93	2337.33	1531.58	0.690053	-0.535221	0.763577	-0.389154	0.00036359	0.00670417
ENSG00000169249	X	15808595	15841383	+	32789	2077	ZRSR2	1508.06	1508.06	1190.19	1710.34	1.43779	0.523856	1.30448	0.383477	0.000363652	0.00670417
ENSG00000139372	12	104359582	104382652	+	23071	4903	TDG	2971.17	2971.17	3389.43	2705	0.796166	-0.328859	0.82424	-0.278864	0.000363929	0.00670417
ENSG00000258130	16	30215637	30220392	-	4756	2707	RP11-347C12.3	66.2033	66.2033	43.0438	80.9413	1.90311	0.928357	1.51211	0.596563	0.000364141	0.00670417
ENSG00000198722	9	35161999	35405335	+	243337	6592	UNC13B	3026.6	3026.6	3514.88	2715.87	0.731902	-0.450277	0.786531	-0.346424	0.000365183	0.00671498
ENSG00000130725	19	59067079	59070327	-	3249	1831	UBE2M	5924.09	5924.09	4862.53	6599.64	1.37144	0.455687	1.27384	0.34918	0.000365439	0.00671498
ENSG00000135045	9	77561497	77567802	-	6306	2327	C9orf40	751.864	751.864	590.184	854.752	1.35734	0.440781	1.26707	0.341492	0.000366713	0.00673186
ENSG00000198842	1	167063282	167098402	+	35121	4304	DUSP27	68.5308	128.777	111.976	139.468	0.443374	-1.1734	0.611682	-0.709146	0.000369762	0.00678124
ENSG00000070729	16	57917503	58005020	-	87518	6039	CNGB1	180.537	180.537	116.703	221.158	1.9874	0.99088	1.54432	0.626976	0.000370263	0.00678384
ENSG00000186300	19	2841433	2860482	+	19050	8557	ZNF555	517.707	517.707	592.291	470.244	0.780563	-0.357413	0.814571	-0.295888	0.00037132	0.00679086
ENSG00000082929	4	5526296	5529528	+	3233	1164	C4orf6	32.3158	32.3158	16.081	42.6471	2.91594	1.54396	1.78306	0.834355	0.000371364	0.00679086
ENSG00000100206	22	38914954	38966291	-	51338	3025	DMC1	147.384	147.384	82.0785	188.942	1.7284	0.789438	1.4357	0.521753	0.000372406	0.00679973
ENSG00000166828	16	23194036	23228204	+	34169	3507	SCNN1G	175.604	175.604	85.7339	232.794	2.79574	1.48323	1.76102	0.816408	0.000372568	0.00679973
ENSG00000181019	16	69740899	69760854	-	19956	3254	NQO1	5567.42	5567.42	3758.12	6718.79	1.66289	0.733696	1.40597	0.491569	0.000373264	0.00680586
ENSG00000197697	6	26183958	26184454	+	497	497	HIST1H2BE	23.6916	23.6916	16.0382	28.5619	1.76479	0.819497	1.45155	0.537596	0.000375595	0.00684176
ENSG00000125931	X	71521488	71527037	-	5550	1760	CITED1	43.6917	92.7747	28.0066	133.991	2.05029	1.03583	1.56625	0.647318	0.000376884	0.00685864
ENSG00000261884	16	67963517	67969920	-	6404	5685	CTC-479C5.12	275.148	275.148	200.993	322.337	1.54892	0.631263	1.35375	0.436959	0.000379105	0.00689242
ENSG00000254019	8	142264664	142266916	+	2253	584	RP11-10J21.3	2.48876	2.48876	1.23853	3.28436	2.59182	1.37396	1.71701	0.779898	0.000380335	0.00690549
ENSG00000167792	11	67374323	67380006	+	5684	4154	NDUFV1	18844.2	18844.2	15788.9	20788.5	1.43886	0.524928	1.30429	0.383263	0.000380554	0.00690549
ENSG00000100027	22	22051833	22090123	-	38291	4713	YPEL1	1128.85	1128.85	1307.52	1015.15	0.6856	-0.54456	0.761587	-0.39292	0.000382578	0.00693555
ENSG00000176101	9	140083099	140084822	+	1724	1183	SSNA1	3861.79	3861.79	3323.63	4204.26	1.3575	0.440948	1.26668	0.341057	0.000383514	0.00694193
ENSG00000169435	4	74437267	74486348	-	49082	6632	RASSF6	223.199	223.199	308.165	169.13	0.537234	-0.896378	0.67025	-0.577229	0.000383664	0.00694193
ENSG00000156804	8	124510129	124553446	-	43318	7395	FBXO32	11050.2	11050.2	7630.26	13226.5	1.78286	0.834197	1.45839	0.544376	0.0003849	0.00695764
ENSG00000185049	4	1984441	2043630	-	59190	5935	NELFA	4362.94	4362.94	3707.26	4780.2	1.36083	0.444489	1.2682	0.342778	0.000386584	0.00697925
ENSG00000213397	X	152713124	152760978	-	47855	4019	HAUS7	491.475	491.475	331.319	593.392	1.83188	0.873325	1.47918	0.5648	0.000386834	0.00697925
ENSG00000259224	17	7384721	7386383	+	1663	1195	SLC35G6	7.44461	7.44461	12.6096	4.15782	0.393396	-1.34594	0.587009	-0.768546	0.000387511	0.00698481
ENSG00000130270	19	1782074	1812275	-	30202	7011	ATP8B3	160.954	160.954	106.076	195.876	1.73892	0.798188	1.43871	0.524781	0.000388257	0.00699159
ENSG00000125458	17	73126320	73127890	-	1571	1571	NT5C	3157.82	3157.82	2561.22	3537.48	1.42942	0.51543	1.29969	0.378167	0.000389785	0.00700859
ENSG00000131165	16	89710839	89724253	-	13415	3208	CHMP1A	7140.22	7140.22	6291.58	7680.26	1.26732	0.341783	1.2195	0.286289	0.000389943	0.00700859
ENSG00000144381	2	198351305	198381461	-	30157	4245	HSPD1	46475.2	46475.2	41036.1	49936.4	1.29926	0.377693	1.23719	0.307064	0.000391028	0.0070175
ENSG00000017373	17	36686251	36762183	-	75933	11025	SRCIN1	587.598	587.598	851.189	419.859	0.4516	-1.14688	0.618375	-0.693447	0.000391181	0.0070175
ENSG00000196976	X	153706028	153707596	-	1569	1253	LAGE3	3059.4	3059.4	2281.04	3554.72	1.57191	0.652521	1.3633	0.447103	0.000392239	0.00702981
ENSG00000163818	3	45864808	45957534	-	92727	7201	LZTFL1	3367.57	3367.57	4053.35	2931.17	0.74995	-0.415134	0.796999	-0.327349	0.000393008	0.00703693
ENSG00000084207	11	67351066	67354131	+	3066	1925	GSTP1	51367.1	51367.1	42317.4	57126	1.49648	0.581577	1.32947	0.410856	0.00039341	0.00703747
ENSG00000166069	15	38214140	38259925	+	45786	5333	TMCO5A	7.8696	7.8696	3.40334	10.7118	4.33646	2.11652	1.92749	0.946725	0.000394214	0.00704518
ENSG00000128973	15	68499330	68549549	-	50220	4225	CLN6	4124.13	4124.13	3261.2	4673.27	1.38177	0.466516	1.2778	0.353665	0.000394973	0.00705208
ENSG00000197070	9	140500106	140509812	+	9707	3821	ARRDC1	5476.46	5476.46	4593.69	6038.23	1.40449	0.490048	1.28819	0.36535	0.000396313	0.00706435
ENSG00000196150	8	146076632	146127553	-	50922	8711	ZNF250	3213.01	3213.01	2733.68	3518.04	1.40846	0.494124	1.29	0.367367	0.000396408	0.00706435
ENSG00000139767	12	119419300	119600856	+	181557	8835	SRRM4	18.9593	18.9593	33.6329	9.62148	0.357456	-1.48416	0.57109	-0.808209	0.000398107	0.00708795
ENSG00000126953	X	100600649	100604184	-	3536	2629	TIMM8A	1138.86	1138.86	985.647	1236.35	1.34199	0.424372	1.25879	0.332037	0.000398857	0.00709463
ENSG00000133641	12	88427623	88443937	+	16315	6454	C12orf29	1307.79	1307.79	1499.28	1185.94	0.794379	-0.332101	0.823449	-0.280249	0.000400528	0.00711239
ENSG00000183579	22	29279580	29453475	+	173896	6968	ZNRF3	2020.15	2020.15	2482.08	1726.19	0.691128	-0.532975	0.765049	-0.386375	0.000400608	0.00711239
ENSG00000205867	11	1618409	1619524	-	1116	1116	KRTAP5-2	3.14769	3.14769	5.30102	1.77739	0.185208	-2.43278	0.507913	-0.977346	0.000404187	0.00716919
ENSG00000188486	11	118964564	118966177	-	1614	1614	H2AFX	6627.34	6627.34	5039.36	7637.88	1.45653	0.54254	1.31121	0.390903	0.000404932	0.00717567
ENSG00000151148	12	109915207	109974507	+	59301	12450	UBE3B	4574.46	4574.46	5018.71	4291.76	0.810972	-0.302276	0.83432	-0.261327	0.000408429	0.00723087
ENSG00000197417	17	3511556	3539616	-	28061	3838	SHPK	277.04	277.04	214.085	317.102	1.42797	0.513966	1.29826	0.376584	0.000411212	0.00726477
ENSG00000143546	1	153362508	153363664	-	1157	1006	S100A8	1324.99	1324.99	722.661	1708.3	2.20504	1.1408	1.60963	0.686726	0.000411398	0.00726477
ENSG00000257529	X	100645999	100667285	+	21287	695	RPL36A-HNRNPH2	13.99	13.99	9.44547	16.8819	1.83768	0.877887	1.47844	0.564075	0.000411496	0.00726477
ENSG00000172244	5	43486803	43515247	-	28445	3011	C5orf34	722.906	722.906	856.262	638.042	0.739022	-0.436311	0.791252	-0.337791	0.000413761	0.00729794
ENSG00000165066	8	41502697	41508855	-	6159	3079	NKX6-3	32.201	84.7833	185.861	20.4609	0.357502	-1.48398	0.573271	-0.802711	0.000415293	0.00731814
ENSG00000130349	6	107349407	107372546	+	23140	2046	C6orf203	1949.78	1949.78	1583.53	2182.85	1.44676	0.53283	1.30645	0.385649	0.000416035	0.00732024
ENSG00000167755	19	51461887	51472929	-	11043	1976	KLK6	14737.9	14737.9	10294.6	17565.4	1.98809	0.991385	1.53653	0.619679	0.000416525	0.00732024
ENSG00000068615	2	86441116	86565206	-	124091	5326	REEP1	345.222	345.222	432.973	289.382	0.528584	-0.919795	0.666806	-0.584662	0.000417033	0.00732024
ENSG00000182489	X	100168431	100184422	-	15992	3375	XKRX	102.919	102.919	65.8578	126.504	1.75391	0.810571	1.44228	0.528348	0.000417151	0.00732024
ENSG00000107537	10	13319796	13344412	-	24617	3381	PHYH	2381.22	2381.22	2986.15	1996.27	0.6787	-0.559155	0.758628	-0.398536	0.000417348	0.00732024
ENSG00000139263	12	59265931	59314303	-	48373	5893	LRIG3	2876.12	2876.12	3589.68	2422.04	0.675047	-0.566941	0.756645	-0.402311	0.000418801	0.00733892
ENSG00000174695	5	82348665	82373682	-	25018	4908	TMEM167A	8229.85	8229.85	9728.52	7276.15	0.779631	-0.359136	0.814538	-0.295947	0.000419857	0.0073506
ENSG00000102539	13	49794474	49796513	+	2040	1390	MLNR	14.0826	14.0826	23.4586	8.11601	0.383559	-1.38248	0.585928	-0.771205	0.000420301	0.00735157
ENSG00000148341	9	131769315	131790582	-	21268	6814	SH3GLB2	8076.56	8076.56	6557.62	9043.17	1.41198	0.49772	1.29077	0.368234	0.000421097	0.00735869
ENSG00000137285	6	3224495	3231964	-	7470	2194	TUBB2B	495.631	495.631	798.724	302.754	0.377255	-1.40639	0.583629	-0.776876	0.000426264	0.0074421
ENSG00000188257	1	20301925	20306932	-	5008	1654	PLA2G2A	469.006	469.006	172.772	657.518	2.9715	1.57119	1.76826	0.822331	0.000426886	0.00744609
ENSG00000108590	17	6546635	6554954	-	8320	2103	MED31	581.985	581.985	661.512	531.377	0.782369	-0.354079	0.816281	-0.292863	0.000428629	0.0074696
ENSG00000235978	3	4855978	4928977	-	73000	1251	AC018816.3	68.3577	68.3577	50.4878	79.7295	1.77653	0.82906	1.45059	0.536641	0.000430403	0.00749158
ENSG00000172893	11	71139239	71163914	-	24676	4160	DHCR7	5480.46	5480.46	4440.35	6142.35	1.4384	0.524463	1.3022	0.380956	0.000430768	0.00749158
ENSG00000171757	3	169511216	169530774	-	19559	4851	LRRC34	292.358	292.358	409.289	217.948	0.528289	-0.920602	0.667478	-0.583208	0.000431079	0.00749158
ENSG00000111727	12	104458235	104498639	+	40405	5110	HCFC2	822.229	822.229	939.92	747.334	0.741293	-0.431884	0.792777	-0.335014	0.000432358	0.0075069
ENSG00000116580	1	155719508	155829191	-	109684	11912	GON4L	5794.45	5794.45	6562.65	5305.6	0.770466	-0.376197	0.809244	-0.305353	0.000432863	0.00750878
ENSG00000107862	10	104005289	104142656	+	137368	6641	GBF1	6488.04	6488.04	7211.43	6027.71	0.798687	-0.324298	0.826485	-0.274939	0.000434279	0.00752645
ENSG00000214193	1	36771988	36790484	+	18497	4474	SH3D21	1464.85	1464.85	1838.98	1226.77	0.642588	-0.638034	0.73867	-0.436998	0.00043495	0.00753117
ENSG00000171984	20	5731039	5844558	+	113520	1702	C20orf196	547.533	547.533	675.417	466.153	0.713046	-0.487934	0.777635	-0.362834	0.000438243	0.00758124
ENSG00000176454	15	34651106	34659479	-	8374	3781	LPCAT4	4025.32	4025.32	3422.41	4409	1.34757	0.430365	1.26055	0.334049	0.000439416	0.00759083
ENSG00000188710	9	133768815	133769225	-	411	411	QRFP	18.0983	18.0983	14.1744	20.5953	2.30411	1.20421	1.63096	0.705719	0.0004396	0.00759083
ENSG00000131174	X	77154935	77162870	+	7936	3024	COX7B	14228.7	14228.7	11619.1	15889.4	1.46264	0.548579	1.31251	0.392325	0.000440516	0.00759653
ENSG00000177688	6	149721495	149722177	+	683	683	SUMO4	8.62914	8.62914	10.8377	7.2237	0.594432	-0.750417	0.709757	-0.494602	0.000440734	0.00759653
ENSG00000141556	17	80709940	80900724	+	190785	10472	TBCD	7807.19	7807.19	6344.86	8737.77	1.30776	0.387097	1.24072	0.311181	0.000441365	0.00760049
ENSG00000174016	X	79591003	79700810	+	109808	3204	FAM46D	12.6659	12.6659	20.5924	7.6218	0.367972	-1.44233	0.581205	-0.78288	0.000442427	0.00761184
ENSG00000150893	13	39261266	39460074	+	198809	15029	FREM2	214.187	214.187	353.461	125.558	0.375068	-1.41478	0.58472	-0.774182	0.000445078	0.00765048
ENSG00000176340	11	63742079	63744015	+	1937	507	COX8A	12850.1	12850.1	10613.7	14273.2	1.4003	0.485736	1.28477	0.361506	0.000445798	0.0076559
ENSG00000102935	16	49521435	49891830	-	370396	9000	ZNF423	1020.27	1020.27	1483.25	725.653	0.529068	-0.918474	0.668948	-0.580034	0.000447633	0.00768044
ENSG00000063438	5	304291	438406	+	134116	7678	AHRR	360.017	360.017	248.101	431.236	1.91994	0.94106	1.50619	0.590904	0.000448921	0.00769556
ENSG00000174792	4	76481258	76491095	+	9838	2054	C4orf26	12.6974	12.6974	7.76727	15.8347	2.0826	1.05839	1.56355	0.644829	0.000449843	0.00770438
ENSG00000170627	12	54849734	54867386	-	17653	2524	GTSF1	577.241	577.241	923.096	357.152	0.295423	-1.75915	0.552224	-0.856675	0.000451248	0.00772145
ENSG00000196235	19	39926796	39967310	+	40515	8191	SUPT5H	18108.3	18108.3	23546.9	14647.4	0.711822	-0.490412	0.77724	-0.363568	0.000452572	0.0077371
ENSG00000185619	4	699537	764428	+	64892	7425	PCGF3	7499.82	7499.82	6099.74	8390.78	1.44502	0.531088	1.30425	0.383216	0.000455439	0.00777908
ENSG00000118495	6	144261437	144385735	-	124299	6178	PLAGL1	1527.41	1527.41	1891.05	1296.01	0.588812	-0.764121	0.706887	-0.500449	0.00045614	0.00778402
ENSG00000182545	14	20973696	20979328	+	5633	1200	RNASE10	11.6053	11.6053	16.7957	8.30236	0.45146	-1.14733	0.624024	-0.680326	0.000457581	0.00779498
ENSG00000268996	9	139980807	139981121	-	315	315	AL807752.1	32.094	32.094	24.5166	36.916	1.79767	0.846129	1.45658	0.542581	0.000457607	0.00779498
ENSG00000107372	9	74966341	74980163	-	13823	7065	ZFAND5	16471.5	16471.5	13998.1	18045.4	1.27817	0.354083	1.22462	0.292337	0.000459144	0.00781412
ENSG00000136870	9	104161155	104172942	+	11788	3312	ZNF189	2155.07	2155.07	1686.34	2453.35	1.36546	0.449384	1.26848	0.343098	0.000460726	0.00783399
ENSG00000226979	6	31539831	31542101	+	2271	1737	LTA	75.7565	75.7565	51.8791	90.9512	1.79049	0.840355	1.45318	0.539218	0.000461685	0.00784326
ENSG00000131127	4	331603	378653	+	47051	5744	ZNF141	1350.11	1350.11	1062.93	1532.87	1.40394	0.48948	1.28586	0.362734	0.000464165	0.00787831
ENSG00000261147	15	90792788	90815440	+	22653	3838	RP11-697E2.6	17.2925	17.2925	12.7122	20.2072	1.6187	0.694833	1.37942	0.464063	0.000464634	0.00787919
ENSG00000127993	7	92158087	92167319	+	9233	4353	RBM48	1468.77	1468.77	1685.44	1330.9	0.803917	-0.314881	0.830101	-0.268641	0.000466264	0.00789975
ENSG00000077238	16	27324989	27376099	+	51111	6091	IL4R	3181.83	3181.83	2344.88	3714.43	1.5459	0.628442	1.34759	0.430379	0.000467031	0.00790565
ENSG00000174282	17	7362685	7387582	-	24898	6026	ZBTB4	8257.64	8257.64	9247.78	7627.54	0.784537	-0.350086	0.817974	-0.289874	0.000468039	0.00791563
ENSG00000100079	22	37966255	37978623	-	12369	826	LGALS2	137.428	137.428	85.3419	170.574	2.09208	1.06494	1.56324	0.644535	0.000469	0.00791993
ENSG00000159461	16	56395364	56459450	-	64087	5758	AMFR	6471.21	6471.21	5428.05	7135.04	1.33746	0.419497	1.25503	0.327724	0.00046913	0.00791993
ENSG00000130222	9	92219928	92221470	+	1543	1322	GADD45G	831.993	831.993	619.641	967.126	1.68879	0.755992	1.40945	0.495129	0.000469782	0.00792385
ENSG00000144015	2	96257766	96265526	+	7761	1682	TRIM43	24.175	24.175	39.9788	14.1181	0.338805	-1.56147	0.572217	-0.805366	0.000472927	0.00796361
ENSG00000182903	4	419604	492945	-	73342	6390	ZNF721	2634.68	2634.68	2158.56	2937.67	1.35877	0.442306	1.26508	0.339226	0.000472982	0.00796361
ENSG00000134121	3	238279	451090	+	212812	11845	CHL1	5588.32	5588.32	3814.6	6717.05	2.09726	1.0685	1.56333	0.644623	0.000477901	0.00803927
ENSG00000108094	10	35297479	35379570	-	82092	4992	CUL2	4623.8	4623.8	5169.86	4276.31	0.815167	-0.294832	0.837622	-0.255629	0.000479224	0.00805437
ENSG00000175782	12	69139886	69187508	+	47623	5612	SLC35E3	1409.04	1409.04	1635.75	1264.77	0.712401	-0.489239	0.778021	-0.362119	0.000479752	0.00805608
ENSG00000259207	17	45331212	45421658	+	90447	4913	ITGB3	635.519	635.519	386.763	793.818	2.15932	1.11058	1.58164	0.661419	0.000481469	0.00807774
ENSG00000259511	15	84841242	84850986	+	9745	499	UBE2Q2L	5.60119	5.60119	8.11853	3.99925	0.504987	-0.985681	0.656354	-0.607455	0.000482352	0.00808538
ENSG00000090924	19	39903225	39919054	+	15830	9199	PLEKHG2	5018.87	5018.87	6679.47	3962.13	0.604489	-0.726213	0.717616	-0.478716	0.000484737	0.00811816
ENSG00000174109	16	1469745	1479345	-	9601	1560	C16orf91	1116.07	1116.07	973.869	1206.57	1.35475	0.438031	1.26288	0.336716	0.000487215	0.00815244
ENSG00000119661	14	74111578	74170435	+	58858	8885	DNAL1	1755.03	1755.03	1957.19	1626.39	0.811599	-0.301162	0.835291	-0.259649	0.00048806	0.00815494
ENSG00000102287	X	151121596	151143152	-	21557	9631	GABRE	6120.38	6120.38	3417.83	7840.19	2.1447	1.10077	1.57606	0.65632	0.000488227	0.00815494
ENSG00000175573	11	65684279	65686588	-	2310	1761	C11orf68	3410.85	3410.85	3101.42	3607.75	1.26011	0.333554	1.21401	0.279782	0.000489762	0.00817336
ENSG00000136240	7	6485584	6523873	-	38290	3990	KDELR2	19057.8	19057.8	22198.9	17058.8	0.775032	-0.367673	0.812549	-0.299474	0.000493369	0.00822269
ENSG00000063015	17	27281919	27333458	-	51540	5103	SEZ6	115.344	326.389	214.178	397.796	2.76115	1.46527	1.71149	0.77525	0.000493588	0.00822269
ENSG00000160392	19	40825443	40854434	-	28992	4875	C19orf47	1345.38	1345.38	1712.14	1111.99	0.702755	-0.508905	0.773183	-0.371119	0.000494596	0.00822534
ENSG00000114796	3	183353356	183402265	+	48910	8650	KLHL24	9124.48	9124.48	10721.9	8107.92	0.720704	-0.472521	0.782654	-0.353553	0.000494616	0.00822534
ENSG00000114113	3	139171726	139199589	-	27864	845	RBP2	31.4695	31.4695	55.6817	16.0617	0.393615	-1.34514	0.598331	-0.740985	0.000495109	0.00822629
ENSG00000198580	7	6713376	6715991	+	2616	1456	AC073343.1	172.412	172.412	208.498	149.447	0.652518	-0.615911	0.746037	-0.42268	0.000496363	0.00823988
ENSG00000046647	X	14026398	14048012	-	21615	2424	GEMIN8	1504.52	1504.52	1257.65	1661.62	1.32636	0.407469	1.24908	0.320863	0.000496986	0.00824299
ENSG00000215041	17	7218947	7232712	-	13766	6170	NEURL4	2278.7	2278.7	2659.56	2036.34	0.754609	-0.406199	0.801	-0.320127	0.000500457	0.00829328
ENSG00000204613	6	30119722	30128711	-	8990	3546	TRIM10	38.8483	38.8483	19.4305	51.205	2.51126	1.32841	1.66361	0.73432	0.000502084	0.00831296
ENSG00000181704	X	67718165	67757127	+	38963	8850	YIPF6	5023.13	5023.13	4391.22	5425.24	1.22795	0.296253	1.1944	0.25629	0.000504384	0.00834374
ENSG00000032444	19	7598890	7626650	+	27761	7055	PNPLA6	4947.34	4947.34	6334.52	4064.59	0.695697	-0.523469	0.769706	-0.37762	0.000508408	0.00839858
ENSG00000254505	14	24678789	24683075	-	4287	2413	CHMP4A	456.106	456.106	358.486	518.227	1.49806	0.583094	1.32516	0.406164	0.000508588	0.00839858
ENSG00000039560	5	34656342	34832732	+	176391	7702	RAI14	7620.43	7620.43	9496.93	6426.29	0.665477	-0.58754	0.753528	-0.408267	0.000509575	0.00840755
ENSG00000107443	10	97803151	97820627	+	17477	4148	CCNJ	1217.42	1217.42	1445.71	1072.14	0.729968	-0.454096	0.787827	-0.34405	0.000512697	0.00844806
ENSG00000171160	10	99374310	99393344	-	19035	2599	MORN4	1000.98	1000.98	1214.78	864.923	0.718552	-0.476836	0.781802	-0.355124	0.000512924	0.00844806
ENSG00000134438	18	56934267	56941318	-	7052	3725	RAX	13.1479	13.1479	20.308	8.59156	0.365696	-1.45128	0.587842	-0.766501	0.000513386	0.0084483
ENSG00000117724	1	214776538	214837931	+	61394	11663	CENPF	10435.7	10435.7	12044.1	9412.21	0.680656	-0.555003	0.761882	-0.39236	0.000516752	0.00849631
ENSG00000135898	2	231772033	231825781	-	53749	4130	GPR55	52.2049	52.2049	37.0347	61.8587	1.88138	0.911789	1.48302	0.568538	0.000517883	0.0085075
ENSG00000100075	22	19163095	19166343	-	3249	2089	SLC25A1	6153.13	6153.13	4846.01	6984.92	1.43806	0.524127	1.29915	0.377569	0.000519083	0.00851982
ENSG00000198920	17	6481468	6544247	-	62780	6299	KIAA0753	2590.05	2590.05	2915.11	2383.19	0.772943	-0.371566	0.81159	-0.301177	0.0005202	0.00853074
ENSG00000132471	17	73841780	73852588	-	10809	5399	WBP2	8983.58	8983.58	7638.78	9839.37	1.3055	0.384602	1.23821	0.308257	0.000521808	0.00854969
ENSG00000164818	7	766338	829190	+	62853	7238	HEATR2	3677.6	3677.6	4286.86	3289.89	0.76952	-0.377969	0.809645	-0.304639	0.000523116	0.00856132
ENSG00000196363	9	137000487	137025093	+	24607	3660	WDR5	5007.53	5007.53	4323.51	5442.81	1.28425	0.360926	1.22704	0.295188	0.000523543	0.00856132
ENSG00000130560	9	138824815	138853226	-	28412	2979	UBAC1	4784.05	4784.05	4182.53	5166.84	1.32026	0.400827	1.2456	0.316839	0.000523876	0.00856132
ENSG00000160181	21	43766466	43771237	-	4772	830	TFF2	87.382	87.382	149.962	47.5581	0.319524	-1.646	0.570905	-0.808678	0.000525408	0.00857245
ENSG00000166938	15	66585555	66626236	+	40682	5436	DIS3L	3453.13	3453.13	2840.98	3842.68	1.35508	0.43838	1.26218	0.33592	0.000527187	0.00857245
ENSG00000173674	X	20142636	20159962	-	17327	4427	EIF1AX	8966.21	8966.21	7789.17	9715.24	1.28345	0.360025	1.22656	0.294622	0.000527227	0.00857245
ENSG00000247596	3	52262626	52273276	-	10651	1824	TWF2	2580.23	2580.23	2203.14	2820.2	1.36457	0.448442	1.26655	0.340898	0.000527349	0.00857245
ENSG00000146574	7	6833765	6866401	-	32637	7316	CCZ1B	1355.8	1355.8	1631.1	1180.61	0.679499	-0.557457	0.761481	-0.39312	0.000527492	0.00857245
ENSG00000120370	1	170501270	170522587	+	21318	3773	GORAB	1417.27	1417.27	1633.9	1279.42	0.783654	-0.351711	0.817968	-0.289884	0.000527713	0.00857245
ENSG00000130711	9	133539981	133558368	+	18388	2476	PRDM12	5.58482	5.58482	3.71923	6.77201	2.05717	1.04066	1.54264	0.625403	0.00052773	0.00857245
ENSG00000258311	12	56109820	56118487	+	8668	3510	RP11-644F5.10	261.523	261.523	182.763	311.644	1.71288	0.776423	1.41509	0.500892	0.000528805	0.00857633
ENSG00000141002	16	89940000	89977792	+	37793	5995	TCF25	7167.98	7167.98	6215.37	7774.19	1.25838	0.331568	1.21256	0.278061	0.000528876	0.00857633
ENSG00000142684	1	26496362	26498551	+	2190	1956	ZNF593	1030.83	1030.83	751.865	1208.35	1.58649	0.665839	1.36183	0.445549	0.000529461	0.00857845
ENSG00000205269	6	11537938	11583757	+	45820	8426	TMEM170B	960.796	960.796	1177.63	822.811	0.679207	-0.558077	0.761431	-0.393214	0.000532809	0.00862531
ENSG00000166396	18	61420169	61472604	+	52436	2596	SERPINB7	75.9283	99.2933	124.519	83.2404	0.3738	-1.41966	0.593693	-0.752212	0.000538061	0.00870287
ENSG00000101951	X	49593863	49598576	+	4714	1950	PAGE4	39.2164	56.3518	116.689	17.9553	0.186879	-2.41982	0.535771	-0.900313	0.000538901	0.008709
ENSG00000187627	2	87135076	87241104	+	106029	6871	RGPD1	31.6459	31.6459	46.2915	22.3259	0.492351	-1.02224	0.652493	-0.615965	0.000539509	0.00871139
ENSG00000173727	11	65222728	65234028	+	11301	693	AP000769.1	202.587	202.587	258.042	167.298	0.648157	-0.625586	0.744728	-0.425214	0.000541779	0.00874059
ENSG00000143157	1	166808681	166825581	+	16901	8451	POGK	8470.37	8470.37	9315.85	7932.33	0.811199	-0.301873	0.83537	-0.259513	0.000543112	0.00875461
ENSG00000109133	4	41937137	41962589	+	25453	8240	TMEM33	4884.79	4884.79	4109.61	5378.08	1.28439	0.36108	1.22683	0.29494	0.00054486	0.0087753
ENSG00000173227	11	66774249	66818334	+	44086	10830	SYT12	1055.99	1055.99	702.183	1281.14	1.92502	0.944876	1.49582	0.580939	0.000545383	0.00877626
ENSG00000185133	22	31518717	31530682	+	11966	4822	INPP5J	499.999	499.999	620.295	423.447	0.676597	-0.563631	0.760316	-0.395329	0.000546631	0.00878886
ENSG00000123908	8	141541264	141645718	-	104455	4824	AGO2	2060.75	2060.75	1534.9	2395.38	1.48708	0.572483	1.31904	0.399483	0.000547846	0.00879709
ENSG00000167100	17	48187404	48207246	-	19843	7016	SAMD14	219.867	219.867	163.896	255.484	1.57097	0.651654	1.35434	0.437592	0.000548073	0.00879709
ENSG00000241489	X	148564074	148615470	-	51397	3311	IDS	240.082	240.082	142.244	302.342	2.15388	1.10694	1.56816	0.649069	0.000549571	0.00881364
ENSG00000177058	5	54921673	55069022	-	147350	8823	SLC38A9	1257.22	1257.22	1498.18	1103.88	0.752198	-0.410816	0.800247	-0.321484	0.000550846	0.00882661
ENSG00000099624	19	1241749	1244824	+	3076	2245	ATP5D	6296.38	6296.38	4525.41	7423.37	1.66862	0.738656	1.39505	0.480314	0.000552575	0.00884681
ENSG00000105855	7	20370325	20455377	+	85053	15156	ITGB8	16645.9	16645.9	22647.5	12826.7	0.567378	-0.817617	0.697784	-0.519148	0.000556519	0.00890242
ENSG00000171159	9	130922539	130926207	+	3669	1662	C9orf16	5105.27	5105.27	4137.88	5720.88	1.43532	0.521371	1.29683	0.374985	0.000558006	0.00891866
ENSG00000078246	12	2986389	3050306	+	63918	3181	TULP3	4126.77	4126.77	4985.3	3580.44	0.691466	-0.53227	0.768383	-0.380102	0.000558499	0.00891901
ENSG00000175602	11	65657875	65659105	+	1231	1231	CCDC85B	4758.81	4758.81	3542.57	5532.78	1.72166	0.783799	1.41627	0.502092	0.000561414	0.00895799
ENSG00000166192	15	72406599	72433311	+	26713	2289	SENP8	326.378	326.378	279.087	356.472	1.31481	0.394855	1.24227	0.312983	0.00056193	0.00895866
ENSG00000107223	9	139756571	139760738	-	4168	1200	EDF1	19684.8	19684.8	15798.3	22158.1	1.48016	0.565749	1.31544	0.395544	0.000567699	0.00904137
ENSG00000130396	6	168227602	168372703	+	145102	13424	MLLT4	17535.3	17535.3	21754	14850.7	0.665427	-0.587649	0.754779	-0.405874	0.000568323	0.00904137
ENSG00000196502	16	28616903	28634946	-	18044	8523	SULT1A1	2102.61	2102.61	1599.58	2422.73	1.49587	0.580984	1.32199	0.402708	0.000568552	0.00904137
ENSG00000090316	4	1283639	1333935	+	50297	9857	MAEA	6765.29	6765.29	5888.63	7323.17	1.31649	0.396692	1.24298	0.313807	0.000569645	0.00904306
ENSG00000136295	7	2671585	2704436	+	32852	6129	TTYH3	7619.31	7619.31	8903.67	6801.98	0.704969	-0.504367	0.7756	-0.366615	0.000569852	0.00904306
ENSG00000143801	1	227057885	227083806	+	25922	3757	PSEN2	1533.64	1533.64	1822.07	1350.09	0.762504	-0.391183	0.806137	-0.310903	0.000570093	0.00904306
ENSG00000188771	11	112118876	112131583	-	12708	1541	PLET1	2.59012	2.59012	1.28955	3.41775	3.54956	1.82764	1.77433	0.827275	0.000571832	0.0090621
ENSG00000117602	1	24829387	24867530	+	38144	6964	RCAN3	2483.54	2483.54	2846.23	2252.74	0.739238	-0.435889	0.79352	-0.333661	0.000572252	0.0090621
ENSG00000251537	17	15474805	15554967	-	80163	5514	RP11-385D13.1	14.7701	14.7701	9.74699	17.9666	2.30991	1.20784	1.60413	0.681789	0.000573204	0.00906957
ENSG00000133606	7	140152840	140179369	-	26530	5869	MKRN1	15572.8	15572.8	13816.4	16690.6	1.2774	0.353212	1.22269	0.290053	0.000575067	0.00909144
ENSG00000197769	1	242158792	242162375	-	3584	1182	MAP1LC3C	44.4724	44.4724	69.2437	28.7088	0.499878	-1.00035	0.658873	-0.601927	0.000576374	0.00909838
ENSG00000003147	7	8152814	8302317	-	149504	4891	ICA1	2227.46	2227.46	2789.49	1869.8	0.683751	-0.548457	0.764673	-0.387085	0.000576946	0.00909838
ENSG00000133962	14	92047040	92247051	-	200012	5635	CATSPERB	385.879	385.879	281.367	452.387	1.88876	0.917438	1.47933	0.564943	0.000576949	0.00909838
ENSG00000214338	6	127759551	127840500	-	80950	12397	SOGA3	5.37807	5.37807	9.0434	3.04559	0.488993	-1.03211	0.652896	-0.615074	0.000578303	0.0091078
ENSG00000188089	15	42273780	42343388	-	69609	5992	PLA2G4E	8.38037	18.8199	12.4243	22.8898	3.00385	1.58681	1.71907	0.781628	0.000578856	0.0091078
ENSG00000196420	1	153509623	153514241	-	4619	784	S100A5	226.125	226.125	157.225	269.97	1.9227	0.943134	1.49117	0.576448	0.000578992	0.0091078
ENSG00000173890	3	169755717	169803191	+	47475	4458	GPR160	1463.22	1463.22	1992.64	1126.31	0.573854	-0.801244	0.702608	-0.509208	0.000580715	0.00912732
ENSG00000139324	12	88536073	88593664	+	57592	7327	TMTC3	1711.54	1711.54	1918.32	1579.96	0.764794	-0.386857	0.807543	-0.308389	0.000582984	0.00915537
ENSG00000152086	2	130949318	130956034	-	6717	1540	TUBA3E	7.92389	27.4558	28.0017	27.1084	2.92535	1.54861	1.7066	0.771127	0.000588457	0.00923274
ENSG00000204264	6	32808494	32812480	-	3987	2006	PSMB8	9345.94	9345.94	6923.65	10887.4	1.51477	0.599102	1.32912	0.410475	0.000588888	0.00923274
ENSG00000120800	12	101673887	101780394	+	106508	10024	UTP20	2805.38	2805.38	3114.4	2608.73	0.777674	-0.362762	0.814991	-0.295145	0.00059383	0.00930252
ENSG00000183888	1	16330731	16335302	+	4572	3039	C1orf64	6.51759	62.2163	112.737	30.0664	3.09378	1.62937	1.72431	0.786021	0.000594885	0.00931133
ENSG00000164347	5	74017029	74063196	-	46168	4197	GFM2	2895.84	2895.84	3464.08	2534.23	0.773945	-0.369697	0.812876	-0.298892	0.000598746	0.00936401
ENSG00000167749	19	51409608	51413994	-	4387	1935	KLK4	25.9757	70.2151	151.972	18.1881	0.405597	-1.30188	0.612787	-0.706542	0.000600304	0.00937543
ENSG00000242866	15	43891596	44010458	-	118863	8407	STRC	66.9265	135.967	145.975	129.598	2.06213	1.04414	1.53387	0.617181	0.000600468	0.00937543
ENSG00000183696	7	48128225	48148330	+	20106	4577	UPP1	1562.18	1562.18	1185.01	1802.2	1.61821	0.694396	1.37136	0.45561	0.000601444	0.00937786
ENSG00000134313	2	8865408	8977760	-	112353	11082	KIDINS220	8945.32	8945.32	10283.9	8093.48	0.720034	-0.473863	0.783857	-0.351338	0.000601976	0.00937786
ENSG00000161243	19	39481354	39523425	-	42072	2833	FBXO27	843.688	843.688	1156.77	644.454	0.570221	-0.810406	0.701235	-0.512031	0.000602111	0.00937786
ENSG00000093167	3	37094117	37225180	-	131064	10674	LRRFIP2	4331.58	4331.58	3684.36	4743.44	1.27085	0.345799	1.21879	0.285446	0.000602642	0.00937839
ENSG00000136935	9	127640646	127710771	-	70126	6009	GOLGA1	2278.16	2278.16	1945.34	2489.95	1.29183	0.36942	1.22999	0.298652	0.000604678	0.00940235
ENSG00000273170	9	38540566	38577204	-	36639	2558	ANKRD18A	2.72105	2.72105	1.04036	3.79057	3.56634	1.83444	1.76225	0.81742	0.000606822	0.00942793
ENSG00000129195	17	6347735	6354789	+	7055	2823	FAM64A	1068.28	1068.28	1300.02	920.804	0.662178	-0.594709	0.75387	-0.407613	0.000608912	0.00945124
ENSG00000185298	17	79633394	79640934	+	7541	2762	CCDC137	3335.87	3335.87	2733.2	3719.38	1.37559	0.460051	1.26978	0.344578	0.000609322	0.00945124
ENSG00000071189	7	17830385	17980124	-	149740	16417	SNX13	3515.54	3515.54	4119.7	3131.07	0.752683	-0.409885	0.801165	-0.31983	0.000612341	0.00948335
ENSG00000133256	4	619373	664571	+	45199	5086	PDE6B	1523.7	1523.7	1201.46	1728.76	1.51671	0.600942	1.32906	0.410405	0.000612395	0.00948335
ENSG00000103485	16	29674600	29710020	+	35421	3680	QPRT	10218.5	10218.5	8302.78	11437.6	1.48778	0.573163	1.31705	0.397305	0.000614999	0.00950819
ENSG00000101986	X	152990323	153010216	+	19894	4233	ABCD1	1929.36	1929.36	1532.62	2181.84	1.40647	0.492081	1.28306	0.359592	0.000615005	0.00950819
ENSG00000117632	1	26210672	26233482	-	22811	6261	STMN1	24889.9	24889.9	29193.5	22151.2	0.694417	-0.526125	0.77092	-0.375346	0.000618499	0.0095542
ENSG00000142494	17	19398698	19482347	+	83650	5719	SLC47A1	358.304	358.304	555.211	233	0.544366	-0.877351	0.68662	-0.542417	0.000618992	0.0095542
ENSG00000095261	9	123577774	123605262	-	27489	4432	PSMD5	3837.99	3837.99	3282.07	4191.75	1.29594	0.373998	1.23192	0.300909	0.000620079	0.00956318
ENSG00000023445	11	102188215	102210134	+	21920	7484	BIRC3	4403.97	4403.97	2898.03	5362.29	1.91318	0.93597	1.48341	0.568917	0.000620838	0.00956707
ENSG00000112299	6	133002729	133035188	-	32460	3106	VNN1	440.045	440.045	262.648	552.934	2.01997	1.01433	1.51829	0.602446	0.000621669	0.00957208
ENSG00000168813	19	32836500	32878573	+	42074	11239	ZNF507	4095	4095	5102.48	3453.88	0.673713	-0.569795	0.760281	-0.395395	0.000624745	0.00961162
ENSG00000125356	X	119005450	119010625	+	5176	766	NDUFA1	12396.7	12396.7	10253.7	13760.4	1.50506	0.589825	1.32373	0.404612	0.000627735	0.00963886
ENSG00000108651	17	30187923	30228784	-	40862	6445	UTP6	3787.74	3787.74	4301.07	3461.08	0.824048	-0.2792	0.844446	-0.243924	0.000627891	0.00963886
ENSG00000140553	15	91473410	91497323	+	23914	7498	UNC45A	7001.9	7001.9	6281.59	7460.29	1.26598	0.340253	1.21582	0.281925	0.000628045	0.00963886
ENSG00000176204	2	76974845	77820445	-	845601	5410	LRRTM4	88.0691	88.0691	140.845	54.4845	0.371097	-1.43013	0.600783	-0.735084	0.000628879	0.00964382
ENSG00000198931	16	88875747	88878352	-	2606	1803	APRT	6857.41	6857.41	5391.66	7790.15	1.44274	0.528811	1.29797	0.376255	0.000629773	0.00964972
ENSG00000099800	19	2425622	2427892	-	2271	1973	TIMM13	4692.55	4692.55	4016.44	5122.8	1.40485	0.490416	1.28199	0.358384	0.000631587	0.00966968
ENSG00000136014	12	95910336	95945266	-	34931	5386	USP44	222.373	222.373	311.647	165.562	0.500083	-0.999761	0.662117	-0.594843	0.000635469	0.00972123
ENSG00000174903	11	66036004	66044963	+	8960	2007	RAB1B	12944.7	12944.7	11127.6	14101	1.24291	0.313727	1.20245	0.265976	0.000638509	0.00975893
ENSG00000143258	1	161129240	161135513	+	6274	3764	USP21	3643.04	3643.04	4160.36	3313.84	0.790374	-0.339392	0.822855	-0.281291	0.000639282	0.00975893
ENSG00000166794	15	64448011	64455404	-	7394	1911	PPIB	28852.2	28852.2	22516.8	32883.8	1.3256	0.406646	1.24634	0.317696	0.000639481	0.00975893
ENSG00000119383	9	131873229	131911225	+	37997	5907	PPP2R4	12958.9	12958.9	11361.3	13975.5	1.25966	0.333036	1.21215	0.27757	0.000640095	0.00976042
ENSG00000171824	1	11126675	11159938	-	33264	6003	EXOSC10	7165.92	7165.92	7967.26	6655.97	0.807342	-0.308748	0.833434	-0.26286	0.000642134	0.00978362
ENSG00000180879	X	153058971	153063960	+	4990	4590	SSR4	17120.9	17120.9	13648.2	19330.7	1.49655	0.581641	1.31973	0.400247	0.000643159	0.00978376
ENSG00000143515	1	154298029	154323783	+	25755	7572	ATP8B2	3234.18	3234.18	3820.39	2861.14	0.67035	-0.577013	0.758856	-0.398102	0.000643178	0.00978376
ENSG00000184076	22	30163358	30166402	+	3045	975	UQCR10	7263.14	7263.14	5950.46	8098.48	1.44778	0.533844	1.29956	0.378023	0.000648449	0.00984885
ENSG00000085117	11	44585977	44641913	+	55937	4054	CD82	9050.44	9050.44	7060.68	10316.6	1.55037	0.632612	1.34148	0.423829	0.000648499	0.00984885
ENSG00000139194	12	7276280	7281538	-	5259	1369	RBP5	281.688	281.688	376.552	221.32	0.625877	-0.676049	0.735038	-0.444108	0.000654167	0.00992084
ENSG00000243646	21	34638663	34669539	+	30877	2545	IL10RB	4096.54	4096.54	3443.04	4512.4	1.31136	0.391062	1.23922	0.309431	0.000654289	0.00992084
ENSG00000101856	X	118370216	118378429	+	8214	1911	PGRMC1	15559.3	15559.3	13471.4	16888	1.31035	0.389947	1.23869	0.308813	0.000656667	0.00994893
ENSG00000186625	6	149916009	149970108	-	54100	2255	KATNA1	1619.67	1619.67	1862.3	1465.26	0.798745	-0.324193	0.828121	-0.272086	0.000661759	0.0100127
ENSG00000184677	1	22778344	22857650	+	79307	8992	ZBTB40	3321.77	3321.77	3721.17	3067.61	0.796876	-0.327572	0.826967	-0.274098	0.000662017	0.0100127
ENSG00000135469	12	56660642	56664750	+	4109	3243	COQ10A	758.228	758.228	845.915	702.426	0.739108	-0.436143	0.794478	-0.331921	0.000662465	0.0100127
ENSG00000143382	1	150521884	150533413	+	11530	6393	ADAMTSL4	980.546	980.546	1220.72	827.705	0.675014	-0.567011	0.761644	-0.392811	0.000663191	0.0100157
ENSG00000062096	X	2959512	3030767	+	71256	2215	ARSF	4.70656	4.70656	2.74848	5.9526	2.48473	1.31309	1.62243	0.698158	0.000665515	0.0100357
ENSG00000170616	8	145554228	145559943	-	5716	3778	SCRT1	11.6686	28.0245	47.0046	15.9463	1.85357	0.890305	1.45834	0.544331	0.000665581	0.0100357
ENSG00000132872	18	40847843	40857615	-	9773	4437	SYT4	51.1289	54.5503	19.9235	76.5855	3.66159	1.87247	1.74706	0.804933	0.00066695	0.0100484
ENSG00000100982	20	44563267	44576662	+	13396	2832	PCIF1	4443.36	4443.36	5127.1	4008.26	0.815412	-0.294398	0.838836	-0.253539	0.000670282	0.0100905
ENSG00000188227	19	37997841	38039664	+	41824	12007	ZNF793	1483.17	1483.17	1799.55	1281.84	0.683971	-0.547994	0.766434	-0.383767	0.000673466	0.0101257
ENSG00000250317	4	25863452	25931435	+	67984	1358	SMIM20	2396.88	2396.88	2047.61	2619.14	1.35076	0.433773	1.25749	0.330552	0.000673688	0.0101257
ENSG00000000457	1	169818772	169863408	-	44637	6876	SCYL3	1777.78	1777.78	1966.55	1657.65	0.827182	-0.273723	0.846806	-0.239897	0.00067514	0.0101339
ENSG00000167771	11	63678693	63684316	-	5624	2738	RCOR2	1442.54	1442.54	2115.8	1014.1	0.535121	-0.902064	0.683601	-0.548773	0.000675305	0.0101339
ENSG00000129991	19	55663137	55669141	-	6005	2032	TNNI3	1025.92	1025.92	638.677	1272.35	2.0649	1.04607	1.52502	0.608833	0.000676293	0.0101358
ENSG00000137824	15	41028082	41048049	-	19968	5114	RMDN3	3616.04	3616.04	3010.01	4001.7	1.26908	0.343786	1.21704	0.283377	0.000676508	0.0101358
ENSG00000178795	11	76927603	77012732	-	85130	3188	GDPD4	12.3087	25.3009	53.0201	7.66148	0.330208	-1.59855	0.590421	-0.760185	0.000677494	0.0101426
ENSG00000162814	1	217804666	218045038	+	240373	6515	SPATA17	538.666	538.666	678.583	449.628	0.611416	-0.709774	0.72757	-0.458843	0.000679795	0.010169
ENSG00000101452	20	37590942	37668366	+	77425	4930	DHX35	1692.68	1692.68	1954.3	1526.19	0.774739	-0.368218	0.813999	-0.296901	0.000681551	0.0101872
ENSG00000084731	2	26149471	26205618	-	56148	6397	KIF3C	1978.11	1978.11	2434.61	1687.61	0.674625	-0.567843	0.76188	-0.392364	0.000688792	0.0102873
ENSG00000272214	12	121407641	121410095	-	2455	2455	AC079602.1	6.00056	9.70032	2.69545	14.158	3.59217	1.84486	1.73401	0.794115	0.000693486	0.0103492
ENSG00000116729	1	68564142	68698803	-	134662	4513	WLS	8573.82	8573.82	11201.9	6901.39	0.640066	-0.643708	0.743765	-0.427081	0.000695184	0.0103581
ENSG00000185177	7	57187321	57207571	-	20251	2072	ZNF479	1.40754	1.40754	2.46609	0.733926	0.3025	-1.72499	0.583591	-0.776972	0.000695738	0.0103581
ENSG00000136897	9	104149915	104160896	-	10982	3332	MRPL50	2262.81	2262.81	1937.71	2469.7	1.27138	0.346391	1.2181	0.284628	0.000696126	0.0103581
ENSG00000267360	19	37583921	37701414	-	117494	1654	CTC-454I21.3	6.32477	6.32477	8.32792	5.05004	0.569871	-0.811292	0.704317	-0.505703	0.000696569	0.0103581
ENSG00000185338	16	11348262	11350036	-	1775	1225	SOCS1	478.651	478.651	347.645	562.018	1.55851	0.640164	1.34291	0.425367	0.000696818	0.0103581
ENSG00000062370	19	44830708	44871377	-	40670	3848	ZNF112	690.219	690.219	865.752	578.516	0.680542	-0.555244	0.765065	-0.386346	0.000697588	0.0103613
ENSG00000102893	16	47495034	47735434	+	240401	11822	PHKB	5618.16	5618.16	4851.19	6106.23	1.27429	0.349692	1.21964	0.286458	0.000698885	0.0103725
ENSG00000013275	19	40476912	40487348	+	10437	2387	PSMC4	10361.4	10361.4	13045.5	8653.37	0.722351	-0.469229	0.786305	-0.346839	0.000702185	0.0104074
ENSG00000099290	10	51827648	51893269	+	65622	5162	FAM21A	1364.57	1364.57	1688.31	1158.55	0.653879	-0.612905	0.751299	-0.41254	0.000702627	0.0104074
ENSG00000171443	19	56111388	56114504	+	3117	1360	ZNF524	1262.74	1262.74	998.1	1431.15	1.45886	0.544843	1.30266	0.38146	0.000702891	0.0104074
ENSG00000198015	12	93861264	93897545	+	36282	3949	MRPL42	4042.89	4042.89	4683.43	3635.26	0.793489	-0.333718	0.825166	-0.277243	0.000705569	0.0104389
ENSG00000161958	17	7341592	7348256	+	6665	5565	FGF11	89.2932	89.2932	114.035	73.5486	0.505801	-0.983359	0.668707	-0.580555	0.000707622	0.0104611
ENSG00000121743	13	20712394	20735188	-	22795	5211	GJA3	108.974	108.974	62.6779	138.435	2.35966	1.23858	1.59126	0.670166	0.000708404	0.0104644
ENSG00000187811	11	71292956	71318487	-	25532	3516	AP000867.1	2.04652	2.04652	1.10423	2.64616	3.24289	1.69728	1.70461	0.769445	0.000709535	0.010473
ENSG00000125249	13	98086476	98121382	+	34907	5570	RAP2A	2914.46	2914.46	3483.69	2552.22	0.727153	-0.459669	0.788848	-0.342181	0.000710892	0.0104784
ENSG00000165233	9	95858500	95875565	+	17066	3081	C9orf89	1630.72	1630.72	1378.82	1791.02	1.28383	0.360459	1.22458	0.292287	0.000711008	0.0104784
ENSG00000084693	2	27265232	27293490	+	28259	5283	AGBL5	5228.69	5228.69	6275.94	4562.26	0.737196	-0.43988	0.794008	-0.332775	0.000711917	0.0104836
ENSG00000165675	X	129757350	130037208	-	279859	4189	ENOX2	1236.05	1236.05	1083.51	1333.12	1.27422	0.349615	1.21945	0.286236	0.000713917	0.0105049
ENSG00000008083	6	15246527	15522252	+	275726	6490	JARID2	2576.12	2576.12	2977.88	2320.45	0.75479	-0.405854	0.803293	-0.316002	0.000716927	0.0105409
ENSG00000117222	1	205055270	205091143	-	35874	4404	RBBP5	3016.37	3016.37	3378.14	2786.15	0.799864	-0.322173	0.829155	-0.270287	0.000720033	0.0105725
ENSG00000136628	1	220141943	220220000	-	78058	5450	EPRS	16381.5	16381.5	19031.6	14695	0.761626	-0.392846	0.80701	-0.309341	0.00072019	0.0105725
ENSG00000168066	11	64532078	64546258	-	14181	5972	SF1	18281.6	18281.6	16164.6	19628.8	1.17581	0.23365	1.15774	0.211317	0.000721993	0.0105848
ENSG00000131435	5	131593364	131609147	+	15784	3192	PDLIM4	2127.65	2127.65	1593	2467.88	1.63787	0.711825	1.37332	0.45767	0.000722149	0.0105848
ENSG00000104131	15	44829255	44855227	+	25973	3195	EIF3J	5900.84	5900.84	5222.42	6332.56	1.24371	0.314646	1.20223	0.26571	0.000724538	0.0106116
ENSG00000153157	6	10748027	10979553	+	231527	4188	SYCP2L	142.486	142.486	220.379	92.9183	0.447602	-1.15971	0.640237	-0.643323	0.000725527	0.0106179
ENSG00000165152	9	104235453	104295819	-	60367	5568	TMEM246	1407.46	1407.46	1012.55	1658.76	1.78749	0.837934	1.42945	0.515457	0.000732941	0.0107181
ENSG00000075856	12	108916357	108955176	-	38820	7270	SART3	5908.57	5908.57	6653.46	5434.54	0.812469	-0.299615	0.837223	-0.256317	0.000735434	0.0107462
ENSG00000007202	17	26941458	26972472	-	31015	9235	KIAA0100	13145.1	13145.1	14476.9	12297.6	0.756364	-0.402848	0.804321	-0.314156	0.000738188	0.0107781
ENSG00000116731	1	14026693	14151574	+	124882	10923	PRDM2	5388.98	5388.98	6239.98	4847.43	0.764797	-0.386851	0.808908	-0.305953	0.000740564	0.0108045
ENSG00000221990	5	441645	443258	-	1614	1614	C5orf55	562.009	562.009	463.172	624.905	1.45196	0.537997	1.29888	0.377269	0.000742027	0.0108175
ENSG00000166008	X	148863584	148869397	+	5814	1934	MAGEA9	5.2975	5.2975	11.4865	1.35908	0.0992822	-3.33232	0.591363	-0.757884	0.000742946	0.0108225
ENSG00000129911	19	1852399	1863567	-	11169	2954	KLF16	1698.13	1698.13	1426.99	1870.67	1.2873	0.364353	1.22601	0.293975	0.000745673	0.0108348
ENSG00000176871	12	118470712	118500235	-	29524	3537	WSB2	4867.45	4867.45	5340.12	4566.66	0.79966	-0.322541	0.829172	-0.270256	0.000745935	0.0108348
ENSG00000100994	20	25228705	25278650	+	49946	4474	PYGB	10741.9	10741.9	12755	9460.79	0.762025	-0.392089	0.807439	-0.308574	0.000746015	0.0108348
ENSG00000139656	13	44717679	44735393	-	17715	822	SMIM2	10.7634	10.7634	17.0288	6.77637	0.4382	-1.19034	0.637123	-0.650356	0.00074608	0.0108348
ENSG00000000460	1	169631245	169823221	+	191977	6354	C1orf112	1374.88	1374.88	1511.54	1287.91	0.749155	-0.416664	0.800577	-0.320889	0.000747187	0.01084
ENSG00000085511	6	161412759	161538417	+	125659	7522	MAP3K4	2649.38	2649.38	2903.32	2487.78	0.814309	-0.296352	0.838476	-0.254158	0.000747588	0.01084
ENSG00000132541	8	99114572	99129469	-	14898	1567	HRSP12	1973.58	1973.58	1629.66	2192.43	1.4334	0.51944	1.29122	0.368732	0.000748776	0.0108489
ENSG00000123595	X	13707244	13728625	+	21382	2039	RAB9A	1997.72	1997.72	1730.7	2167.65	1.26184	0.335531	1.21236	0.277821	0.000750386	0.0108567
ENSG00000140406	15	81293295	81296342	+	3048	3048	MESDC1	2583.21	2583.21	2124.9	2874.86	1.31493	0.394988	1.2397	0.309991	0.000750461	0.0108567
ENSG00000005022	X	118602363	118605282	+	2920	1500	SLC25A5	22827.2	22827.2	19432	24987.7	1.3533	0.436479	1.25738	0.330422	0.000751508	0.0108635
ENSG00000142185	21	45770046	45862964	+	92919	6705	TRPM2	1796.55	1796.55	1495.07	1988.41	1.46339	0.549318	1.30321	0.382074	0.000752476	0.0108692
ENSG00000048828	9	96214004	96328397	+	114394	7296	FAM120A	14878.3	14878.3	12903.8	16134.9	1.24497	0.316107	1.20274	0.266328	0.00075364	0.0108777
ENSG00000175550	11	65686728	65689032	+	2305	1737	DRAP1	6995.17	6995.17	5658.29	7845.92	1.36796	0.45203	1.26375	0.337716	0.000755394	0.010893
ENSG00000105825	7	93514709	93520303	-	5595	2663	TFPI2	2807.98	2807.98	1845.8	3420.27	2.10551	1.07417	1.5267	0.610416	0.000755847	0.010893
ENSG00000099399	X	30233677	30238206	+	4530	1610	MAGEB2	9.47789	57.2116	29.2173	75.0262	7.24729	2.85744	1.73911	0.798348	0.000757886	0.010914
ENSG00000129932	19	3490819	3500938	-	10120	2387	DOHH	1055.16	1055.16	931.336	1133.96	1.30524	0.384312	1.23486	0.30435	0.000761199	0.0109481
ENSG00000243335	7	66093868	66276446	+	182579	9128	KCTD7	1603.14	1603.14	1848.24	1447.17	0.743926	-0.426769	0.797977	-0.325581	0.000761411	0.0109481
ENSG00000118193	1	200520628	200589862	-	69235	7274	KIF14	1396.08	1396.08	1629.92	1247.28	0.668352	-0.581319	0.759896	-0.396127	0.000763494	0.0109677
ENSG00000129152	11	17741115	17743678	+	2564	1801	MYOD1	100.211	100.211	194.752	40.0491	0.261568	-1.93474	0.580163	-0.785471	0.000763932	0.0109677
ENSG00000213593	11	57480072	57508445	+	28374	2246	TMX2	9142.11	9142.11	8121.7	9791.46	1.26702	0.341442	1.21508	0.281046	0.000765519	0.0109773
ENSG00000042286	10	71857979	71892690	-	34712	5131	AIFM2	2087.65	2087.65	1735.19	2311.93	1.36051	0.444152	1.26034	0.333813	0.000765762	0.0109773
ENSG00000127540	19	1597171	1605480	-	8310	2143	UQCR11	4946.64	4946.64	4086.52	5493.98	1.43627	0.522326	1.29199	0.369592	0.000766364	0.0109776
ENSG00000138738	4	121606074	121844025	-	237952	9517	PRDM5	394.453	394.453	484.953	336.862	0.649631	-0.622307	0.750316	-0.414429	0.000769403	0.0110068
ENSG00000162714	1	247460714	247495148	-	34435	10531	ZNF496	5807.67	5807.67	6792.49	5180.96	0.768426	-0.380022	0.811127	-0.302001	0.000769714	0.0110068
ENSG00000264364	17	56160776	56172897	+	12122	6805	DYNLL2	12033.5	12033.5	10466.4	13030.8	1.27519	0.350713	1.21943	0.286205	0.000770152	0.0110068
ENSG00000166483	11	9595228	9615004	+	19777	9239	WEE1	3959.91	3959.91	4503.64	3613.9	0.743287	-0.428008	0.797736	-0.326017	0.000771062	0.0110115
ENSG00000172058	5	70196492	70214357	+	17866	3285	SERF1A	23.8644	23.8644	30.0387	19.9352	0.592324	-0.755541	0.719275	-0.475385	0.000772072	0.0110176
ENSG00000163611	3	113161565	113234034	-	72470	7941	SPICE1	2947.24	2947.24	3340.01	2697.29	0.760113	-0.395713	0.806634	-0.310015	0.000774306	0.0110412
ENSG00000138829	5	127593601	127994878	-	401278	13196	FBN2	1969.44	1969.44	3231.23	1166.48	0.428657	-1.2221	0.634827	-0.655564	0.000778481	0.0110923
ENSG00000135912	2	219575568	219620139	+	44572	7685	TTLL4	2746.88	2746.88	3125.76	2505.77	0.752044	-0.411112	0.802379	-0.317645	0.000779241	0.0110948
ENSG00000164292	5	95049226	95160087	+	110862	8833	RHOBTB3	2512.8	2512.8	3153.46	2105.11	0.601769	-0.732718	0.724779	-0.464386	0.000782205	0.0111286
ENSG00000105221	19	40736224	40791443	-	55220	15035	AKT2	14532.9	14532.9	18437.6	12048.1	0.72055	-0.472829	0.786319	-0.346813	0.000783269	0.0111353
ENSG00000088930	20	21283942	21370463	+	86522	3489	XRN2	9875.75	9875.75	11308.1	8964.23	0.779739	-0.358937	0.817576	-0.290575	0.000783855	0.0111353
ENSG00000133059	1	205111632	205180727	-	69096	7908	DSTYK	3359.49	3359.49	3885.46	3024.79	0.794951	-0.331062	0.826514	-0.274889	0.000784946	0.0111364
ENSG00000183615	1	32712834	32714457	+	1624	936	FAM167B	269.103	269.103	206.333	309.048	1.55152	0.63368	1.337	0.419004	0.000785545	0.0111364
ENSG00000198502	6	32485120	32498064	-	12945	1260	HLA-DRB5	8395.8	8395.8	5430.88	10282.6	1.98903	0.992065	1.49137	0.57664	0.000785698	0.0111364
ENSG00000113327	5	161494546	161582542	+	87997	4447	GABRG2	30.6932	30.6932	60.7262	11.5813	0.179245	-2.48	0.573426	-0.802322	0.000786923	0.0111454
ENSG00000102924	16	49311828	49315742	-	3915	2594	CBLN1	36.8248	48.436	55.7697	43.7692	1.68414	0.752008	1.38788	0.47288	0.000788972	0.0111661
ENSG00000158497	5	143191726	143200284	+	8559	384	HMHB1	3.04803	3.38606	2.28693	4.08551	2.90157	1.53683	1.65353	0.725547	0.000792831	0.0112123
ENSG00000167895	17	76126851	76139049	+	12199	5459	TMC8	1439.13	1439.13	1005.19	1715.28	1.64	0.713696	1.37063	0.454835	0.000800014	0.0113054
ENSG00000136819	9	132589569	132598142	-	8574	5099	C9orf78	5545.62	5545.62	5120.96	5815.86	1.25867	0.3319	1.21017	0.275215	0.000801331	0.0113156
ENSG00000089234	12	112079950	112123790	-	43841	4686	BRAP	2773.03	2773.03	3135.26	2542.52	0.82129	-0.284036	0.843321	-0.245847	0.000803125	0.0113325
ENSG00000104412	8	109455830	109499145	+	43316	3779	EMC2	4217.23	4217.23	3738.25	4522.03	1.34238	0.424791	1.25171	0.323899	0.000805668	0.0113599
ENSG00000179542	X	142710596	142723596	-	13001	8924	SLITRK4	872.703	872.703	465.335	1131.94	2.05529	1.03934	1.50756	0.59222	0.000810017	0.0114127
ENSG00000119514	9	101569981	101612363	+	42383	2824	GALNT12	1845.4	1845.4	1328.73	2174.19	1.50637	0.591079	1.31855	0.398954	0.000813743	0.0114502
ENSG00000198910	X	153126969	153174677	-	47709	7443	L1CAM	4868.45	4868.45	7263.13	3344.56	0.491824	-1.02379	0.666134	-0.586117	0.000813895	0.0114502
ENSG00000198075	2	108994367	109004513	+	10147	2898	SULT1C4	323.46	323.46	468.578	231.113	0.494633	-1.01557	0.667908	-0.582279	0.000822228	0.0115589
ENSG00000095380	9	100819021	100845357	+	26337	4922	NANS	3608.19	3608.19	2892.23	4063.8	1.34321	0.425682	1.25181	0.324017	0.000825199	0.0115823
ENSG00000205726	21	35014706	35272165	+	257460	21702	ITSN1	4284.98	4284.98	4864.5	3916.2	0.788786	-0.342295	0.823074	-0.280907	0.000825668	0.0115823
ENSG00000089723	14	94492675	94515276	+	22602	4252	OTUB2	372.346	372.346	456.766	318.623	0.690696	-0.533878	0.772028	-0.373276	0.00082573	0.0115823
ENSG00000204257	6	32916390	32936871	-	20482	2534	HLA-DMA	9354.67	9354.67	6784.91	10990	1.65651	0.728143	1.37564	0.460108	0.00082809	0.0116068
ENSG00000183048	17	79670404	79688042	+	17639	3287	SLC25A10	1546.35	1546.35	1291.93	1708.25	1.48407	0.569557	1.30945	0.388958	0.000829231	0.0116142
ENSG00000121005	8	75896750	75946793	+	50044	4543	CRISPLD1	1211.78	1211.78	1693.15	905.449	0.529821	-0.916423	0.686622	-0.542412	0.0008317	0.0116401
ENSG00000128791	18	9334765	9402418	+	67654	4435	TWSG1	4676.42	5263.4	5817.3	4910.92	0.678993	-0.55853	0.76636	-0.383907	0.000835914	0.0116904
ENSG00000129219	17	4710391	4726729	+	16339	4888	PLD2	2820.02	2820.02	3251.31	2545.56	0.752587	-0.41007	0.803164	-0.316233	0.000839535	0.01173
ENSG00000136827	9	132575223	132586413	-	11191	3766	TOR1A	3696.07	3696.07	3325.21	3932.07	1.23397	0.303304	1.19565	0.257794	0.000839983	0.01173
ENSG00000002330	11	64037302	64052176	-	14875	1708	BAD	3731.68	3731.68	3245.26	4041.22	1.36357	0.447393	1.26049	0.333985	0.000842194	0.0117515
ENSG00000249915	5	271736	353971	+	82236	9493	PDCD6	12284.2	12284.2	11386.9	12855.1	1.25534	0.328075	1.20799	0.272611	0.000842768	0.0117515
ENSG00000204248	6	33130458	33160276	-	29819	6740	COL11A2	904.596	904.596	1259.83	678.538	0.503237	-0.990691	0.673206	-0.57088	0.00084484	0.0117647
ENSG00000177556	5	151121877	151152093	-	30217	5239	ATOX1	4387.04	4387.04	3634.83	4865.72	1.45634	0.542351	1.29823	0.376543	0.00084496	0.0117647
ENSG00000113597	5	64920543	64962060	+	41518	7049	TRAPPC13	1577.66	1577.66	1828.31	1418.15	0.797019	-0.327314	0.828089	-0.272142	0.000845699	0.0117664
ENSG00000180425	11	114262165	114271139	-	8975	652	C11orf71	436.869	436.869	325.495	507.744	1.40564	0.491229	1.27796	0.353839	0.000847495	0.0117827
ENSG00000184040	10	18041218	18089855	+	48638	5465	TMEM236	6.07973	6.07973	3.77274	7.54782	1.96848	0.97708	1.47976	0.565367	0.000848283	0.011785
ENSG00000054523	1	10270863	10441661	+	170799	17693	KIF1B	8449.19	8449.19	9757.5	7616.63	0.756531	-0.402529	0.805332	-0.312344	0.000851791	0.011811
ENSG00000174827	1	145726918	145764074	+	37157	2347	PDZK1	150.502	150.502	101.432	181.729	2.14151	1.09863	1.52488	0.608696	0.000851912	0.011811
ENSG00000178694	3	93781760	93847389	+	65630	5635	NSUN3	1010.65	1010.65	1176.51	905.11	0.751664	-0.411839	0.802783	-0.316918	0.000852028	0.011811
ENSG00000258512	14	102196774	102198859	+	2086	639	RP11-796G6.2	50.1547	50.1547	37.0993	58.4627	1.63901	0.712826	1.36796	0.452029	0.00085428	0.0118229
ENSG00000125207	12	130822432	130857182	+	34751	5280	PIWIL1	189.706	189.706	303.978	116.988	0.416889	-1.26227	0.634353	-0.656642	0.000854601	0.0118229
ENSG00000149489	11	62379194	62382592	+	3399	2495	ROM1	449.413	449.413	363.273	504.229	1.48725	0.572648	1.31002	0.389584	0.000855958	0.0118229
ENSG00000004779	16	23592323	23607677	-	15355	1600	NDUFAB1	7040.71	7040.71	5780.49	7842.66	1.40293	0.488441	1.27669	0.352413	0.00085636	0.0118229
ENSG00000172236	16	1290697	1292555	+	1859	1512	TPSAB1	326.479	326.479	148.61	439.669	2.49654	1.31993	1.59181	0.670667	0.000856816	0.0118229
ENSG00000169718	17	80015382	80023763	-	8382	5999	DUS1L	9310.83	9310.83	7735.64	10313.2	1.35826	0.441763	1.25798	0.331114	0.000856915	0.0118229
ENSG00000146757	7	64838712	64866038	+	27327	3502	ZNF92	1388.18	1388.18	1624.45	1237.82	0.752589	-0.410065	0.803307	-0.315976	0.000857266	0.0118229
ENSG00000100031	22	24979718	25024972	+	45255	4434	GGT1	679.429	679.429	536.776	770.208	1.53099	0.614469	1.32679	0.407941	0.00085875	0.0118347
ENSG00000143954	2	79252812	79255631	+	2820	1845	REG3G	25.9545	25.9545	14.2471	33.4047	3.30561	1.72491	1.67115	0.74084	0.0008595	0.011835
ENSG00000188761	1	114420790	114430169	-	9380	4251	BCL2L15	295.667	295.667	170.593	375.259	2.05054	1.03601	1.50139	0.586299	0.000860021	0.011835
ENSG00000166157	21	10906201	11029719	-	123519	4194	TPTE	50.3941	50.3941	103.269	16.7462	0.143808	-2.79779	0.588466	-0.764969	0.00086459	0.0118892
ENSG00000257446	19	12154620	12167127	-	12508	1878	ZNF878	42.1719	42.1719	50.9247	36.602	0.541174	-0.885836	0.693859	-0.527285	0.000865663	0.0118953
ENSG00000181038	17	74722912	74730018	+	7107	1914	METTL23	2603.51	2603.51	2201.18	2859.54	1.34969	0.432629	1.25412	0.326671	0.000866554	0.0118961
ENSG00000177054	11	19138646	19197969	+	59324	7763	ZDHHC13	3614.01	3614.01	4337.27	3153.75	0.75368	-0.407977	0.803953	-0.314817	0.000866978	0.0118961
ENSG00000175664	13	31506840	31549639	+	42800	1660	TEX26	6.37619	6.37619	12.0831	2.74453	0.31989	-1.64435	0.603509	-0.728553	0.000868594	0.0119096
ENSG00000171505	9	125288637	125289572	-	936	936	OR1N1	5.65181	59.1111	129.481	14.3304	0.211741	-2.23963	0.58433	-0.775146	0.000871443	0.01194
ENSG00000185813	17	79858841	79869340	-	10500	6897	PCYT2	3648.82	3648.82	2998.19	4062.86	1.43578	0.521832	1.28946	0.366766	0.000876912	0.0120063
ENSG00000172922	11	65482367	65488418	-	6052	3697	RNASEH2C	3868.6	3868.6	3162.07	4318.21	1.43878	0.52485	1.29058	0.368022	0.00087999	0.0120397
ENSG00000139899	14	24895738	24900160	-	4423	2562	CBLN3	575.473	575.473	433.203	666.009	1.49393	0.57911	1.31196	0.39172	0.000881475	0.0120513
ENSG00000138796	4	108910870	108956331	+	45462	3084	HADH	5019.55	5019.55	4114.11	5595.73	1.30585	0.384995	1.23382	0.303132	0.000882464	0.0120561
ENSG00000157020	3	10334815	10362862	-	28048	5446	SEC13	9713.85	9713.85	8616.58	10412.1	1.24852	0.320215	1.20384	0.267649	0.000884297	0.0120624
ENSG00000175334	11	65769550	65771620	+	2071	1645	BANF1	14147	14147	12408.1	15253.5	1.30805	0.387423	1.23485	0.304341	0.000884587	0.0120624
ENSG00000178636	4	120113928	120133799	-	19872	2215	RP11-455G16.1	17.1242	17.1242	11.6708	20.5946	1.93219	0.950241	1.46613	0.552017	0.000884842	0.0120624
ENSG00000149743	11	63991271	63993726	-	2456	2210	TRPT1	2915.29	2915.29	2469.67	3198.87	1.35394	0.437159	1.25564	0.328421	0.000890576	0.0121318
ENSG00000139146	12	31433518	31479992	-	46475	5748	FAM60A	14719.4	14719.4	18372.1	12395	0.703717	-0.506933	0.779233	-0.359873	0.000892792	0.0121466
ENSG00000257987	12	49121218	49159569	+	38352	658	LINC00935	2.16958	2.16958	0.964445	2.93648	3.48844	1.80258	1.67343	0.742808	0.000892946	0.0121466
ENSG00000105877	7	21582833	21941457	+	358625	15992	DNAH11	355.64	355.64	463.888	286.755	0.510394	-0.970317	0.678721	-0.559109	0.000893586	0.0121466
ENSG00000166682	11	113558272	113577095	-	18824	2662	TMPRSS5	116.581	116.581	98.7734	127.913	1.45022	0.536272	1.29475	0.372676	0.000894994	0.012157
ENSG00000121690	11	33037410	33055128	+	17719	3326	DEPDC7	243.971	243.971	300.319	208.113	0.642619	-0.637965	0.748968	-0.417023	0.000898787	0.0121982
ENSG00000203705	1	212965170	212989968	+	24799	3788	TATDN3	1130.71	1130.71	1287.91	1030.67	0.780863	-0.356859	0.818932	-0.288184	0.000899314	0.0121982
ENSG00000257743	7	141811549	141922124	+	110576	8162	RP11-1220K2.2	66.1539	66.1539	38.3093	83.8732	2.56854	1.36095	1.59536	0.673881	0.000900904	0.012211
ENSG00000172752	3	130064359	130203688	+	139330	9591	COL6A5	106.559	106.559	149.61	79.1625	0.420661	-1.24927	0.638444	-0.647368	0.000902078	0.0122181
ENSG00000179958	16	30434940	30441396	-	6457	1581	DCTPP1	4789.84	4789.84	4038.56	5267.92	1.39629	0.481602	1.27319	0.348444	0.000903562	0.0122295
ENSG00000257218	12	120884241	120899389	+	15149	2259	GATC	1859.71	1859.71	2099.78	1706.94	0.779307	-0.359736	0.818087	-0.289674	0.000904961	0.0122396
ENSG00000240972	22	24236191	24237414	+	1224	1109	MIF	7478.61	7478.61	5580.46	8686.53	1.3816	0.466339	1.26712	0.341556	0.00090594	0.0122441
ENSG00000068903	19	39369197	39390502	-	21306	6204	SIRT2	4517.84	4517.84	5638.31	3804.8	0.734083	-0.445984	0.794295	-0.332254	0.00090719	0.0122523
ENSG00000174032	13	45967451	45992590	-	25140	6794	SLC25A30	1478.54	1478.54	1762.9	1297.59	0.745802	-0.423135	0.800217	-0.321536	0.000908817	0.0122655
ENSG00000121634	1	147374946	147381393	+	6448	1364	GJA8	47.7102	61.3611	46.2791	70.9588	3.08279	1.62424	1.6453	0.718354	0.000909804	0.01227
ENSG00000204710	11	64937625	64940715	+	3091	991	SPDYC	30.8995	62.6059	15.5884	92.5261	2.61277	1.38558	1.59902	0.677184	0.000914451	0.0123239
ENSG00000013810	4	1723227	1746898	+	23672	4682	TACC3	6568.44	6568.44	5163.15	7462.71	1.43026	0.516276	1.28652	0.363474	0.000916379	0.0123411
ENSG00000090621	1	40026488	40042462	-	15975	6782	PABPC4	25384.8	25384.8	31816.1	21292.1	0.682661	-0.550759	0.769283	-0.378413	0.000918986	0.0123674
ENSG00000116128	1	147013182	147098017	+	84836	6420	BCL9	6342.1	6342.1	7207.42	5791.44	0.780237	-0.358016	0.818698	-0.288596	0.000919859	0.0123703
ENSG00000142784	1	27561007	27635110	+	74104	6010	WDTC1	5547.54	5547.54	6431.09	4985.28	0.767433	-0.381887	0.811645	-0.301079	0.000921445	0.0123785
ENSG00000173153	11	64073044	64084215	+	11172	3030	ESRRA	4508.17	4508.17	3832.97	4937.84	1.37648	0.460982	1.26475	0.338853	0.000922302	0.0123785
ENSG00000167858	17	6692452	6735080	-	42629	3847	TEKT1	273.207	326.637	575.791	168.085	0.363832	-1.45866	0.619811	-0.690099	0.000922433	0.0123785
ENSG00000163462	1	155145873	155157447	+	11575	4528	TRIM46	718.686	718.686	952.355	569.988	0.635802	-0.653351	0.745905	-0.422936	0.000924268	0.0123944
ENSG00000198780	5	74073399	74162776	-	89378	6860	FAM169A	474.792	474.792	641.856	368.479	0.597772	-0.742334	0.725993	-0.461972	0.000926765	0.0124191
ENSG00000185800	19	46286205	46296060	-	9856	5658	DMWD	2882.82	2882.82	3517.63	2478.85	0.745076	-0.42454	0.800002	-0.321925	0.000928083	0.0124279
ENSG00000172775	16	57186378	57220028	-	33651	4347	FAM192A	7076.57	7076.57	6112.72	7689.94	1.26304	0.336897	1.21157	0.276881	0.000929552	0.0124388
ENSG00000196391	15	90895477	90909324	+	13848	5457	ZNF774	707.201	707.201	505.586	835.502	1.53902	0.622014	1.32777	0.409007	0.000931497	0.012456
ENSG00000141524	17	76106539	76128488	-	21950	8669	TMC6	5618.1	5618.1	4758.98	6164.82	1.39155	0.476694	1.27059	0.345493	0.00094566	0.0126249
ENSG00000107882	10	104263744	104393292	+	129549	6865	SUFU	2166.07	2166.07	2441.53	1990.78	0.807613	-0.308264	0.835065	-0.26004	0.000945682	0.0126249
ENSG00000176125	7	100486346	100487339	-	994	994	UFSP1	282.605	282.605	223.691	320.096	1.46523	0.551123	1.29947	0.377927	0.000946131	0.0126249
ENSG00000101346	20	30795683	30826470	+	30788	6426	POFUT1	10555.8	10555.8	12351	9413.39	0.772467	-0.372455	0.814578	-0.295875	0.000952552	0.0127016
ENSG00000169221	16	30368423	30381585	-	13163	6699	TBC1D10B	5776.2	5776.2	5137.4	6182.72	1.20164	0.265004	1.17475	0.232353	0.000956026	0.0127389
ENSG00000147164	X	70279094	70288273	-	9180	2378	SNX12	4517.1	4517.1	3998.13	4847.35	1.23238	0.301451	1.194	0.255807	0.000957427	0.0127478
ENSG00000196597	9	99578754	99637905	-	59152	4619	ZNF782	558.232	558.232	444.308	630.729	1.33885	0.420999	1.24818	0.319826	0.00095804	0.0127478
ENSG00000006606	7	75398851	75419214	-	20364	706	CCL26	21.1607	36.0677	52.5348	25.5887	1.84343	0.882395	1.43373	0.519774	0.000960486	0.0127706
ENSG00000149499	11	62369690	62380237	-	10548	5490	EML3	4981.53	4981.53	4163.71	5501.96	1.35299	0.436151	1.2543	0.32688	0.000961108	0.0127706
ENSG00000169188	X	55026790	55035490	+	8701	3245	APEX2	3457.27	3457.27	2969.7	3767.54	1.25326	0.325681	1.20598	0.270203	0.000962087	0.0127747
ENSG00000184277	15	102161847	102192594	-	30748	8472	TM2D3	3971.48	3971.48	3444.71	4306.7	1.31453	0.394547	1.23709	0.306945	0.000963651	0.0127865
ENSG00000170264	2	62051989	62081278	-	29290	5252	FAM161A	1015.27	1015.27	1225.47	881.507	0.653569	-0.613588	0.755588	-0.404327	0.000966355	0.0128134
ENSG00000249115	19	36103646	36116251	+	12606	5075	HAUS5	3127.26	3127.26	3754.96	2727.82	0.723309	-0.467317	0.789546	-0.340904	0.000969603	0.0128474
ENSG00000152422	5	82373317	82649606	+	276290	2676	XRCC4	801.883	801.883	1008.2	670.591	0.734696	-0.444781	0.795156	-0.33069	0.000971869	0.0128646
ENSG00000050344	7	26191860	26226745	+	34886	4249	NFE2L3	3071.91	3071.91	3715.6	2662.3	0.711324	-0.491421	0.783764	-0.351508	0.000972259	0.0128646
ENSG00000165495	11	125034583	125303285	+	268703	6538	PKNOX2	518.326	612.888	383.497	758.865	1.60817	0.685416	1.35211	0.435213	0.000973944	0.0128779
ENSG00000145730	5	102089685	102366809	+	277125	8851	PAM	16574.1	16574.1	22210.1	12987.6	0.642919	-0.63729	0.750388	-0.414292	0.00097557	0.0128864
ENSG00000211460	2	122494679	122525429	+	30751	4407	TSN	8683.06	8683.06	9907.5	7903.86	0.82947	-0.269738	0.849437	-0.235422	0.00097595	0.0128864
ENSG00000134115	3	1134260	1445901	+	311642	5589	CNTN6	66.1285	66.1285	110.464	37.9152	0.405297	-1.30295	0.636749	-0.651203	0.000978057	0.0128979
ENSG00000167384	19	44979854	45004576	-	24723	3574	ZNF180	1015.43	1015.43	1212.82	889.813	0.738385	-0.437554	0.797039	-0.327277	0.00097819	0.0128979
ENSG00000136247	7	6617065	6629005	+	11941	3557	ZDHHC4	3813.59	3813.59	4456.94	3404.18	0.755149	-0.405167	0.805552	-0.311951	0.000979938	0.0129048
ENSG00000148832	10	135192695	135205198	+	12504	2320	PAOX	655.949	655.949	551.087	722.679	1.35333	0.436517	1.25419	0.326752	0.00098136	0.0129048
ENSG00000165899	12	80603233	80772870	+	169638	8380	OTOGL	73.3569	73.3569	97.8697	57.7578	0.479788	-1.05953	0.667275	-0.583647	0.000981839	0.0129048
ENSG00000114346	3	172468472	172539264	+	70793	5499	ECT2	7507.84	7507.84	8951.3	6589.27	0.66819	-0.58167	0.763045	-0.390159	0.000982908	0.0129048
ENSG00000186364	1	145586115	145589439	-	3325	1657	NUDT17	374.004	374.004	448.573	326.551	0.686632	-0.542392	0.771998	-0.373331	0.000983084	0.0129048
ENSG00000184459	22	32809834	32860471	-	50638	2314	BPIFC	6.79403	6.79403	4.29577	8.38383	2.83149	1.50156	1.61154	0.688444	0.000983169	0.0129048
ENSG00000157895	12	121440225	121454305	-	14081	4207	C12orf43	1385.39	1385.39	1588.27	1256.28	0.792232	-0.336005	0.825932	-0.275906	0.000983806	0.0129048
ENSG00000106178	7	75440983	75452674	-	11692	617	CCL24	21.8231	21.8231	14.4753	26.4989	2.39037	1.25724	1.55804	0.639731	0.00098475	0.0129048
ENSG00000069974	15	55495164	55611311	-	116148	5603	RAB27A	2057.59	2057.59	1578.8	2362.28	1.41115	0.496872	1.27779	0.353655	0.000984855	0.0129048
ENSG00000163993	4	6694796	6698897	+	4102	1280	S100P	117.494	284.29	176.521	352.87	2.08675	1.06126	1.49833	0.583354	0.000991987	0.0129893
ENSG00000179008	14	60863187	60982261	-	119075	3464	C14orf39	22.4244	22.4244	38.031	12.4928	0.367717	-1.44333	0.625381	-0.677193	0.000993857	0.0130041
ENSG00000185808	21	38431470	38445470	-	14001	7923	PIGP	1644.95	1644.95	1397.97	1802.12	1.34065	0.422935	1.24854	0.320242	0.000994497	0.0130041
ENSG00000138271	3	151011891	151034740	-	22850	1608	GPR87	85.6745	85.6745	56.7436	104.085	2.28666	1.19324	1.53902	0.622011	0.000997908	0.0130397
ENSG00000001497	X	64732462	64754655	-	22194	5589	LAS1L	4639.1	4639.1	4124.08	4966.84	1.23946	0.309711	1.19791	0.260521	0.00100033	0.0130623
ENSG00000152503	5	114460459	114516243	-	55785	6113	TRIM36	353.429	353.429	416.253	313.45	0.619104	-0.691746	0.738716	-0.436907	0.00100327	0.0130917
ENSG00000059769	9	114393632	114432508	+	38877	3675	DNAJC25	1133.55	1133.55	983.974	1228.74	1.27385	0.349198	1.21672	0.282998	0.00100626	0.0131145
ENSG00000142798	1	22148738	22263790	-	115053	17694	HSPG2	23374.3	23374.3	29227	19649.9	0.615063	-0.701195	0.73669	-0.44087	0.00100641	0.0131145
ENSG00000168826	4	4291924	4323513	+	31590	2943	ZBTB49	593.4	593.4	521.865	638.923	1.25935	0.332678	1.20899	0.273808	0.0010104	0.0131575
ENSG00000214871	7	23210760	23234503	+	23744	258	AC005082.1	3.64102	3.64102	4.60383	3.02833	0.508109	-0.97679	0.681827	-0.552522	0.00101388	0.0131937
ENSG00000101109	20	43595115	43708600	+	113486	9079	STK4	4424.61	4424.61	4756.42	4213.46	0.794488	-0.331903	0.827413	-0.273321	0.00101652	0.013219
ENSG00000155269	4	8560452	8621486	+	61035	8360	GPR78	31.6257	31.6257	19.6622	39.2389	2.586	1.37072	1.5808	0.66065	0.00101752	0.0132229
ENSG00000145725	5	102455853	102548500	+	92648	17272	PPIP5K2	3661.85	3661.85	4298.78	3256.52	0.752758	-0.409742	0.804639	-0.313586	0.00102539	0.013316
ENSG00000168274	6	26217165	26217711	+	547	547	HIST1H2AE	453.355	453.355	321.531	537.242	1.87872	0.909752	1.44035	0.526422	0.00102876	0.0133506
ENSG00000076067	12	56915713	56984745	+	69033	3570	RBMS2	2262.17	2262.17	2585.77	2056.24	0.757694	-0.400312	0.80721	-0.308984	0.00102981	0.0133522
ENSG00000112246	6	100832891	100912805	-	79915	9274	SIM1	12.2793	36.0704	76.7732	10.1685	0.286733	-1.80222	0.608435	-0.716824	0.0010303	0.0133522
ENSG00000188295	1	247263264	247267674	-	4411	1980	ZNF669	587.227	587.227	708.164	510.268	0.690522	-0.534241	0.774421	-0.36881	0.00103175	0.0133619
ENSG00000154118	16	87635441	87731762	+	96322	5941	JPH3	277.707	277.707	188.13	334.711	3.15764	1.65885	1.62677	0.702007	0.00103438	0.0133868
ENSG00000179761	17	27277531	27384234	+	106704	4055	PIPOX	875.016	875.016	656.762	1013.91	1.81785	0.862232	1.42131	0.507222	0.00103658	0.0134045
ENSG00000172809	17	72199721	72206794	+	7074	3829	RPL38	44315.4	44315.4	35071.2	50198.1	1.58761	0.666855	1.34263	0.425058	0.00103753	0.0134045
ENSG00000100028	22	24951471	25005947	+	54477	2544	SNRPD3	9019.27	9019.27	8004.43	9665.07	1.27127	0.346269	1.21514	0.281122	0.00103788	0.0134045
ENSG00000118520	6	131894284	131905472	+	11189	1965	ARG1	12.8454	12.8454	20.1728	8.18242	0.478105	-1.0646	0.668864	-0.580215	0.00104287	0.0134597
ENSG00000129993	16	88941266	89043612	-	102347	5972	CBFA2T3	203.73	203.73	127.098	252.495	1.73152	0.792043	1.3927	0.477889	0.00104701	0.0135039
ENSG00000095777	10	26223196	26501456	+	278261	8188	MYO3A	469.609	469.609	198.593	642.073	2.36541	1.24209	1.54616	0.628689	0.00105309	0.0135731
ENSG00000108784	17	40688190	40696467	+	8278	3004	NAGLU	2522.89	2522.89	2155.17	2756.88	1.34937	0.432285	1.25161	0.323784	0.00105402	0.013574
ENSG00000156959	3	9543481	9595486	-	52006	1893	LHFPL4	4.51936	21.9165	6.51168	31.7195	3.61166	1.85266	1.64316	0.716469	0.00105459	0.013574
ENSG00000092330	14	24708849	24711880	-	3032	2712	TINF2	4653.55	4653.55	4105.75	5002.14	1.23849	0.308578	1.19703	0.25946	0.00105603	0.0135795
ENSG00000157107	5	72251808	72386349	+	134542	6143	FCHO2	2402.94	2402.94	2818.22	2138.68	0.731876	-0.450329	0.794465	-0.331945	0.00105646	0.0135795
ENSG00000164746	7	48075108	48100901	+	25794	2287	C7orf57	199.259	199.259	250.178	166.856	0.451165	-1.14827	0.65807	-0.603687	0.00106048	0.0136143
ENSG00000183631	X	125953747	125955769	+	2023	1228	CXorf64	7.70091	7.70091	4.5256	9.72157	3.8509	1.9452	1.64857	0.721217	0.0010606	0.0136143
ENSG00000129451	19	51515995	51523431	-	7437	3853	KLK10	14613	14613	10402.2	17292.7	1.96267	0.972817	1.46174	0.547684	0.00106287	0.0136262
ENSG00000112186	6	17393447	17558023	+	164577	3637	CAP2	1493.92	1493.92	1784.42	1309.05	0.73757	-0.439148	0.797307	-0.326793	0.00106346	0.0136262
ENSG00000107859	10	103989943	104001231	-	11289	1391	PITX3	8.36445	8.36445	12.3928	5.80093	0.479847	-1.05935	0.670416	-0.576871	0.00106369	0.0136262
ENSG00000186376	X	134382867	134478012	-	95146	6819	ZNF75D	2057.44	2057.44	1684.49	2294.77	1.35883	0.442364	1.25547	0.328225	0.00106552	0.0136352
ENSG00000111371	12	46576846	46663800	-	86955	10013	SLC38A1	25581.6	25581.6	31875.5	21576.4	0.688964	-0.537499	0.774055	-0.369492	0.00106588	0.0136352
ENSG00000177947	11	196738	200261	+	3524	3110	ODF3	2.15006	2.15006	3.45931	1.3169	0.409389	-1.28846	0.642652	-0.637891	0.00106656	0.0136352
ENSG00000163518	1	157543539	157567870	-	24332	3875	FCRL4	8.96231	12.7937	6.16619	17.0112	2.5893	1.37256	1.57436	0.654766	0.00106882	0.0136549
ENSG00000121644	1	244816237	244872335	+	56099	5104	DESI2	6459.33	6459.33	7311.57	5917	0.78238	-0.354058	0.820739	-0.285004	0.00107411	0.0137132
ENSG00000170412	17	72420990	72447792	+	26803	8005	GPRC5C	5869.38	5869.38	4610.61	6670.41	1.53196	0.615383	1.32138	0.402045	0.00107733	0.013735
ENSG00000050730	4	122052563	122148621	-	96059	3768	TNIP3	95.0028	95.0028	54.9152	120.513	2.18242	1.12593	1.51138	0.595865	0.00107742	0.013735
ENSG00000111224	12	3900213	3982608	-	82396	6194	PARP11	1374.29	1374.29	1747.96	1136.5	0.641296	-0.640937	0.751157	-0.412813	0.00107799	0.013735
ENSG00000148450	10	23384435	23410942	+	26508	2052	MSRB2	2532.42	2532.42	2126.25	2790.89	1.42326	0.509197	1.28095	0.357215	0.00108001	0.0137515
ENSG00000119574	19	59024897	59050278	-	25382	3418	ZBTB45	1316.93	1316.93	1172.73	1408.69	1.26469	0.33878	1.21137	0.276641	0.00108168	0.0137634
ENSG00000153446	16	5094123	5116111	-	21989	2067	C16orf89	166.23	383.049	67.1886	584.051	2.12915	1.09028	1.49989	0.584858	0.00108359	0.0137702
ENSG00000103184	16	5008318	5069159	+	60842	6477	SEC14L5	105.025	105.025	155.524	72.8888	0.497473	-1.00731	0.679127	-0.558247	0.00108367	0.0137702
ENSG00000100991	20	33590207	33680674	-	90468	3226	TRPC4AP	9361.27	9361.27	10398.4	8701.26	0.849749	-0.234891	0.864059	-0.210799	0.00108627	0.0137875
ENSG00000129757	11	2904443	2907111	-	2669	2586	CDKN1C	2166.67	2166.67	2935.92	1677.14	0.600748	-0.735169	0.730843	-0.452367	0.00108649	0.0137875
ENSG00000183978	17	40947165	40950722	-	3558	1922	COA3	3839.31	3839.31	3272.13	4200.23	1.41629	0.502116	1.27809	0.353994	0.00109133	0.0138396
ENSG00000182912	21	45937099	45945835	+	8737	3026	C21orf90	141.948	141.948	245.606	75.9839	0.36207	-1.46566	0.629449	-0.667839	0.00109267	0.0138421
ENSG00000130717	9	134399188	134406655	-	7468	2688	UCK1	2825.56	2825.56	2460.74	3057.72	1.24664	0.318042	1.20146	0.264791	0.00109299	0.0138421
ENSG00000071909	2	171034655	171511681	+	477027	8236	MYO3B	642.8	642.8	969.751	434.74	0.529662	-0.916856	0.694875	-0.525175	0.00109434	0.0138499
ENSG00000100593	14	77940740	77965210	-	24471	4145	ISM2	73.0781	73.0781	104.745	52.9262	0.516576	-0.952949	0.688591	-0.53828	0.00109743	0.0138699
ENSG00000115514	2	99935445	99957165	-	21721	2816	TXNDC9	2409.02	2409.02	2865.19	2118.73	0.794566	-0.331762	0.827826	-0.2726	0.00109793	0.0138699
ENSG00000159445	1	151846060	151882284	-	36225	4390	THEM4	1717.29	1717.29	1979.79	1550.24	0.779474	-0.359426	0.819246	-0.287631	0.00109812	0.0138699
ENSG00000182054	15	90626277	90645736	-	19460	2814	IDH2	15780.4	15780.4	11962.8	18209.7	1.42669	0.512668	1.28195	0.358345	0.00109909	0.0138729
ENSG00000172663	11	67231824	67236743	-	4920	3252	TMEM134	3248.6	3248.6	2856.31	3498.24	1.31009	0.389663	1.23369	0.302976	0.00110094	0.0138864
ENSG00000256530	15	76030311	76031568	+	1258	1258	AC019294.1	21.7536	21.7536	16.3218	25.2102	1.94418	0.959165	1.45422	0.540246	0.00110163	0.0138864
ENSG00000196459	X	13730363	13752754	-	22392	6107	TRAPPC2	1459.31	1459.31	1227.53	1606.81	1.28373	0.360343	1.22099	0.288057	0.00110416	0.013909
ENSG00000108679	17	76967320	76976191	-	8872	3584	LGALS3BP	62776.1	62776.1	53048.9	68966.1	1.33928	0.421455	1.2467	0.318114	0.00110534	0.0139146
ENSG00000074054	2	122095352	122407163	-	311812	11099	CLASP1	5249.92	5249.92	5788.22	4907.37	0.791817	-0.336761	0.826276	-0.275305	0.00110905	0.0139455
ENSG00000162496	1	12627939	12677737	-	49799	3037	DHRS3	9774.53	9774.53	6919.45	11591.4	1.67757	0.746376	1.37192	0.456194	0.00110927	0.0139455
ENSG00000119401	9	119449581	119463579	+	13999	3780	TRIM32	1812.7	1812.7	1529.6	1992.85	1.30943	0.38894	1.23328	0.302506	0.00111166	0.0139663
ENSG00000153347	5	94727048	94786158	+	59111	2495	FAM81B	299.093	299.093	418.009	223.419	0.377255	-1.40639	0.634917	-0.65536	0.00111516	0.0139808
ENSG00000084676	2	24714783	24993571	+	278789	8633	NCOA1	4709.81	4709.81	4997.43	4526.78	0.805108	-0.312746	0.834198	-0.261538	0.00111523	0.0139808
ENSG00000147687	8	125500726	125551699	-	50974	4778	TATDN1	5110.39	5110.39	4421.23	5548.95	1.39073	0.475839	1.26778	0.342302	0.00111536	0.0139808
ENSG00000070814	5	149737202	149779871	+	42670	11278	TCOF1	7226.8	7226.8	6178.54	7893.87	1.32883	0.410154	1.24202	0.312689	0.00111612	0.0139808
ENSG00000023171	11	123396344	123498482	+	102139	9770	GRAMD1B	1441.27	1441.27	1071.82	1676.37	1.59082	0.669769	1.34147	0.423812	0.0011168	0.0139808
ENSG00000267795	16	4838398	4846492	+	8095	1762	SMIM22	3725.6	3725.6	2730.68	4358.73	1.85051	0.887921	1.42691	0.512891	0.00111725	0.0139808
ENSG00000185900	8	42948658	42978577	+	29920	1868	POMK	266.22	266.22	305.227	241.398	0.565906	-0.821367	0.7137	-0.486611	0.00111883	0.0139853
ENSG00000083828	19	58281023	58331307	+	50285	3261	ZNF586	866.275	866.275	649.491	1004.23	1.4543	0.540326	1.29201	0.369614	0.00111909	0.0139853
ENSG00000182872	X	47004268	47046212	+	41945	3858	RBM10	8201.75	8201.75	7224.79	8823.46	1.25316	0.325569	1.2049	0.268912	0.00112293	0.0140241
ENSG00000185085	11	62414320	62420774	-	6455	3285	INTS5	3104.25	3104.25	2842.12	3271.05	1.2392	0.309411	1.19707	0.259511	0.00112372	0.0140246
ENSG00000185418	15	102193801	102264807	-	71007	4584	TARSL2	1155.68	1155.68	943.236	1290.87	1.36294	0.446719	1.25644	0.329343	0.00112612	0.0140453
ENSG00000153002	3	148508889	148577974	+	69086	5703	CPB1	69.0234	69.0234	35.7884	90.173	2.63075	1.39548	1.57132	0.651979	0.00112793	0.0140586
ENSG00000090006	19	41098789	41135725	+	36937	8109	LTBP4	9811.89	9811.89	15194.9	6386.35	0.565289	-0.82294	0.713857	-0.486293	0.00113931	0.0141911
ENSG00000261667	8	144161874	144164418	+	2545	988	RP11-520P18.5	1.50943	2.86007	0.617598	4.28709	3.97239	1.99001	1.6337	0.708145	0.00114426	0.0142433
ENSG00000125445	17	73257755	73262454	+	4700	3324	MRPS7	6477.11	6477.11	5514.06	7089.97	1.3373	0.419327	1.2454	0.316609	0.00114782	0.0142783
ENSG00000167595	19	36249044	36261930	+	12887	6328	C19orf55	1582.02	1582.02	1844.86	1414.75	0.694766	-0.525401	0.777665	-0.362779	0.00114994	0.0142952
ENSG00000134363	5	52776239	52782964	+	6726	2969	FST	2251.72	2251.72	3589.13	1400.64	0.467997	-1.09543	0.668574	-0.58084	0.00115281	0.0143215
ENSG00000111445	12	118451393	118470935	+	19543	3248	RFC5	2484.82	2484.82	2715.84	2337.8	0.783171	-0.352602	0.821573	-0.283539	0.00115378	0.0143242
ENSG00000134698	1	36273773	36323491	+	49719	7267	AGO4	2983.02	2983.02	3270.18	2800.29	0.763145	-0.389971	0.810854	-0.302485	0.00116227	0.0144201
ENSG00000088812	20	3451687	3631769	+	180083	8753	ATRN	8746.21	8746.21	9931.87	7991.69	0.763323	-0.389635	0.81097	-0.30228	0.00116632	0.0144608
ENSG00000136930	9	127115745	127177723	-	61979	2152	PSMB7	10461	10461	9085.76	11336.2	1.31401	0.393979	1.23488	0.304376	0.00116803	0.0144725
ENSG00000087008	4	8368009	8442450	-	74442	3846	ACOX3	1100.91	1100.91	921.287	1215.22	1.35209	0.435193	1.25144	0.323588	0.00117029	0.0144911
ENSG00000136942	9	127620159	127624260	-	4102	1535	RPL35	66873.3	66873.3	53631.4	75300	1.55	0.632266	1.32557	0.406611	0.00117217	0.014498
ENSG00000118363	11	74660292	74690076	+	29785	2979	SPCS2	7101.83	7101.83	6243.86	7647.81	1.26885	0.343519	1.21294	0.278513	0.00117238	0.014498
ENSG00000260001	19	7981030	7983982	+	2953	1516	TGFBR3L	95.7569	95.7569	142.259	66.1647	0.448434	-1.15703	0.661557	-0.596063	0.00117447	0.0145143
ENSG00000197956	1	153507075	153508720	-	1646	971	S100A6	97119.8	97119.8	77439.7	109643	1.69208	0.758797	1.3744	0.4588	0.00117534	0.0145155
ENSG00000124529	6	26027124	26027480	-	357	357	HIST1H4B	14.1034	14.1034	8.86219	17.4387	2.11546	1.08097	1.48937	0.574704	0.00117767	0.0145348
ENSG00000185055	7	105205567	105241322	-	35756	2578	EFCAB10	110.356	110.356	150.176	85.015	0.535659	-0.900613	0.700226	-0.514107	0.00118333	0.0145952
ENSG00000197594	6	132129156	132216295	+	87140	8294	ENPP1	1392.9	1392.9	1642.63	1233.98	0.595929	-0.746788	0.730239	-0.45356	0.0011841	0.0145952
ENSG00000115486	2	85771846	85788670	-	16825	9098	GGCX	4338.53	4338.53	4756.01	4072.87	0.845974	-0.241315	0.861523	-0.215038	0.00118758	0.0146286
ENSG00000189144	19	38226734	38307940	-	81207	4689	ZNF573	262.184	262.184	320.752	224.914	0.650673	-0.619995	0.757277	-0.401107	0.0011892	0.0146302
ENSG00000177181	1	42846466	42888249	+	41784	8981	RIMKLA	580.701	580.701	749.152	473.504	0.531456	-0.911977	0.698352	-0.517974	0.00118927	0.0146302
ENSG00000172889	9	139553308	139567130	+	13823	2555	EGFL7	1395.87	1395.87	1063.55	1607.35	1.55437	0.636332	1.32667	0.407813	0.00119049	0.0146358
ENSG00000242485	1	1337288	1342693	-	5406	2788	MRPL20	7525.35	7525.35	6420.95	8228.16	1.37996	0.464631	1.26252	0.336307	0.00119198	0.0146446
ENSG00000174231	17	1553923	1588176	-	34254	11355	PRPF8	22268.7	22268.7	23923	21216	0.773915	-0.369753	0.816718	-0.292089	0.0011955	0.0146783
ENSG00000214900	14	50448430	50474238	-	25809	7061	C14orf182	189.457	189.457	147.061	216.436	1.53735	0.620446	1.32049	0.401069	0.00119823	0.0146878
ENSG00000203883	20	62679076	62680994	-	1919	1723	SOX18	1999.24	1999.24	1404.23	2377.89	1.74882	0.80638	1.39192	0.47708	0.00119831	0.0146878
ENSG00000178449	12	50505762	50514240	+	8479	1073	COX14	3277	3277	2763.48	3603.78	1.38889	0.473931	1.26593	0.340201	0.00120011	0.0146878
ENSG00000151962	4	155702365	155749965	+	47601	4027	RBM46	12.1037	15.1111	13.4987	16.1372	2.74731	1.45802	1.57298	0.653501	0.0012011	0.0146878
ENSG00000119318	9	110045418	110094475	+	49058	4615	RAD23B	14968.8	14968.8	12802.8	16347.1	1.26764	0.342148	1.21213	0.277546	0.00120118	0.0146878
ENSG00000142634	1	15736391	15756839	+	20449	2531	EFHD2	6935.84	6935.84	5931.35	7575.06	1.33177	0.413347	1.24247	0.313207	0.0012017	0.0146878
ENSG00000186567	19	45165545	45187631	+	22087	5202	CEACAM19	666.256	666.256	510.976	765.07	1.64094	0.71452	1.35633	0.439713	0.00120171	0.0146878
ENSG00000155906	6	151725989	151773259	-	47271	2225	RMND1	1703.81	1703.81	1998.75	1516.12	0.785655	-0.348032	0.823207	-0.280673	0.00120665	0.0147386
ENSG00000147223	X	106143293	106146565	-	3273	1190	RIPPLY1	16.0996	28.6829	37.4369	23.1121	2.40464	1.26582	1.53541	0.618622	0.00120877	0.0147549
ENSG00000119121	9	77337411	77503010	-	165600	9287	TRPM6	62.8926	62.8926	41.7938	76.3192	1.71056	0.774471	1.37897	0.463592	0.00121619	0.0148359
ENSG00000144036	2	72403113	73053170	-	650058	10185	EXOC6B	1734.32	1734.32	1889.65	1635.47	0.803894	-0.314922	0.833844	-0.26215	0.00121724	0.0148392
ENSG00000114770	3	183637722	183735803	-	98082	11441	ABCC5	6756.34	6756.34	7979.87	5977.74	0.735938	-0.442345	0.797701	-0.32608	0.0012263	0.01494
ENSG00000137942	1	93913688	94020218	+	106531	5798	FNBP1L	8661.73	8661.73	10149.5	7714.96	0.769739	-0.377559	0.81467	-0.295713	0.001229	0.0149461
ENSG00000107175	9	35732332	35737001	+	4670	1903	CREB3	4407.62	4407.62	3889.79	4737.15	1.26063	0.334142	1.20828	0.272957	0.00122907	0.0149461
ENSG00000117114	1	81771845	82458120	+	686276	7754	LPHN2	8136.75	8136.75	10668.6	6525.6	0.613293	-0.705352	0.739663	-0.435061	0.00122961	0.0149461
ENSG00000161179	22	21982378	21984353	-	1976	1754	YDJC	3385.29	3385.29	2905.01	3690.92	1.35751	0.440964	1.25303	0.325418	0.00123021	0.0149461
ENSG00000143457	1	150618701	150669630	-	50930	3339	GOLPH3L	5250.24	5250.24	6055.48	4737.82	0.80534	-0.31233	0.834769	-0.260551	0.00123148	0.0149461
ENSG00000163536	3	167453031	167543356	+	90326	2418	SERPINI1	520.143	520.143	659.542	431.435	0.646835	-0.628531	0.755997	-0.403547	0.00123223	0.0149461
ENSG00000164647	7	89783689	89794143	+	10455	1625	STEAP1	1502.07	1502.07	1210.71	1687.48	1.48553	0.570974	1.30135	0.380014	0.00123233	0.0149461
ENSG00000203952	X	133371077	133380237	+	9161	1790	CCDC160	315.562	315.562	180.559	401.474	2.11091	1.07787	1.48408	0.569571	0.00123534	0.0149729
ENSG00000135299	6	90142889	90343553	+	200665	8329	ANKRD6	3869.75	3869.75	3024.22	4407.81	1.37782	0.462391	1.26113	0.334715	0.00123679	0.0149809
ENSG00000188523	9	135285430	135448704	+	163275	2147	C9orf171	104.79	104.79	155.539	72.4954	0.363938	-1.45823	0.637602	-0.649271	0.00123841	0.014991
ENSG00000235631	7	122341718	122343021	-	1304	1304	RNF148	10.0936	10.0936	5.18904	13.2148	2.05234	1.03727	1.47135	0.557137	0.00124016	0.0150025
ENSG00000196357	19	36673188	36737159	-	63972	3727	ZNF565	537.057	537.057	646.863	467.181	0.755982	-0.403577	0.807656	-0.308187	0.00124246	0.0150059
ENSG00000112039	6	35420138	35434880	+	14743	2554	FANCE	970.598	970.598	1075.57	903.798	0.763142	-0.389976	0.811304	-0.301685	0.00124247	0.0150059
ENSG00000161298	19	37095719	37119499	+	23781	5802	ZNF382	553.568	553.568	657.948	487.143	0.663473	-0.59189	0.764014	-0.388329	0.00124307	0.0150059
ENSG00000196557	16	1203241	1271771	+	68531	8484	CACNA1H	996.516	1116.43	906.74	1249.88	1.86296	0.897596	1.4239	0.509853	0.00124361	0.0150059
ENSG00000182759	8	144501352	144512576	-	11225	2504	MAFA	46.6877	46.6877	75.6587	28.2517	0.414934	-1.26904	0.652614	-0.615699	0.00124735	0.0150362
ENSG00000139370	12	129277739	129308528	-	30790	5493	SLC15A4	2097.7	2097.7	2320.01	1956.23	0.82677	-0.274442	0.848397	-0.237188	0.00124771	0.0150362
ENSG00000188282	2	218899683	218955304	+	55622	4357	RUFY4	768.092	768.092	428.971	983.896	2.13175	1.09204	1.48684	0.572245	0.0012543	0.015106
ENSG00000129173	11	19245610	19263167	-	17558	4140	E2F8	1036.33	1036.33	1182.99	943.005	0.678832	-0.558874	0.77133	-0.37458	0.0012571	0.01513
ENSG00000036054	3	99979844	100044095	+	64252	5168	TBC1D23	3732.32	3732.32	4270.33	3389.95	0.803765	-0.315154	0.833934	-0.261995	0.0012637	0.0151998
ENSG00000162769	1	213031597	213072705	+	41109	6442	FLVCR1	1599.58	1599.58	1816.23	1461.71	0.767822	-0.381156	0.813865	-0.297139	0.00126753	0.0152361
ENSG00000145491	5	10441636	10472141	+	30506	1817	ROPN1L	339.791	339.791	530.57	218.386	0.441854	-1.17836	0.662694	-0.593584	0.00126925	0.0152471
ENSG00000100908	14	24608174	24610797	-	2624	1582	EMC9	1651.54	1651.54	1321.97	1861.26	1.39945	0.484862	1.26911	0.343815	0.00127068	0.0152546
ENSG00000157214	7	89796904	89867451	+	70548	8715	STEAP2	2332.72	2332.72	1743.01	2707.99	1.5373	0.620395	1.3188	0.399229	0.0012738	0.0152823
ENSG00000266733	17	28884130	28890511	+	6382	3842	TBC1D29	8.36223	8.36223	5.66266	10.0801	1.92501	0.944866	1.43875	0.524813	0.0012774	0.0153158
ENSG00000180817	10	71962586	71993667	-	31082	5164	PPA1	23058.1	23058.1	19386.1	25394.9	1.36215	0.44589	1.25436	0.326953	0.00128157	0.0153561
ENSG00000177082	15	85185999	85197574	-	11576	6139	WDR73	2891.93	2891.93	2521.25	3127.81	1.27825	0.354175	1.21699	0.283322	0.00128278	0.0153609
ENSG00000070778	14	88932122	89021077	-	88956	7396	PTPN21	1917.49	1917.49	2193.54	1741.82	0.752574	-0.410094	0.806194	-0.310801	0.00128396	0.0153652
ENSG00000121716	7	99933737	99965356	+	31620	6556	PILRB	1286.72	1286.72	825.811	1580.03	1.76496	0.819633	1.39343	0.478638	0.00128505	0.0153686
ENSG00000183340	11	96123153	96240738	+	117586	4226	JRKL	2804.97	2804.97	2432.52	3041.99	1.31898	0.399422	1.23605	0.305742	0.00128968	0.0153982
ENSG00000232833	9	67784944	67786624	-	1681	1506	FAM27E3	60.3671	60.3671	41.8094	72.1765	1.68733	0.754746	1.36886	0.452976	0.00129066	0.0153982
ENSG00000101182	20	60711791	60718496	-	6706	1750	PSMA7	17368.3	17368.3	15213.2	18739.8	1.29779	0.376061	1.22638	0.294407	0.00129114	0.0153982
ENSG00000183346	10	63422719	63526524	+	103806	1685	C10orf107	85.4956	85.4956	125.224	60.2139	0.509157	-0.973817	0.690747	-0.53377	0.00129125	0.0153982
ENSG00000145703	5	75699074	76003957	+	304884	7904	IQGAP2	1527.74	1527.74	1887.57	1298.76	0.651623	-0.61789	0.759015	-0.3978	0.0012916	0.0153982
ENSG00000117533	1	171669300	171711387	-	42088	5159	VAMP4	1750.29	1750.29	2055.04	1556.36	0.807311	-0.308803	0.836187	-0.258102	0.00129568	0.0154372
ENSG00000112695	6	75947391	75960039	-	12649	1922	COX7A2	10476.5	10476.5	8653.99	11636.3	1.37444	0.458848	1.25892	0.332183	0.00131278	0.015631
ENSG00000108786	17	40701232	40707231	+	6000	5658	HSD17B1	425.738	425.738	342.539	478.684	1.49859	0.583606	1.30435	0.383333	0.00132114	0.0157206
ENSG00000035499	5	59892739	59996017	-	103279	3806	DEPDC1B	1002.96	1002.96	1258.44	840.379	0.64537	-0.631801	0.756451	-0.402681	0.00132279	0.0157304
ENSG00000176887	2	5832799	5841516	+	8718	8718	SOX11	1304.34	1304.34	2320.08	657.962	0.352302	-1.50512	0.639194	-0.645674	0.00132625	0.0157616
ENSG00000029725	17	5185558	5289129	+	103572	6555	RABEP1	4495.76	4495.76	4855.3	4266.97	0.82927	-0.270087	0.85027	-0.234007	0.00133017	0.0157983
ENSG00000111361	12	124104953	124118313	-	13361	3627	EIF2B1	5547	5547	6308.27	5062.56	0.814164	-0.296608	0.840529	-0.250631	0.00133292	0.015821
ENSG00000146039	6	25754927	25781419	+	26493	4633	SLC17A4	6.1339	6.1339	3.59172	7.75165	2.84951	1.51072	1.56423	0.645453	0.00133437	0.0158283
ENSG00000120725	5	138282409	138629246	-	346838	4011	SIL1	3778.4	3778.4	3343.98	4054.86	1.3571	0.440523	1.25174	0.323939	0.00133632	0.0158415
ENSG00000148411	9	138898383	138987131	-	88749	7212	NACC2	2064.72	2064.72	1703.81	2294.39	1.3434	0.42589	1.24611	0.317433	0.00133741	0.0158445
ENSG00000110925	12	51454990	51477447	-	22458	5228	CSRNP2	3816.94	3816.94	4252.82	3539.56	0.781765	-0.355192	0.821675	-0.28336	0.0013465	0.0159422
ENSG00000115364	2	75873909	75917977	+	44069	4601	MRPL19	3606.13	3606.13	3991.1	3361.14	0.843132	-0.246169	0.859821	-0.217891	0.00134791	0.0159489
ENSG00000111581	12	69080514	69136785	+	56272	5516	NUP107	6862.99	6862.99	7874.17	6219.51	0.740604	-0.433226	0.800763	-0.320552	0.00135106	0.0159664
ENSG00000175768	9	37582643	37592639	-	9997	3644	TOMM5	2590.26	2590.26	2242.48	2811.58	1.30202	0.380749	1.22789	0.296187	0.00135145	0.0159664
ENSG00000204140	6	35748794	35761452	+	12659	790	CLPSL1	110.819	110.819	53.3991	147.359	2.56573	1.35937	1.53959	0.622545	0.00135193	0.0159664
ENSG00000153086	2	135596117	135659604	+	63488	2785	ACMSD	10.5724	10.5724	15.7796	7.25871	0.509215	-0.973654	0.692796	-0.529496	0.00136648	0.0161282
ENSG00000124688	6	43597277	43608689	+	11413	1880	MAD2L1BP	2256.65	2256.65	1972.84	2437.26	1.27791	0.353788	1.21622	0.282409	0.0013759	0.0162292
ENSG00000178226	16	31150246	31161415	-	11170	3685	PRSS36	339.173	339.173	266.355	385.511	1.40738	0.49301	1.27073	0.345655	0.00137872	0.0162524
ENSG00000120963	8	102190106	102218421	-	28316	7393	ZNF706	7841.65	7841.65	6904.65	8437.92	1.34416	0.4267	1.24602	0.317326	0.00138062	0.0162646
ENSG00000102879	16	30194148	30200397	+	6250	4871	CORO1A	4441.92	4441.92	3405.55	5101.42	1.54592	0.628464	1.31945	0.399932	0.001384	0.0162943
ENSG00000173588	12	94700225	94853764	-	153540	6921	CCDC41	1556.44	1556.44	1856.21	1365.68	0.750271	-0.414517	0.805671	-0.311737	0.00139016	0.0163566
ENSG00000109321	4	75310851	75320726	+	9876	1648	AREG	26.6057	26.6057	15.6481	33.5786	2.36253	1.24033	1.51279	0.597216	0.00139431	0.0163953
ENSG00000167634	19	55434877	55477680	-	42804	3914	NLRP7	507.603	507.603	838.605	296.965	0.417858	-1.25892	0.659444	-0.600677	0.0013971	0.0164097
ENSG00000259243	15	83011379	83018198	-	6820	2057	GOLGA6L19	2.73775	2.73775	1.43009	3.56991	2.70387	1.43502	1.54689	0.629375	0.00139735	0.0164097
ENSG00000155980	12	57943781	57980415	+	36635	6261	KIF5A	585.505	585.505	853.323	415.075	0.490962	-1.02632	0.685897	-0.543935	0.00139814	0.0164097
ENSG00000170681	9	103340361	103350188	+	9828	2615	MURC	151.928	151.928	191.951	126.458	0.648591	-0.624619	0.758923	-0.397975	0.00140328	0.0164456
ENSG00000196482	1	216676588	217311097	-	634510	10880	ESRRG	457.808	457.808	630.254	348.069	0.544061	-0.878159	0.709418	-0.495292	0.00140335	0.0164456
ENSG00000119333	9	131395940	131419066	-	23127	2604	WDR34	8583.42	8583.42	6813.24	9709.89	1.43576	0.521814	1.28078	0.35702	0.0014038	0.0164456
ENSG00000198797	1	177140633	177251558	+	110926	3953	BRINP2	106.744	173.213	217.077	145.3	2.41646	1.27289	1.51844	0.60259	0.00140639	0.0164657
ENSG00000164897	7	150778167	150780633	-	2467	2005	TMUB1	4975.27	4975.27	3970.03	5614.98	1.42417	0.510124	1.27653	0.352225	0.00140816	0.0164762
ENSG00000004766	7	92861653	92988338	+	126686	7359	CCDC132	2512.56	2512.56	2794.74	2332.99	0.811139	-0.301979	0.83889	-0.253446	0.00141042	0.0164846
ENSG00000178951	19	4044362	4066943	-	22582	5725	ZBTB7A	3112.24	3112.24	2640.41	3412.49	1.27573	0.351317	1.21493	0.28087	0.00141063	0.0164846
ENSG00000150779	11	111955524	111957522	-	1999	1166	TIMM8B	4694.64	4694.64	3901.09	5199.63	1.38752	0.472507	1.26285	0.336687	0.00141283	0.0165001
ENSG00000154721	21	27011584	27089874	+	78291	5937	JAM2	675.902	675.902	838.912	572.169	0.653939	-0.612772	0.761517	-0.393051	0.00141407	0.0165045
ENSG00000137767	15	45923346	45983492	+	60147	3088	SQRDL	2424.54	2424.54	1780.63	2834.3	1.549	0.631333	1.31973	0.400241	0.00142084	0.0165703
ENSG00000164867	7	150688083	150711676	+	23594	5953	NOS3	826.745	826.745	626.777	953.998	1.4745	0.560226	1.29423	0.372092	0.00142146	0.0165703
ENSG00000204390	6	31777396	31783437	-	6042	2624	HSPA1L	315.461	315.461	262.129	349.4	1.33422	0.415995	1.24148	0.312058	0.0014248	0.016599
ENSG00000096060	6	35541362	35696360	-	154999	10628	FKBP5	5258.96	5258.96	3441.05	6415.81	1.61502	0.691555	1.34143	0.423771	0.00142866	0.0166337
ENSG00000090266	7	140390577	140422590	+	32014	4447	NDUFB2	10122.2	10122.2	7952.16	11503.1	1.44567	0.531738	1.28386	0.360485	0.00143693	0.0167197
ENSG00000004961	X	11129421	11141198	+	11778	2335	HCCS	1887.95	1887.95	1647.55	2040.94	1.26699	0.341401	1.21034	0.275412	0.00144418	0.0167937
ENSG00000063601	X	149861435	149933576	+	72142	6332	MTMR1	3975.67	3975.67	3360.64	4367.06	1.29707	0.375261	1.22492	0.292687	0.00144816	0.0168296
ENSG00000152382	1	166825747	166845564	-	19818	2963	TADA1	1452.15	1452.15	1667.22	1315.28	0.80567	-0.311739	0.835718	-0.258911	0.00145569	0.0169067
ENSG00000162694	1	101337943	101361554	-	23612	4950	EXTL2	2356.94	2356.94	2771.45	2093.15	0.770752	-0.375661	0.816312	-0.292808	0.00145742	0.0169165
ENSG00000138767	4	78634541	78740769	-	106229	9367	CNOT6L	3182.03	3182.03	2591.87	3557.59	1.29755	0.375786	1.22506	0.292856	0.00145905	0.0169249
ENSG00000130703	20	60813580	60871268	+	57689	4424	OSBPL2	5806.87	5806.87	5186.31	6201.77	1.22487	0.292626	1.18719	0.247556	0.00146728	0.016993
ENSG00000108604	17	61909444	61920425	-	10982	3731	SMARCD2	10031.1	10031.1	8544.68	10977.1	1.28399	0.360635	1.21862	0.285245	0.00146737	0.016993
ENSG00000087191	17	61904512	61909379	+	4868	4483	PSMC5	11468.3	11468.3	9506.44	12716.8	1.32155	0.402235	1.23572	0.30535	0.00146848	0.016993
ENSG00000173432	11	18287721	18291524	+	3804	765	SAA1	1748.78	1748.78	855.312	2317.36	2.3399	1.22644	1.50384	0.588652	0.00146851	0.016993
ENSG00000144355	2	172949468	172954405	+	4938	3656	DLX1	11.7584	22.4946	17.15	25.8958	0.504508	-0.987051	0.693464	-0.528106	0.00147066	0.0169987
ENSG00000115825	2	37477645	37551951	-	74307	10244	PRKD3	4130.05	4130.05	4572.27	3848.63	0.750075	-0.414894	0.806027	-0.3111	0.00147154	0.0169987
ENSG00000052126	12	19282648	19529334	+	246687	12596	PLEKHA5	3139.15	3139.15	3855.45	2683.32	0.707167	-0.499876	0.786138	-0.347145	0.0014727	0.0169987
ENSG00000170604	19	46386866	46389376	-	2511	2511	IRF2BP1	3200.56	3200.56	4077.72	2642.37	0.731627	-0.45082	0.7973	-0.326806	0.00147357	0.0169987
ENSG00000137106	9	37422663	37436987	+	14325	7226	GRHPR	7466.94	7466.94	6617.14	8007.72	1.26828	0.342877	1.21083	0.275997	0.00147426	0.0169987
ENSG00000186118	1	47134527	47139266	+	4740	1545	TEX38	30.4726	30.4726	20.1273	37.0559	1.75867	0.814481	1.3845	0.469364	0.00147439	0.0169987
ENSG00000163904	3	185300284	185351339	+	51056	7169	SENP2	5288.47	5288.47	5921.91	4885.37	0.799426	-0.322964	0.83214	-0.265102	0.00148611	0.0171233
ENSG00000083223	9	88902648	88969369	-	66722	6707	ZCCHC6	2840.84	2840.84	2384.08	3131.51	1.3045	0.383502	1.22802	0.296337	0.00149068	0.0171655
ENSG00000198798	X	30248553	30255607	+	7055	2303	MAGEB3	5.31566	5.31566	2.03601	7.40271	4.17087	2.06035	1.57348	0.65396	0.00150564	0.0173273
ENSG00000140575	15	90931450	91045475	+	114026	10806	IQGAP1	30100	30100	23782.4	34120.3	1.37022	0.454411	1.25522	0.327935	0.00150823	0.0173464
ENSG00000106992	9	130628759	130640022	-	11264	2667	AK1	772.017	885.322	634.126	1045.17	1.45537	0.541384	1.28625	0.363173	0.00150919	0.017347
ENSG00000162398	1	55271736	55307925	+	36190	1777	C1orf177	42.551	42.551	32.9146	48.6833	1.71375	0.777154	1.36967	0.453829	0.00152367	0.0175028
ENSG00000082805	12	1099675	1605099	+	505425	13484	ERC1	6094.98	6094.98	7407.43	5259.78	0.701597	-0.511286	0.784043	-0.350996	0.00152559	0.0175042
ENSG00000143368	1	149895209	149900236	-	5028	2245	SF3B4	7209.64	7209.64	7908.07	6765.18	0.822887	-0.281234	0.846575	-0.240291	0.00152564	0.0175042
ENSG00000214597	8	145575878	145578574	-	2697	2235	TMEM249	45.7811	45.7811	35.66	52.2219	1.69019	0.757187	1.36247	0.446221	0.00152757	0.0175156
ENSG00000120324	5	140571942	140575215	+	3274	3274	PCDHB10	227.458	227.458	292.691	185.945	0.546424	-0.871906	0.713164	-0.487695	0.00153183	0.0175539
ENSG00000166140	15	41099284	41106767	+	7484	4264	ZFYVE19	3385.99	3385.99	2768.99	3778.63	1.34975	0.432693	1.24688	0.318328	0.00153679	0.0176
ENSG00000132694	1	156904632	157015162	-	110531	9392	ARHGEF11	6072.42	6072.42	6606.99	5732.23	0.808172	-0.307266	0.837471	-0.255888	0.00153899	0.0176146
ENSG00000180354	7	30174426	30202378	+	27953	6532	MTURN	3252.87	3252.87	3942.31	2814.13	0.727266	-0.459445	0.795729	-0.329651	0.0015433	0.0176532
ENSG00000167515	16	88922628	88929094	+	6467	4463	TRAPPC2L	2750.01	2750.01	2258.62	3062.7	1.38222	0.466984	1.25942	0.332759	0.00154572	0.0176701
ENSG00000085871	4	140586922	140661899	+	74978	3182	MGST2	4373.94	4373.94	3663.49	4826.05	1.37046	0.454659	1.25491	0.327583	0.00154878	0.0176945
ENSG00000167861	17	72946838	72969261	-	22424	6196	HID1	8152.98	8152.98	6637.16	9117.59	1.45727	0.543269	1.28634	0.363269	0.00155029	0.017701
ENSG00000213853	16	10622279	10674555	-	52277	8718	EMP2	12125.3	12125.3	9416.83	13848.8	1.38885	0.473886	1.26183	0.335516	0.00155319	0.0177234
ENSG00000166265	21	27838528	27945603	-	107076	3436	CYYR1	1562.15	1562.15	2250.95	1123.82	0.556942	-0.844401	0.718692	-0.476555	0.00157206	0.0179279
ENSG00000187325	X	77385245	77395203	-	9959	2791	TAF9B	2382.99	2382.99	2005.61	2623.15	1.38444	0.469301	1.25995	0.333368	0.00157538	0.017955
ENSG00000067177	X	71798664	71934167	-	135504	6350	PHKA1	1350.9	1350.9	1047.19	1544.17	1.46731	0.553171	1.28941	0.366712	0.00157719	0.0179648
ENSG00000134852	4	56294070	56413305	-	119236	11762	CLOCK	3730.58	3730.58	3076.51	4146.81	1.26903	0.343727	1.21064	0.275768	0.00157866	0.0179707
ENSG00000115041	2	95963052	96051825	+	88774	7864	KCNIP3	1077.27	1077.27	1364.23	894.661	0.633184	-0.659304	0.753902	-0.407551	0.00158071	0.0179831
ENSG00000083814	19	58231119	58238992	-	7874	3532	ZNF671	432.696	432.696	319.395	504.797	1.45456	0.540584	1.28496	0.361723	0.00158262	0.0179941
ENSG00000169972	1	1243947	1247057	+	3111	2489	PUSL1	1467.51	1467.51	1230.81	1618.13	1.4278	0.513795	1.27554	0.351112	0.00158898	0.018049
ENSG00000214562	10	89117425	89130452	+	13028	6985	NUTM2D	159.654	159.654	197.009	135.884	0.660492	-0.598386	0.766317	-0.383987	0.00158936	0.018049
ENSG00000146414	6	146185381	146285559	-	100179	17636	SHPRH	1369.18	1369.18	1542.59	1258.83	0.704122	-0.506103	0.785703	-0.347945	0.00159783	0.0181274
ENSG00000127824	2	220114433	220142892	-	28460	4079	TUBA4A	4263.96	4263.96	3557.61	4713.46	1.53468	0.617937	1.3116	0.391331	0.00159818	0.0181274
ENSG00000164039	4	104000592	104021040	-	20449	3383	BDH2	3027.27	3027.27	3684.89	2608.79	0.75124	-0.412655	0.807262	-0.308891	0.00159977	0.0181337
ENSG00000145216	4	54243810	55161439	+	917630	7169	FIP1L1	4010.44	4010.44	3563.9	4294.6	1.21449	0.280353	1.18053	0.239435	0.00160065	0.0181337
ENSG00000135521	6	144164481	144184949	+	20469	1847	LTV1	2801.01	2801.01	3198.73	2547.91	0.81234	-0.299844	0.840186	-0.251219	0.00160679	0.0181923
ENSG00000141068	17	25783670	25953461	+	169792	11817	KSR1	1787.58	1787.58	2051.95	1619.35	0.691117	-0.532998	0.780047	-0.358368	0.00160913	0.0182079
ENSG00000175115	11	65837834	66012218	+	174385	9037	PACS1	8909.62	8909.62	7633.49	9721.7	1.26887	0.343542	1.21037	0.27545	0.0016139	0.018251
ENSG00000205572	5	69321074	69338940	+	17867	3051	SERF1B	70.9706	70.9706	91.7702	57.7345	0.672476	-0.572445	0.771884	-0.373544	0.00161566	0.018258
ENSG00000162735	1	160246602	160256138	-	9537	4461	PEX19	6739.67	6739.67	7778	6078.91	0.807759	-0.308004	0.837448	-0.255928	0.00161645	0.018258
ENSG00000181982	4	24807739	24981826	-	174088	9584	CCDC149	1420.43	1420.43	1183.28	1571.35	1.29128	0.368798	1.22112	0.288206	0.00162	0.0182872
ENSG00000250091	12	124410971	124419531	-	8561	5040	DNAH10OS	244.616	244.616	311.483	202.064	0.597437	-0.743142	0.738058	-0.438194	0.00162271	0.0183068
ENSG00000147894	9	27546544	27573864	-	27321	6061	C9orf72	1746.89	1746.89	2042.44	1558.82	0.757736	-0.400233	0.810546	-0.303034	0.00162721	0.0183379
ENSG00000058668	1	203595689	203713209	+	117521	9721	ATP2B4	31121.3	31121.3	35873.7	28097.1	0.750172	-0.414706	0.80689	-0.309556	0.0016274	0.0183379
ENSG00000259371	14	24590560	24601038	+	10479	828	RP11-468E2.6	3.92731	3.92731	2.97854	4.53107	1.68069	0.749055	1.35656	0.439957	0.00163799	0.0184461
ENSG00000122644	7	12726481	12730559	+	4079	3561	ARL4A	1288.31	1288.31	1592.11	1094.98	0.703083	-0.508233	0.785548	-0.348228	0.00164016	0.018458
ENSG00000079785	2	15731302	15771235	+	39934	3817	DDX1	10215	10215	11493.4	9401.52	0.823902	-0.279456	0.847499	-0.238717	0.001641	0.018458
ENSG00000167656	8	143866296	143868008	-	1713	1553	LY6D	54.8003	54.8003	37.3559	65.9014	3.07446	1.62034	1.54085	0.623723	0.00164419	0.018466
ENSG00000154080	18	24495595	24765281	-	269687	2371	CHST9	352.368	352.368	128.673	494.72	2.734	1.45101	1.52499	0.608801	0.0016445	0.018466
ENSG00000121897	4	39460620	39479273	+	18654	2464	LIAS	974.493	974.493	833.686	1064.1	1.32996	0.411388	1.23793	0.307924	0.00164463	0.018466
ENSG00000100271	22	43435522	43485434	-	49913	1877	TTLL1	705.032	705.032	825.586	628.317	0.774318	-0.369002	0.818971	-0.288116	0.00164656	0.0184767
ENSG00000167664	19	4292229	4302428	-	10200	1262	TMIGD2	43.528	43.528	28.9364	52.8136	2.02235	1.01603	1.44126	0.527333	0.00165012	0.0184961
ENSG00000240038	1	104096437	104122156	+	25720	7491	AMY2B	2880.7	2880.7	1947.41	3474.61	1.80171	0.849369	1.39033	0.475431	0.00165025	0.0184961
ENSG00000148290	9	136218610	136223552	-	4943	1761	SURF1	3142.57	3142.57	2644.1	3459.78	1.33072	0.41221	1.23814	0.308172	0.00165807	0.0185727
ENSG00000197721	1	207818458	207911761	+	93304	2768	CR1L	44.2943	44.2943	61.1031	33.5978	0.54266	-0.881878	0.714035	-0.485933	0.00166256	0.018612
ENSG00000133812	11	9800214	10315754	-	515541	16767	SBF2	2645.22	2645.22	2954.4	2448.48	0.764069	-0.388224	0.813851	-0.297163	0.00166651	0.0186431
ENSG00000122176	1	203309756	203320617	-	10862	3310	FMOD	11182.1	11182.1	14721.3	8929.79	0.645309	-0.631938	0.760325	-0.395312	0.00166731	0.0186431
ENSG00000108826	17	48445218	48450575	-	5358	3027	MRPL27	3757.26	3757.26	3111.68	4168.07	1.40981	0.495505	1.26824	0.342832	0.00166854	0.0186459
ENSG00000141668	18	70203915	70305756	-	101842	5593	CBLN2	19.8716	19.8716	29.5484	13.7136	0.363568	-1.4597	0.656526	-0.607075	0.00167604	0.0187152
ENSG00000141314	17	30593195	30651680	+	58486	5404	RHBDL3	161.439	161.439	69.7427	219.791	1.94802	0.962012	1.42461	0.510564	0.00167672	0.0187152
ENSG00000102172	X	21958691	22025798	+	67108	2695	SMS	10040	10040	8434.32	11061.8	1.29299	0.370715	1.2215	0.288656	0.00168843	0.0188267
ENSG00000179873	19	56296770	56348166	-	51397	4305	NLRP11	42.8813	42.8813	67.367	27.2994	0.40287	-1.31162	0.66559	-0.587295	0.00168871	0.0188267
ENSG00000111837	6	10762956	10838764	-	75809	4378	MAK	249.326	249.326	300.118	217.004	0.56336	-0.827872	0.723651	-0.466634	0.00169013	0.0188314
ENSG00000197275	8	95384188	95487337	-	103150	5313	RAD54B	746.005	746.005	597.237	840.675	1.37645	0.460949	1.25578	0.328579	0.00169699	0.0188968
ENSG00000069248	1	229577045	229644103	-	67059	5057	NUP133	6429.89	6429.89	7361.48	5837.07	0.803391	-0.315826	0.835108	-0.259965	0.00169868	0.0189045
ENSG00000149218	11	94822974	94865809	+	42836	4687	ENDOD1	6590.98	6590.98	4779.02	7744.05	1.53589	0.619076	1.31015	0.389734	0.00170488	0.0189622
ENSG00000258484	15	69110560	69239150	+	128591	1588	SPESP1	192.591	192.591	121.67	237.723	2.32589	1.21778	1.48482	0.570288	0.00170816	0.0189875
ENSG00000171433	X	48620154	48632064	+	11911	1061	GLOD5	112.956	112.956	83.2414	131.865	1.78636	0.83702	1.38423	0.469086	0.00171089	0.0190068
ENSG00000040933	2	99061317	99210853	+	149537	13202	INPP4A	2900.49	2900.49	3264.39	2668.91	0.800294	-0.321398	0.833371	-0.262968	0.00171725	0.0190663
ENSG00000130066	X	23801290	23804343	+	3054	2498	SAT1	34341.5	34341.5	27439.4	38733.7	1.40405	0.489594	1.26561	0.339836	0.00172248	0.0191131
ENSG00000254772	11	62327073	62342401	-	15329	2969	EEF1G	234.415	234.415	177.165	270.847	1.66153	0.732509	1.34868	0.431544	0.00172459	0.0191252
ENSG00000169684	15	78857862	78887611	+	29750	3623	CHRNA5	302.488	302.488	150.158	399.425	1.63389	0.708309	1.34027	0.422523	0.00172992	0.0191731
ENSG00000164953	8	94767072	94831462	+	64391	8281	TMEM67	1782	1782	2140.61	1553.8	0.757931	-0.399861	0.81113	-0.301995	0.00173292	0.0191874
ENSG00000229474	15	44957930	45003514	-	45585	4771	PATL2	368.583	368.583	256.886	439.662	1.76484	0.819541	1.37777	0.46233	0.00173347	0.0191874
ENSG00000136883	9	116848406	116861507	-	13102	2975	KIF12	1590.12	1590.12	1141.24	1875.77	1.72885	0.789815	1.36785	0.45191	0.00173425	0.0191874
ENSG00000076382	17	26904588	26926297	-	21710	5467	SPAG5	3255.94	3255.94	3699.79	2973.48	0.730518	-0.453008	0.798382	-0.324848	0.00174147	0.019256
ENSG00000254999	3	10157276	10168874	+	11599	1233	BRK1	15335.9	15335.9	14071.2	16140.7	1.25419	0.32676	1.20227	0.265767	0.00174303	0.019262
ENSG00000198730	11	10772534	10801290	+	28757	5562	CTR9	4341.84	4341.84	4934.85	3964.47	0.817735	-0.290295	0.843854	-0.244934	0.00174487	0.019271
ENSG00000122965	12	114254543	114404176	-	149634	5909	RBM19	2833.99	2833.99	3170.7	2619.71	0.812984	-0.298701	0.840952	-0.249905	0.00174944	0.0193035
ENSG00000156017	9	77595936	77643339	-	47404	4610	C9orf41	1720.89	1720.89	1498.39	1862.49	1.25511	0.327814	1.20272	0.266297	0.00175059	0.0193035
ENSG00000070159	9	112137746	112260590	-	122845	10071	PTPN3	3156.23	3156.23	2466.93	3594.87	1.36771	0.451761	1.252	0.324238	0.00175087	0.0193035
ENSG00000164674	6	159071046	159185908	+	114863	2790	SYTL3	591.914	591.914	670.667	541.799	0.723679	-0.466578	0.795379	-0.330285	0.00175213	0.0193062
ENSG00000169057	X	153287024	153363212	-	76189	12556	MECP2	5451.74	5451.74	4683.32	5940.73	1.22088	0.287919	1.18382	0.243454	0.00175661	0.0193442
ENSG00000215045	7	6537093	6591067	-	53975	4134	GRID2IP	104.5	104.5	133.531	86.0261	0.654402	-0.61175	0.76526	-0.385979	0.0017602	0.0193614
ENSG00000145819	5	142149949	142608576	+	458628	13347	ARHGAP26	4762.3	4762.3	3628.36	5483.89	1.47726	0.562922	1.29022	0.367613	0.00176062	0.0193614
ENSG00000105171	19	30094924	30108144	+	13221	6574	POP4	4203.72	4203.72	5292.2	3511.05	0.740651	-0.433135	0.803105	-0.316339	0.00176125	0.0193614
ENSG00000168242	6	26273144	26273622	+	479	479	HIST1H2BI	8.65421	8.65421	5.48966	10.668	2.06035	1.04289	1.44241	0.528478	0.00177092	0.0194563
ENSG00000049449	11	31833939	32127301	+	293363	7225	RCN1	17768.8	17768.8	14758.2	19684.7	1.32911	0.410462	1.23664	0.306423	0.00177194	0.0194563
ENSG00000168621	5	37812779	37839788	-	27010	4193	GDNF	143.539	143.539	205.55	104.077	0.505592	-0.983953	0.700976	-0.512563	0.00177421	0.0194651
ENSG00000137842	15	43415477	43477344	+	61868	4810	TMEM62	1585.66	1585.66	1269.64	1786.77	1.33467	0.416482	1.23889	0.309046	0.0017748	0.0194651
ENSG00000108666	17	30651584	30677042	-	25459	2821	C17orf75	1148.68	1148.68	1358.1	1015.42	0.778449	-0.361326	0.821616	-0.283463	0.00177613	0.0194684
ENSG00000183617	19	3762662	3768573	+	5912	1003	MRPL54	2131.87	2131.87	1764.75	2365.5	1.41973	0.505613	1.27054	0.345441	0.00177908	0.0194895
ENSG00000071967	2	172378757	172414643	+	35887	5176	CYBRD1	11140.8	11140.8	13661.8	9536.56	0.683122	-0.549786	0.777934	-0.362279	0.00178536	0.0195381
ENSG00000196176	6	26021907	26022278	+	372	372	HIST1H4A	4.99138	4.99138	2.68185	6.46108	2.36343	1.24088	1.48391	0.569403	0.00178559	0.0195381
ENSG00000167900	17	76170160	76183314	-	13155	1857	TK1	5474.6	5474.6	4327.62	6204.51	1.42808	0.514078	1.27332	0.348592	0.00178923	0.01956
ENSG00000119782	2	24272571	24286551	+	13981	1677	FKBP1B	406.755	406.755	504.18	344.757	0.667211	-0.583786	0.771098	-0.375015	0.00178966	0.01956
ENSG00000171067	11	68028803	68039469	-	10667	3406	C11orf24	3365.85	3365.85	2969.75	3617.91	1.24291	0.313722	1.1961	0.258334	0.00179074	0.0195605
ENSG00000149639	20	35405845	35492089	-	86245	15128	SOGA1	10497.6	10497.6	11606.6	9791.91	0.772826	-0.371784	0.818794	-0.288428	0.00179608	0.0196012
ENSG00000138036	2	44001178	44037149	+	35972	4618	DYNC2LI1	2106.44	2106.44	2497.91	1857.32	0.771957	-0.373408	0.818353	-0.289204	0.00179653	0.0196012
ENSG00000117394	1	43391052	43424530	-	33479	4208	SLC2A1	27071.5	27071.5	35821.1	21503.7	0.626992	-0.673482	0.753582	-0.408164	0.00179793	0.0196051
ENSG00000162771	1	212797789	212800120	+	2332	2332	FAM71A	3.50988	3.50988	6.00392	1.92275	0.256813	-1.96121	0.651549	-0.618055	0.00180731	0.0196961
ENSG00000181191	X	68380694	68385636	-	4943	3117	PJA1	3024.74	3024.74	2638.49	3270.54	1.31947	0.399963	1.23237	0.301435	0.00180955	0.0197091
ENSG00000186532	17	1682779	1733928	-	51150	6777	SMYD4	1213.14	1213.14	1312.67	1149.81	0.790587	-0.339004	0.828242	-0.271875	0.0018183	0.019793
ENSG00000120334	1	173768688	173793858	-	25171	4914	CENPL	1043.73	1043.73	1171.2	962.616	0.769688	-0.377654	0.817333	-0.291004	0.00182854	0.019893
ENSG00000139350	12	97301001	97347129	+	46129	4037	NEDD1	2266.59	2266.59	2520.63	2104.92	0.788062	-0.343619	0.826908	-0.274201	0.00183031	0.0199008
ENSG00000171786	1	160336857	160342638	+	5782	2563	NHLH1	37.2957	37.2957	25.0434	45.0926	1.80081	0.848649	1.384	0.468844	0.00183543	0.019945
ENSG00000158526	X	54466834	54471920	+	5087	1534	TSR2	4393.03	4393.03	3911.77	4699.28	1.23168	0.300628	1.18974	0.250651	0.00183752	0.0199467
ENSG00000184845	5	174867042	174871211	-	4170	4054	DRD1	11.5003	21.7426	19.1242	23.4088	0.409327	-1.28867	0.671928	-0.573621	0.0018377	0.0199467
ENSG00000140564	15	91411822	91426688	+	14867	4661	FURIN	9597.33	9597.33	8043.78	10585.9	1.31879	0.399216	1.23182	0.300794	0.00184914	0.0200381
ENSG00000168539	11	62676151	62689279	-	13129	3250	CHRM1	13.4466	20.1718	21.6088	19.2574	0.424154	-1.23734	0.676069	-0.564757	0.00185044	0.0200381
ENSG00000172671	10	46111043	46168228	-	57186	6138	ZFAND4	822.395	822.395	928.773	754.7	0.79606	-0.329051	0.83137	-0.266438	0.00185069	0.0200381
ENSG00000086666	15	80351910	80430735	+	78826	5065	ZFAND6	5990.18	5990.18	5485.98	6311.03	1.282	0.358399	1.2155	0.281545	0.00185083	0.0200381
ENSG00000179889	16	15068448	15233196	+	164749	8908	PDXDC1	14617.9	14617.9	12865.3	15733.2	1.24019	0.310562	1.19439	0.256274	0.00185142	0.0200381
ENSG00000204566	10	23492745	23528745	-	36001	664	C10orf115	8.77145	8.77145	5.49243	10.8581	2.57267	1.36327	1.49754	0.582592	0.00185354	0.0200496
ENSG00000267508	19	44886459	44905774	-	19316	6869	ZNF285	739.588	739.588	931.833	617.251	0.688167	-0.539169	0.780667	-0.357222	0.00186134	0.0201119
ENSG00000140525	15	89787180	89860492	+	73313	7769	FANCI	5060.54	5060.54	3830.31	5843.41	1.34613	0.428822	1.24281	0.31361	0.00186143	0.0201119
ENSG00000137522	11	71639747	71708643	+	68897	3567	RNF121	2586.94	2586.94	2307.82	2764.56	1.23647	0.306229	1.19231	0.253761	0.00186385	0.0201167
ENSG00000164654	7	7606503	7648560	+	42058	6714	MIOS	2778.31	2778.31	3134.49	2551.66	0.813758	-0.297329	0.841703	-0.248617	0.001864	0.0201167
ENSG00000239605	2	47272677	47382517	-	109841	3273	C2orf61	24.6296	37.2779	19.6336	48.506	2.44777	1.29147	1.48677	0.572186	0.00186611	0.0201221
ENSG00000173894	17	77751931	77761782	+	9852	5687	CBX2	2498.99	2498.99	3242.87	2025.62	0.59592	-0.746809	0.740681	-0.433076	0.00186663	0.0201221
ENSG00000013293	3	170177372	170303863	-	126492	10459	SLC7A14	9.94429	31.0412	5.75555	47.1321	2.42941	1.2806	1.48468	0.570157	0.0018729	0.0201782
ENSG00000154079	6	71276620	71299272	+	22653	1440	C6orf57	1415.16	1415.16	1223.3	1537.25	1.32958	0.410973	1.23611	0.305806	0.00187522	0.0201918
ENSG00000197177	10	134884433	134945179	+	60747	6503	GPR123	29.3038	29.3038	20.1575	35.1242	2.69215	1.42876	1.5034	0.588229	0.00187639	0.0201928
ENSG00000128683	2	171669723	171717661	+	47939	8242	GAD1	149.593	622.729	1385.55	137.298	0.537052	-0.896866	0.715624	-0.482726	0.00187903	0.0202097
ENSG00000203993	9	140509784	140513358	-	3575	1841	C9orf37	1224.22	1224.22	1080.37	1315.75	1.30741	0.386708	1.22676	0.294852	0.00188282	0.020239
ENSG00000151012	4	139085251	139163503	-	78253	9645	SLC7A11	1528.27	1528.27	1048.35	1833.68	1.62635	0.70164	1.3346	0.416409	0.00189065	0.0203116
ENSG00000155367	1	113252616	113258099	-	5484	2874	PPM1J	657.347	657.347	526.953	740.325	1.51771	0.601892	1.30139	0.380052	0.00189429	0.0203391
ENSG00000148798	10	105036920	105050108	+	13189	3231	INA	294.394	516.473	717.424	388.595	0.482237	-1.05218	0.695187	-0.524527	0.00190155	0.0204056
ENSG00000100263	22	29655841	29664198	-	8358	3014	RHBDD3	2150.05	2150.05	1865.01	2331.44	1.29946	0.377913	1.22317	0.290622	0.00190268	0.0204061
ENSG00000197601	11	13690217	13753893	+	63677	7501	FAR1	5381.13	5381.13	6143.05	4896.27	0.788142	-0.343472	0.827193	-0.273704	0.00190554	0.0204252
ENSG00000102970	16	57438679	57449974	+	11296	615	CCL17	40.9908	40.9908	27.2389	49.742	1.90096	0.926731	1.40505	0.490621	0.00190928	0.0204537
ENSG00000074416	3	127407909	127542051	-	134143	10056	MGLL	4229.68	4229.68	2915.42	5066.03	1.62411	0.699651	1.33345	0.415162	0.00191517	0.0205051
ENSG00000145808	5	128795958	129074376	+	278419	5408	ADAMTS19	50.4995	60.2389	87.4811	42.9029	0.383439	-1.38293	0.668805	-0.580342	0.00191922	0.0205369
ENSG00000205209	19	35084234	35166604	-	82371	2990	SCGB2B2	125.247	125.247	157.63	104.639	0.668261	-0.581515	0.772693	-0.372033	0.00192808	0.02062
ENSG00000166349	11	36532259	36614706	+	82448	7815	RAG1	288.257	288.257	342.815	253.538	0.569469	-0.812312	0.730075	-0.453884	0.00193064	0.0206357
ENSG00000147123	X	47001615	47004903	-	3289	1418	NDUFB11	11042.6	11042.6	9033.52	12321.1	1.44113	0.527197	1.27614	0.351786	0.00193355	0.0206443
ENSG00000127884	10	135175984	135187193	-	11210	1617	ECHS1	13096.6	13096.6	11309.9	14233.6	1.34206	0.424446	1.24069	0.311139	0.00193363	0.0206443
ENSG00000163507	3	108268716	108308491	-	39776	4574	KIAA1524	1770.06	1770.06	2066.2	1581.61	0.709842	-0.494431	0.79043	-0.33929	0.00193621	0.0206602
ENSG00000141560	17	80674559	80688204	+	13646	2971	FN3KRP	3473.52	3473.52	2906.92	3834.09	1.27501	0.350507	1.21175	0.27709	0.00193848	0.0206728
ENSG00000173020	11	67033881	67054027	+	20147	6665	ADRBK1	10113.9	10113.9	9121.93	10745.2	1.21877	0.285427	1.18201	0.241243	0.00194173	0.0206957
ENSG00000167770	11	63753325	63769283	+	15959	5331	OTUB1	8665.5	8665.5	8014.82	9079.56	1.2194	0.28617	1.18236	0.241675	0.00194612	0.0207308
ENSG00000132664	20	18447771	18465287	+	17517	2928	POLR3F	1664.67	1664.67	1885.02	1524.44	0.816238	-0.292937	0.843404	-0.245703	0.00194741	0.0207329
ENSG00000242173	16	318726	333003	+	14278	2422	ARHGDIG	75.4144	75.4144	54.9453	88.4402	1.88898	0.917604	1.40094	0.486396	0.00195124	0.020762
ENSG00000118564	4	15606162	15683302	-	77141	4573	FBXL5	7142.32	7142.32	6225.81	7725.55	1.2687	0.343346	1.20861	0.273354	0.00195748	0.0208097
ENSG00000103064	16	68298433	68335722	+	37290	7570	SLC7A6	1794.38	1794.38	1760.13	1816.18	0.7502	-0.414652	0.808461	-0.30675	0.00195793	0.0208097
ENSG00000163293	4	47916159	48042188	+	126030	5981	NIPAL1	340.643	340.643	244.019	402.131	1.60506	0.682631	1.32695	0.408117	0.00196127	0.0208278
ENSG00000267041	19	37205285	37263727	-	58443	7843	ZNF850	726.973	726.973	885.045	626.382	0.634771	-0.655691	0.758674	-0.398448	0.00196183	0.0208278
ENSG00000212643	5	112227313	112228791	+	1479	1479	ZRSR1	6.51595	6.51595	4.41818	7.85088	1.78327	0.834524	1.37573	0.460193	0.00196455	0.0208361
ENSG00000116406	1	184659365	184724047	-	64683	7804	EDEM3	4556.67	4556.67	5140.48	4185.16	0.767163	-0.382396	0.816604	-0.292291	0.00196539	0.0208361
ENSG00000127527	19	16466050	16582896	-	116847	8431	EPS15L1	3394.97	3394.97	3839.68	3111.98	0.81318	-0.298354	0.841596	-0.248801	0.00196592	0.0208361
ENSG00000134873	13	96085858	96232013	+	146156	3380	CLDN10	2940.64	2940.64	1883.23	3613.53	2.01687	1.01212	1.42544	0.511407	0.00197435	0.0209138
ENSG00000181656	1	101003693	101007574	+	3882	3491	GPR88	32.4999	55.0231	19.6194	77.5526	2.02774	1.01987	1.42716	0.513142	0.00197935	0.0209549
ENSG00000173141	13	21750784	21753223	+	2440	2246	MRP63	3761.48	3761.48	3456.81	3955.36	1.29347	0.371248	1.22007	0.286962	0.00198124	0.0209633
ENSG00000164649	7	21940518	21985702	-	45185	4074	CDCA7L	4346.15	4346.15	4951.03	3961.23	0.704391	-0.505551	0.788414	-0.342975	0.00198732	0.0210142
ENSG00000267260	19	37264055	37267980	+	3926	2050	CTD-2162K18.4	173.534	173.534	253.648	122.552	0.476195	-1.07038	0.69508	-0.524749	0.00198828	0.0210142
ENSG00000167112	9	131071382	131085021	-	13640	2546	TRUB2	3048.36	3048.36	2732.18	3249.56	1.23863	0.308747	1.19303	0.254633	0.00199176	0.0210393
ENSG00000205352	12	53835389	53840429	+	5041	2897	PRR13	7950.78	7950.78	7161.2	8453.23	1.28569	0.362547	1.21648	0.282708	0.00199411	0.0210523
ENSG00000157303	9	95820989	95847420	+	26432	1244	SUSD3	2631.23	2631.23	2214.7	2896.3	1.59032	0.669315	1.32188	0.402587	0.00200107	0.0211139
ENSG00000106976	9	130965658	131017527	+	51870	5585	DNM1	2037.26	2037.26	1452.65	2409.28	1.59661	0.675009	1.32352	0.404381	0.00201309	0.021229
ENSG00000102753	13	50273447	50367057	-	93611	4470	KPNA3	3385.79	3385.79	3795.32	3125.17	0.800963	-0.320192	0.834592	-0.260856	0.00201573	0.0212333
ENSG00000157103	3	11034410	11080933	+	46524	4904	SLC6A1	122.427	122.427	160.155	98.4188	0.574813	-0.798835	0.733561	-0.447011	0.00201668	0.0212333
ENSG00000120937	1	11917521	11918988	-	1468	694	NPPB	6.63209	6.63209	10.6834	4.05396	0.349439	-1.51689	0.666443	-0.585447	0.00201687	0.0212333
ENSG00000176907	8	40010989	40012821	+	1833	1833	C8orf4	3899.02	3899.02	2665.72	4683.85	1.82573	0.868475	1.38426	0.46912	0.00202387	0.0212951
ENSG00000082701	3	119540170	119813264	-	273095	8006	GSK3B	6000.03	6000.03	6522.72	5667.41	0.801385	-0.319433	0.83486	-0.260394	0.0020266	0.021312
ENSG00000101194	20	61584052	61599949	+	15898	4480	SLC17A9	1475.44	1475.44	1066.22	1735.85	1.63652	0.710628	1.33476	0.416582	0.00203024	0.0213384
ENSG00000167617	19	54976210	54984411	-	8202	903	CDC42EP5	731.314	731.314	565.963	836.538	1.66734	0.737547	1.34338	0.425865	0.00203297	0.0213552
ENSG00000178904	19	32896449	32976801	+	80353	10781	DPY19L3	4818.41	4818.41	6201.28	3938.4	0.653244	-0.614307	0.767252	-0.382227	0.00203993	0.0214165
ENSG00000124181	20	39765600	39811629	+	46030	7164	PLCG1	8033.02	8033.02	9702.64	6970.53	0.71278	-0.488472	0.792319	-0.335847	0.00204416	0.0214387
ENSG00000136810	9	113006091	113018920	-	12830	1142	TXN	13730.8	13730.8	11279.8	15290.5	1.34726	0.430028	1.24192	0.312574	0.00204432	0.0214387
ENSG00000123992	2	220238268	220264744	-	26477	4734	DNPEP	6167.87	6167.87	5476.41	6607.89	1.22727	0.295447	1.18656	0.246787	0.00204889	0.0214717
ENSG00000158615	1	204372515	204380919	-	8405	5227	PPP1R15B	6537.58	6537.58	7064.7	6202.13	0.814519	-0.29598	0.842592	-0.247094	0.00204974	0.0214717
ENSG00000164898	7	139024203	139031065	+	6863	1524	C7orf55	1078.49	1078.49	913.759	1183.31	1.393	0.478198	1.25855	0.331763	0.00205649	0.0215149
ENSG00000164466	5	174904065	174956745	+	52681	7572	SFXN1	3648.01	3648.01	3095.91	3999.34	1.23358	0.302851	1.19005	0.251025	0.00205671	0.0215149
ENSG00000184937	11	32409321	32457176	-	47856	4113	WT1	17423.6	17423.6	13321.9	20033.7	1.47014	0.555956	1.28419	0.360864	0.00205728	0.0215149
ENSG00000185291	X	1455509	1501578	+	46070	1706	IL3RA	428.71	428.71	345.502	481.66	1.51543	0.59973	1.29835	0.376685	0.00205953	0.0215265
ENSG00000146072	6	47199268	47277641	-	78374	3595	TNFRSF21	6465.13	6465.13	5063.92	7356.81	1.4187	0.504573	1.26733	0.341793	0.00206066	0.0215265
ENSG00000146350	6	121400640	121655891	-	255252	6912	TBC1D32	664.226	664.226	787.03	586.078	0.741036	-0.432384	0.804744	-0.313398	0.00206315	0.0215406
ENSG00000206172	16	226679	227521	+	843	835	HBA1	52.042	97.0208	73.2223	112.165	2.49211	1.31737	1.47717	0.562835	0.00207256	0.0216253
ENSG00000170296	17	7143333	7146089	-	2757	2266	GABARAP	4486.31	4486.31	5036.65	4136.09	0.804666	-0.313539	0.836853	-0.256954	0.00207355	0.0216253
ENSG00000149571	11	126293254	126873355	-	580102	6594	KIRREL3	178.024	178.024	97.8274	229.058	2.13101	1.09154	1.43922	0.52529	0.0020773	0.0216443
ENSG00000229292	19	56280507	56284545	+	4039	908	RFPL4AL1	2.1387	3.53409	7.01885	1.31652	0.189168	-2.40226	0.670815	-0.576012	0.00207766	0.0216443
ENSG00000143498	1	222731244	222763275	-	32032	2895	TAF1A	688.599	688.599	823.456	602.782	0.752033	-0.411131	0.809838	-0.304294	0.00208074	0.0216551
ENSG00000104763	8	17913934	17942494	-	28561	5051	ASAH1	12136.4	12136.4	14520.7	10619.1	0.782509	-0.353821	0.824771	-0.277935	0.00208207	0.0216551
ENSG00000132842	5	77296349	77590579	-	294231	7310	AP3B1	4441.91	4441.91	5169.86	3978.67	0.775715	-0.366402	0.821289	-0.284039	0.00208214	0.0216551
ENSG00000249141	6	167271582	167369612	-	98031	600	RP11-514O12.4	34.9748	34.9748	24.6728	41.5306	1.74764	0.805411	1.36347	0.447283	0.00208735	0.0216974
ENSG00000197123	7	63688852	63727309	+	38458	1567	ZNF679	48.5392	48.5392	86.1712	24.5916	0.249055	-2.00546	0.664863	-0.588872	0.00210403	0.0218588
ENSG00000169612	15	83654959	83659809	+	4851	1568	FAM103A1	1515.79	1515.79	1317.73	1641.83	1.25679	0.329746	1.20209	0.265547	0.00210588	0.0218659
ENSG00000116698	1	183441351	183567381	+	126031	8317	SMG7	12878.4	12878.4	13962.5	12188.5	0.837105	-0.25652	0.857028	-0.222586	0.00211112	0.0219084
ENSG00000106211	7	75931861	75933612	+	1752	1634	HSPB1	71996.1	71996.1	48932	86673.3	1.61601	0.692438	1.32736	0.408563	0.00211297	0.0219156
ENSG00000124160	20	44689624	44718591	-	28968	3220	NCOA5	5271.85	5271.85	5805.75	4932.1	0.847246	-0.239148	0.863957	-0.210968	0.00211812	0.0219569
ENSG00000179294	17	36827961	36831187	-	3227	3227	C17orf96	1788.71	1788.71	2427.91	1381.94	0.587498	-0.767343	0.740327	-0.433765	0.00212708	0.0220377
ENSG00000166257	11	123499895	123525952	-	26058	9464	SCN3B	425.456	425.456	284.23	515.327	1.90741	0.931612	1.39877	0.484159	0.00212924	0.0220435
ENSG00000072134	17	19118928	19240028	+	121101	9844	EPN2	3249.67	3249.67	3633.23	3005.58	0.827067	-0.273924	0.850521	-0.233581	0.00212997	0.0220435
ENSG00000163006	2	109403213	109501933	+	98721	5796	CCDC138	830.157	830.157	990.093	728.38	0.777573	-0.36295	0.822395	-0.282096	0.00213204	0.0220529
ENSG00000130700	20	61038553	61051026	-	12474	2595	GATA5	183.701	183.701	103.085	235.002	2.50512	1.32488	1.47428	0.560015	0.0021355	0.0220766
ENSG00000013306	17	42396993	42402238	-	5246	3526	SLC25A39	15356.7	15356.7	13467.1	16559.2	1.28697	0.363981	1.21633	0.282536	0.00214153	0.0221102
ENSG00000182512	14	95999840	96011061	+	11222	2845	GLRX5	5067.85	5067.85	4436.36	5469.71	1.30649	0.385695	1.22488	0.292641	0.0021423	0.0221102
ENSG00000233224	6	27860477	27860963	-	487	487	HIST1H2AM	60.1024	60.1024	41.6262	71.86	1.71794	0.780677	1.35452	0.437782	0.0021432	0.0221102
ENSG00000170871	4	6783102	6885897	+	102796	8499	KIAA0232	5126.56	5126.56	4554.69	5490.48	1.25438	0.326977	1.20073	0.263911	0.00214343	0.0221102
ENSG00000250571	8	144349603	144359101	+	9499	3057	GLI4	2239.07	2239.07	1868.78	2474.7	1.435	0.521047	1.2719	0.346981	0.0021468	0.0221328
ENSG00000176984	11	120039685	120042387	+	2703	2081	AP000679.2	15.9873	15.9873	12.5558	18.1709	1.96583	0.975135	1.40935	0.495027	0.00215057	0.0221478
ENSG00000169660	17	80376194	80400521	+	24328	4153	HEXDC	3196.16	3196.16	2533.86	3617.63	1.48287	0.568396	1.28711	0.364136	0.00215127	0.0221478
ENSG00000162241	11	65142663	65151172	-	8510	7855	SLC25A45	452.211	452.211	355.015	514.064	1.37079	0.455009	1.24989	0.321802	0.00215176	0.0221478
ENSG00000105197	19	39971052	39984422	+	13371	6908	TIMM50	7737.24	7737.24	10285.1	6115.89	0.715433	-0.483111	0.794081	-0.332642	0.00215945	0.0222148
ENSG00000100577	14	77787227	77797940	+	10714	8477	GSTZ1	1645.46	1645.46	1189.81	1935.42	1.48239	0.567926	1.28682	0.363806	0.00216356	0.022245
ENSG00000147799	8	145754563	145911194	-	156632	5012	ARHGAP39	3729.3	3729.3	3194.18	4069.83	1.36663	0.450619	1.24826	0.31992	0.00216794	0.0222709
ENSG00000203950	X	134184962	134186226	-	1265	1265	FAM127B	4313.12	4313.12	3604.2	4764.24	1.33754	0.419579	1.23733	0.307235	0.00216843	0.0222709
ENSG00000260456	16	87117168	87351022	-	233855	3069	C16orf95	102.89	102.89	81.5826	116.449	1.39198	0.477142	1.25722	0.330235	0.00217242	0.0222935
ENSG00000161533	17	73937588	73975515	-	37928	8543	ACOX1	5169.72	5169.72	4506.46	5591.8	1.23792	0.307917	1.19203	0.25342	0.00217299	0.0222935
ENSG00000183644	11	111385510	111407756	+	22247	3280	C11orf88	153.213	153.213	267.412	80.5415	0.357986	-1.48203	0.67265	-0.572073	0.00217537	0.0223058
ENSG00000109103	17	26873725	26879686	-	5962	5128	UNC119	2621.9	2621.9	3034.7	2359.2	0.778504	-0.361223	0.823019	-0.281002	0.00217901	0.022331
ENSG00000164411	6	87992696	88038996	-	46301	2763	GJB7	84.3595	84.3595	123.911	59.1906	0.493564	-1.01869	0.704907	-0.504494	0.00218416	0.0223716
ENSG00000232125	2	207516345	207583120	-	66776	2140	DYTN	7.77167	7.77167	4.04796	10.1413	2.5911	1.37356	1.47638	0.562069	0.00218964	0.0224156
ENSG00000179241	11	35965531	36253686	+	288156	4575	LDLRAD3	1621.8	1621.8	1847.1	1478.42	0.762636	-0.390933	0.815257	-0.294673	0.00219242	0.0224265
ENSG00000170667	7	102122892	102158228	-	35337	4840	RASA4B	20.233	20.233	14.2534	24.0382	1.52999	0.613518	1.30097	0.379584	0.00219307	0.0224265
ENSG00000204612	9	79634571	79635869	+	1299	1299	FOXB2	3.62916	3.62916	1.54287	4.95679	3.32066	1.73147	1.4959	0.58101	0.0021989	0.0224716
ENSG00000009765	6	150690028	150727105	+	37078	10362	IYD	12.1736	29.7801	11.9846	41.1045	2.45304	1.29457	1.46684	0.552709	0.00219986	0.0224716
ENSG00000186529	19	15751707	15773635	+	21929	5517	CYP4F3	677.467	677.467	442.611	826.921	2.08016	1.05669	1.4264	0.51238	0.0022027	0.0224833
ENSG00000164253	5	76721795	76916436	-	194642	7230	WDR41	2455.72	2455.72	2775.67	2252.12	0.834609	-0.260828	0.855524	-0.22512	0.00220339	0.0224833
ENSG00000197506	9	86890372	86955672	-	65301	5137	SLC28A3	1369.12	1369.12	853.758	1697.08	1.77091	0.824494	1.3662	0.450174	0.00220758	0.0225109
ENSG00000122591	7	22980878	23053749	-	72872	6913	FAM126A	1134.38	1134.38	1286.8	1037.39	0.721358	-0.471213	0.796852	-0.327617	0.00220892	0.0225109
ENSG00000204366	6	31867384	31869769	-	2386	1875	ZBTB12	1604.18	1604.18	2019.09	1340.15	0.705737	-0.502798	0.790287	-0.339551	0.00220966	0.0225109
ENSG00000168496	11	61560109	61564716	+	4608	2478	FEN1	4642.37	4642.37	3732.31	5221.5	1.30712	0.386392	1.22478	0.292517	0.00221123	0.0225132
ENSG00000114268	3	48555117	48599448	-	44332	6153	PFKFB4	2083.9	2083.9	2594.07	1759.25	0.639992	-0.643874	0.76318	-0.389906	0.00221226	0.0225132
ENSG00000198728	10	103867317	103880210	-	12894	2790	LDB1	9522.64	9522.64	11206.7	8450.99	0.774213	-0.369197	0.820984	-0.284574	0.00221724	0.022546
ENSG00000172508	11	67182439	67193078	+	10640	5670	CARNS1	517.485	517.485	402.777	590.481	1.64598	0.718947	1.33381	0.415555	0.00221788	0.022546
ENSG00000148204	9	126118449	126142603	+	24155	6349	CRB2	2456.03	2456.03	1629.62	2981.93	1.8263	0.868921	1.37873	0.463335	0.00221977	0.0225528
ENSG00000106665	7	73703805	73820273	+	116469	7315	CLIP2	2123.11	2123.11	2565.55	1841.55	0.70608	-0.502097	0.790495	-0.339172	0.00222117	0.0225528
ENSG00000168002	11	62529016	62534182	+	5167	1923	POLR2G	5862.08	5862.08	5266.61	6241.02	1.24872	0.320455	1.19755	0.260084	0.00222212	0.0225528
ENSG00000128294	22	26921458	26992681	-	71224	3448	TPST2	2329.43	2329.43	1964.57	2561.62	1.35151	0.434574	1.24225	0.312959	0.00223027	0.0226153
ENSG00000144619	3	2140497	3099645	+	959149	9130	CNTN4	321.913	321.913	464.603	231.11	0.507671	-0.978033	0.710615	-0.49286	0.00223068	0.0226153
ENSG00000152944	12	27175479	27219276	+	43798	2823	MED21	3027.73	3027.73	3631.45	2643.55	0.744694	-0.42528	0.807143	-0.309104	0.00223608	0.022658
ENSG00000127903	19	57174020	57183151	-	9132	2802	ZNF835	277.525	277.525	210.074	320.448	1.54276	0.625515	1.30409	0.383044	0.00224208	0.0227005
ENSG00000067191	17	37329709	37353956	-	24248	7094	CACNB1	1323.32	1323.32	1684.95	1093.19	0.613718	-0.704352	0.752553	-0.410135	0.00224268	0.0227005
ENSG00000242574	6	32902406	32908847	-	6442	4655	HLA-DMB	6524.78	6524.78	5051.32	7462.43	1.54065	0.62354	1.30344	0.382325	0.00224409	0.0227026
ENSG00000080031	19	55692616	55720874	-	28259	4344	PTPRH	251.321	251.321	158.275	310.532	2.00643	1.00463	1.4128	0.498557	0.00225269	0.0227722
ENSG00000129473	14	23767999	23780968	+	12970	4189	BCL2L2	4082.3	4082.3	3700.65	4325.16	1.23449	0.303917	1.18992	0.250859	0.00225457	0.0227722
ENSG00000137077	9	34709002	34710121	-	1120	924	CCL21	448.095	448.095	233.776	584.48	2.42565	1.27837	1.46178	0.547725	0.00225457	0.0227722
ENSG00000170523	12	52708085	52715182	-	7098	1875	KRT83	49.7288	49.7288	83.6485	28.1436	0.433521	-1.20583	0.689032	-0.537357	0.00225974	0.0228122
ENSG00000205362	16	56672578	56673999	+	1422	396	MT1A	186.956	186.956	112.518	234.326	2.28263	1.1907	1.44886	0.53492	0.00226148	0.0228143
ENSG00000267534	19	10334520	10341948	-	7429	1173	S1PR2	198.403	198.403	242.543	170.313	0.605754	-0.723196	0.749456	-0.416085	0.00226236	0.0228143
ENSG00000116957	1	235530675	235612283	+	81609	2568	TBCE	2634.82	2634.82	3075.14	2354.62	0.803305	-0.315981	0.836545	-0.257485	0.00226567	0.0228355
ENSG00000175352	11	9002123	9025596	-	23474	4123	NRIP3	318.942	318.942	366.646	288.585	0.677906	-0.560843	0.779186	-0.35996	0.00226725	0.0228392
ENSG00000066117	12	50478755	50494495	+	15741	5136	SMARCD1	5996.17	5996.17	6679.98	5561.02	0.803047	-0.316445	0.836441	-0.257664	0.0022833	0.0229871
ENSG00000176198	14	20710898	20711979	+	1082	1082	OR11H4	6.78838	6.78838	13.7023	2.38863	0.23021	-2.11897	0.673546	-0.570152	0.00228446	0.0229871
ENSG00000058091	7	90095738	90839905	+	744168	6841	CDK14	2796.86	2796.86	3520.98	2336.06	0.674205	-0.568741	0.777802	-0.362524	0.00228616	0.0229871
ENSG00000138182	10	91461367	91534700	+	73334	7126	KIF20B	2316.42	2316.42	2758.53	2035.08	0.745381	-0.423951	0.80766	-0.30818	0.00228679	0.0229871
ENSG00000152766	10	90581889	90611575	-	29687	1733	ANKRD22	386.905	386.905	257.252	469.411	1.7327	0.793022	1.35477	0.438046	0.00229741	0.0230652
ENSG00000158477	1	158223927	158228059	+	4133	2096	CD1A	125.584	125.584	196.911	80.1946	0.389144	-1.36163	0.68084	-0.554613	0.00229815	0.0230652
ENSG00000155097	8	104033291	104085279	+	51989	5851	ATP6V1C1	8069.81	8069.81	7106.08	8683.09	1.28198	0.358372	1.21333	0.278971	0.00230085	0.0230652
ENSG00000156170	8	95907995	96128683	+	220689	6406	NDUFAF6	2331.82	2331.82	2076.34	2494.4	1.29453	0.372428	1.21892	0.285602	0.00230105	0.0230652
ENSG00000156873	16	30759591	30772490	+	12900	7502	PHKG2	4069.3	4069.3	3313.52	4550.25	1.34865	0.43152	1.24072	0.311172	0.00230131	0.0230652
ENSG00000106771	9	111777432	111882225	-	104794	9484	TMEM245	7672.39	7672.39	6500.68	8418.02	1.29759	0.375834	1.22024	0.287159	0.00230351	0.0230652
ENSG00000105928	7	24737972	24809244	-	71273	9537	DFNA5	814.459	814.459	953.871	725.742	0.749113	-0.416744	0.809408	-0.305061	0.00230401	0.0230652
ENSG00000215915	1	1385069	1405538	+	20470	3976	ATAD3C	2193.7	2193.7	1324.71	2746.69	1.83503	0.875805	1.37832	0.462909	0.00230433	0.0230652
ENSG00000100865	14	102808956	102829253	-	20298	3528	CINP	2325.66	2325.66	2013.38	2524.38	1.29979	0.378277	1.22116	0.288251	0.00230804	0.0230901
ENSG00000148343	9	131798900	131834361	+	35462	6302	FAM73B	3236.11	3236.11	2768.74	3533.53	1.31791	0.398251	1.22868	0.297109	0.0023141	0.0231385
ENSG00000183309	8	144718183	144735900	+	17718	4334	ZNF623	3946.61	3946.61	3058.33	4511.87	1.42962	0.515635	1.26852	0.343142	0.0023189	0.0231742
ENSG00000147912	9	37510889	37588871	-	77983	6059	FBXO10	462.77	462.77	527.789	421.395	0.792286	-0.335908	0.83062	-0.26774	0.00232104	0.0231801
ENSG00000145715	5	86563705	86687748	+	124044	5232	RASA1	3069.56	3069.56	3557.07	2759.33	0.768275	-0.380306	0.818417	-0.289092	0.00232193	0.0231801
ENSG00000204252	6	32971955	32977389	-	5435	4012	HLA-DOA	5750.68	5750.68	3867.76	6948.91	1.80399	0.85119	1.37084	0.455056	0.00232859	0.0232313
ENSG00000114779	3	52002526	52017425	-	14900	3161	ABHD14B	5072.29	5072.29	4339.07	5538.89	1.39024	0.475335	1.25536	0.328103	0.00232952	0.0232313
ENSG00000129282	17	34958001	34965407	+	7407	1857	MRM1	615.923	615.923	541.793	663.096	1.31322	0.393111	1.22667	0.294744	0.00233268	0.0232409
ENSG00000204377	1	16555368	16556038	-	671	252	C1orf134	155.484	155.484	127.079	173.559	1.34856	0.431417	1.24048	0.310893	0.00233294	0.0232409
ENSG00000120526	8	110253148	110346614	-	93467	4439	NUDCD1	3860.7	3860.7	3436.78	4130.47	1.29606	0.374132	1.21941	0.286189	0.00233624	0.0232494
ENSG00000198542	13	102104966	102375456	+	270491	3990	ITGBL1	1209.45	1209.45	1580.71	973.19	0.468725	-1.09319	0.700076	-0.514417	0.00233625	0.0232494
ENSG00000149932	16	29952206	29984373	+	32168	2428	TMEM219	10915.8	10915.8	9102.38	12069.8	1.39495	0.480212	1.25689	0.329859	0.00233892	0.023255
ENSG00000131263	X	73805052	73834452	-	29401	8379	RLIM	5678.85	5678.85	4848.85	6207.03	1.22448	0.292164	1.18414	0.243837	0.00233927	0.023255
ENSG00000170426	12	57316938	57328189	-	11252	1765	SDR9C7	15.2427	15.2427	20.9202	11.6297	0.501575	-0.995464	0.710504	-0.493086	0.00234393	0.0232828
ENSG00000243501	6	73919469	73972919	-	53451	1636	RP11-257K9.8	2.17919	2.17919	1.12897	2.84751	2.53045	1.33939	1.46387	0.549785	0.0023457	0.0232828
ENSG00000159640	17	61554422	61599205	+	44784	10469	ACE	872.746	872.746	679.124	995.961	1.36501	0.448914	1.24641	0.317777	0.00234577	0.0232828
ENSG00000148346	9	130911350	130915734	+	4385	2057	LCN2	15005.1	15005.1	10820.2	17668.3	1.9016	0.927217	1.39064	0.47575	0.00235062	0.0233008
ENSG00000139436	12	110367607	110434194	-	66588	13547	GIT2	2893.82	2893.82	2818.83	2941.54	0.830395	-0.268131	0.85303	-0.229332	0.00235127	0.0233008
ENSG00000101882	X	119059014	119077735	-	18722	3515	NKAP	1985.17	1985.17	1780.53	2115.4	1.23392	0.30325	1.18931	0.250125	0.00235128	0.0233008
ENSG00000106080	7	30050203	30066300	-	16098	5326	FKBP14	1602.98	1602.98	1812.97	1469.34	0.749577	-0.415851	0.809843	-0.304286	0.00236157	0.0233899
ENSG00000144395	2	197504278	197628214	+	123937	9687	CCDC150	805.505	805.505	1050.38	649.676	0.632391	-0.661112	0.76135	-0.393368	0.00236274	0.0233899
ENSG00000184178	4	53739149	54232242	-	493094	3176	SCFD2	1267.9	1267.9	1129.3	1356.1	1.22298	0.290404	1.18323	0.242726	0.00236532	0.0233906
ENSG00000213638	19	1905377	1913444	+	8068	2235	ADAT3	321.485	321.485	270.306	354.054	1.3701	0.454277	1.24808	0.319708	0.00236638	0.0233906
ENSG00000185189	8	144915764	144924200	-	8437	4936	NRBP2	12731.2	12731.2	10173.3	14359	1.52633	0.610063	1.29763	0.375874	0.00236652	0.0233906
ENSG00000099377	16	30996519	31000473	+	3955	2504	HSD3B7	2522.99	2522.99	2017.16	2844.88	1.3657	0.449636	1.24649	0.317866	0.00237021	0.0234148
ENSG00000172016	2	79384132	79386879	-	2748	1580	REG3A	3.64948	3.64948	0.999438	5.33587	5.44993	2.44624	1.45958	0.545554	0.00237352	0.0234353
ENSG00000164825	8	6728097	6735544	-	7448	478	DEFB1	5023	5023	4180.15	5559.35	2.3016	1.20264	1.44531	0.53138	0.00237518	0.0234394
ENSG00000075891	10	102495360	102589698	+	94339	6243	PAX2	990.951	990.951	406.177	1363.08	3.65536	1.87002	1.48269	0.568219	0.00237806	0.0234556
ENSG00000002587	4	11394774	11431389	-	36616	8166	HS3ST1	619.463	619.463	460.019	720.927	1.58925	0.668342	1.31541	0.395518	0.00238049	0.0234673
ENSG00000103257	16	87863629	87903094	-	39466	4745	SLC7A5	3851.78	3851.78	2662.93	4608.33	1.56401	0.645248	1.30819	0.387577	0.00238881	0.0235371
ENSG00000005187	16	20621565	20808903	+	187339	5095	ACSM3	1374.85	1374.85	1057.39	1576.88	1.5122	0.596653	1.29311	0.37085	0.00239603	0.0235959
ENSG00000158560	7	95401866	95739634	+	337769	4520	DYNC1I1	211.353	211.353	279.186	168.187	0.603282	-0.729095	0.749846	-0.415333	0.00239879	0.0236108
ENSG00000198231	17	61850963	61896677	+	45715	8521	DDX42	14417.6	14417.6	12748.2	15479.9	1.20119	0.264468	1.17032	0.226899	0.00240245	0.0236335
ENSG00000128059	4	57259528	57301781	-	42254	5439	PPAT	2576.38	2576.38	2189.29	2822.7	1.27113	0.346113	1.20788	0.272482	0.0024036	0.0236335
ENSG00000115541	2	198364718	198368181	+	3464	1977	HSPE1	14274.3	14274.3	12589.9	15346.2	1.30348	0.382367	1.22222	0.2895	0.0024113	0.0236892
ENSG00000136878	9	132596977	132644107	+	47131	5511	USP20	3174.88	3174.88	2875.95	3365.11	1.24482	0.315934	1.19489	0.256873	0.00241177	0.0236892
ENSG00000110717	11	67798084	67804111	+	6028	4523	NDUFS8	9282.43	9282.43	7832.19	10205.3	1.44223	0.528298	1.27166	0.346709	0.002414	0.0236988
ENSG00000175203	12	57923885	57941114	-	17230	4239	DCTN2	8804.7	8804.7	9736.63	8211.65	0.85089	-0.232955	0.866894	-0.206072	0.00242499	0.0237944
ENSG00000013725	11	60739115	60787849	+	48735	5995	CD6	692.598	692.598	497.942	816.47	1.62958	0.704497	1.32567	0.40672	0.0024288	0.0238194
ENSG00000139726	12	123237321	123255611	+	18291	3576	DENR	7981.38	7981.38	8868.9	7416.59	0.827253	-0.2736	0.851185	-0.232455	0.00244226	0.023939
ENSG00000164089	4	109663196	109684210	-	21015	2950	ETNPPL	11.0197	11.0197	6.25712	14.0504	2.13082	1.09141	1.42381	0.509756	0.00244385	0.0239422
ENSG00000269165	10	52094298	52095876	+	1579	1579	AC069547.1	55.4367	55.4367	52.1289	57.5417	1.60053	0.678554	1.31746	0.397762	0.00245104	0.0240001
ENSG00000111358	12	124118375	124147153	+	28779	3907	GTF2H3	2782.78	2782.78	3190.49	2523.33	0.78693	-0.345692	0.828146	-0.272043	0.00245236	0.0240007
ENSG00000133789	11	9685624	9774538	+	88915	7190	SWAP70	3411.02	3411.02	3856.8	3127.33	0.773171	-0.37114	0.821236	-0.284131	0.00245915	0.0240547
ENSG00000178602	2	241078446	241083979	-	5534	642	OTOS	7.35294	7.35294	13.6605	3.33903	0.337559	-1.56679	0.679007	-0.558501	0.00246167	0.024066
ENSG00000182263	2	164449906	164592522	-	142617	9942	FIGN	1402.23	1402.23	1840.35	1123.43	0.626732	-0.674079	0.75992	-0.396081	0.00246286	0.024066
ENSG00000188984	1	12776118	12788726	+	12609	4049	AADACL3	17.2971	17.2971	6.85482	23.9422	2.79234	1.48148	1.46823	0.554077	0.00246796	0.0240958
ENSG00000175220	11	46698630	46722165	-	23536	6138	ARHGAP1	7725.67	7725.67	6341.56	8606.46	1.21372	0.279438	1.17765	0.235916	0.00246846	0.0240958
ENSG00000168754	2	97541620	97684175	-	142556	3969	FAM178B	200.463	200.463	151.58	231.57	1.76008	0.81564	1.35744	0.440884	0.00247171	0.0240977
ENSG00000180900	8	144873090	144897549	-	24460	6192	SCRIB	21037	21037	18094.7	22909.4	1.36046	0.444098	1.24393	0.314906	0.00247204	0.0240977
ENSG00000237136	4	146601356	146692184	+	90829	1036	C4orf51	10.5838	10.5838	14.3182	8.20741	0.488181	-1.03451	0.708443	-0.497276	0.00247247	0.0240977
ENSG00000137486	11	74975226	75062873	-	87648	5976	ARRB1	1190.34	1190.34	959.98	1336.93	1.42347	0.509408	1.26512	0.339277	0.00247998	0.0241406
ENSG00000012822	12	54104903	54121529	-	16627	6296	CALCOCO1	7534.16	7534.16	8801.04	6727.97	0.776103	-0.36568	0.822742	-0.281489	0.00248063	0.0241406
ENSG00000091157	18	54318574	54698828	+	380255	10685	WDR7	1291.58	1291.58	1337.6	1262.3	0.811728	-0.300932	0.841856	-0.248354	0.00248282	0.0241406
ENSG00000188389	2	242792033	242801060	-	9028	2114	PDCD1	180.229	180.229	121.268	217.751	1.73282	0.793119	1.3508	0.433815	0.00248298	0.0241406
ENSG00000267496	17	41994576	41995326	+	751	751	FAM215A	4.95999	4.95999	7.71591	3.20623	0.442481	-1.17631	0.696134	-0.522562	0.00248406	0.0241406
ENSG00000169955	16	30537244	30546668	-	9425	4065	ZNF747	1385.93	1385.93	1210.48	1497.57	1.22866	0.297091	1.18606	0.246177	0.00248472	0.0241406
ENSG00000231738	12	85408094	85430055	-	21962	4081	TSPAN19	19.938	19.938	35.2294	10.2071	0.330098	-1.59903	0.679177	-0.55814	0.00248581	0.0241406
ENSG00000136560	2	161993419	162092732	+	99314	5579	TANK	4716.77	4716.77	4068.55	5129.27	1.31943	0.399911	1.22836	0.296731	0.00248745	0.0241441
ENSG00000253873	5	140800762	140891835	+	91074	3936	PCDHGA11	104.043	104.043	70.1589	125.605	1.89399	0.921432	1.38502	0.469909	0.00249425	0.0241977
ENSG00000147883	9	22002902	22009362	-	6461	4058	CDKN2B	2016.44	2016.44	2480.24	1721.29	0.637107	-0.650393	0.76444	-0.387524	0.00250584	0.0242977
ENSG00000134571	11	47352957	47374253	-	21297	4268	MYBPC3	27.7514	27.7514	19.4611	33.0271	1.69854	0.764291	1.34191	0.424292	0.00251214	0.0243462
ENSG00000188958	3	190984957	191048325	-	63369	3850	UTS2B	28.2269	28.2269	32.5851	25.4536	0.719663	-0.474606	0.79765	-0.326173	0.00252094	0.024419
ENSG00000100053	22	25595817	25603330	+	7514	867	CRYBB3	83.836	83.836	57.511	100.588	1.78724	0.83773	1.36232	0.446067	0.00252673	0.0244626
ENSG00000103496	16	31044210	31054296	+	10087	4078	STX4	4378.7	4378.7	3829.27	4728.34	1.26143	0.335055	1.20275	0.266335	0.00253988	0.024567
ENSG00000056558	9	123664671	123691451	-	26781	6449	TRAF1	1539.44	1539.44	1178.27	1769.29	1.42742	0.513412	1.26587	0.340133	0.00254012	0.024567
ENSG00000239779	2	74685456	74688018	+	2563	2438	WBP1	2108.6	2108.6	2587.8	1803.66	0.717993	-0.477959	0.797063	-0.327235	0.00254284	0.0245808
ENSG00000083312	5	72112139	72212560	+	100422	11977	TNPO1	9122.72	9122.72	10349.5	8342.02	0.788465	-0.342881	0.829192	-0.270223	0.00254645	0.0246031
ENSG00000040633	17	7138347	7143041	-	4695	2783	PHF23	3782.13	3782.13	4235.44	3493.66	0.827958	-0.27237	0.851805	-0.231404	0.0025501	0.0246258
ENSG00000054983	14	88304164	88460009	-	155846	6825	GALC	2449.58	2449.58	2710.39	2283.61	0.777382	-0.363304	0.823585	-0.280011	0.00255259	0.0246373
ENSG00000182195	X	140269934	140271310	-	1377	1377	LDOC1	4440.23	4440.23	3739.06	4886.44	1.45063	0.536679	1.27297	0.348201	0.00255441	0.0246392
ENSG00000119396	9	123940415	123985292	-	44878	4304	RAB14	8495.37	8495.37	7648.94	9034	1.22693	0.295051	1.18491	0.244781	0.0025554	0.0246392
ENSG00000196226	6	26043455	26043885	-	431	431	HIST1H2BB	6.10516	6.10516	3.56014	7.72472	2.21914	1.15	1.42939	0.515397	0.0025575	0.0246469
ENSG00000162819	1	222885895	222908538	+	22644	4932	BROX	4901.47	4901.47	5486.13	4529.41	0.811429	-0.301463	0.841837	-0.248387	0.00256004	0.0246588
ENSG00000166225	12	69864129	69973562	+	109434	7266	FRS2	3176.54	3176.54	3604.51	2904.2	0.760935	-0.394155	0.815839	-0.293643	0.00258998	0.0249345
ENSG00000180525	10	695888	711109	+	15222	4833	PRR26	57.5596	57.5596	34.877	71.9939	2.34143	1.22739	1.43895	0.525015	0.00259167	0.0249347
ENSG00000157150	3	12194551	12200851	-	6301	1650	TIMP4	109.75	109.75	67.9006	136.382	1.88582	0.915191	1.38079	0.465496	0.00259264	0.0249347
ENSG00000089022	12	112279782	112334343	+	54562	5576	MAPKAPK5	2950.2	2950.2	3187.25	2799.35	0.829133	-0.270325	0.852623	-0.23002	0.00259901	0.0249833
ENSG00000197170	17	65334032	65362743	-	28712	5364	PSMD12	4987.92	4987.92	4390.93	5367.82	1.21588	0.282004	1.17859	0.23706	0.00260046	0.0249845
ENSG00000182378	X	192989	220023	+	27035	6191	PLCXD1	2543.04	2543.04	1922.61	2937.86	1.45901	0.544985	1.27504	0.350542	0.00260676	0.0250323
ENSG00000104142	15	41186628	41196173	+	9546	4049	VPS18	2517.17	2517.17	2234.23	2697.22	1.22736	0.295563	1.185	0.244881	0.00261462	0.0250855
ENSG00000081277	1	201252580	201302121	+	49542	6211	PKP1	225.867	225.867	287.503	186.645	0.516477	-0.953225	0.719826	-0.474279	0.00261496	0.0250855
ENSG00000172175	18	56338618	56417371	+	78754	6512	MALT1	3018.02	3018.02	3383.27	2785.58	0.726194	-0.461573	0.80079	-0.320504	0.00261819	0.0251038
ENSG00000133302	5	93954052	94075141	+	121090	7185	ANKRD32	784.669	784.669	866.431	732.639	0.809663	-0.304606	0.840943	-0.24992	0.0026225	0.0251151
ENSG00000105619	19	54610320	54619055	-	8736	1240	TFPT	2274.71	2274.71	1837.63	2552.85	1.41026	0.495962	1.25973	0.333115	0.00262335	0.0251151
ENSG00000167862	17	73008765	73017356	+	8592	1108	ICT1	1806.67	1806.67	1530.96	1982.12	1.29498	0.372928	1.21763	0.284076	0.00262403	0.0251151
ENSG00000151779	2	15307032	15701454	-	394423	8949	NBAS	4596.62	4596.62	5126.76	4259.26	0.811653	-0.301065	0.842098	-0.247939	0.00262675	0.0251151
ENSG00000167941	17	41831099	41836156	-	5058	2300	SOST	37.4009	58.2663	78.0384	45.6841	0.453634	-1.1404	0.701689	-0.511097	0.00262707	0.0251151
ENSG00000148488	10	17360382	17496329	-	135948	2627	ST8SIA6	73.7936	73.7936	47.7032	90.3965	2.13002	1.09087	1.41686	0.502697	0.00262733	0.0251151
ENSG00000204267	6	32789610	32806557	-	16948	6385	TAP2	5554.37	5554.37	4183.93	6426.47	1.44316	0.52923	1.27001	0.344836	0.00262988	0.0251203
ENSG00000130024	6	170104001	170124151	-	20151	5388	PHF10	5457.94	5457.94	6105.64	5045.77	0.789838	-0.340372	0.830119	-0.26861	0.00263054	0.0251203
ENSG00000163125	1	150335567	150449042	+	113476	8738	RPRD2	7517.05	7517.05	8286.94	7027.12	0.8171	-0.291416	0.845321	-0.242428	0.0026413	0.0252103
ENSG00000163344	1	154897210	154909467	-	12258	1280	PMVK	5698.91	5698.91	4834.22	6249.17	1.43441	0.520453	1.26717	0.34161	0.00264587	0.0252397
ENSG00000158296	20	45186463	45304714	-	118252	5982	SLC13A3	526.29	526.29	381.907	618.17	1.66305	0.733835	1.33069	0.41218	0.00264704	0.0252397
ENSG00000130475	19	17858527	17899377	+	40851	5700	FCHO1	1787.71	1787.71	1529.67	1951.93	1.47716	0.562825	1.28001	0.35616	0.00265331	0.0252867
ENSG00000101911	X	12809474	12842341	+	32868	2758	PRPS2	3932.34	3932.34	3160.12	4423.76	1.27235	0.347493	1.20746	0.271975	0.00265972	0.0253264
ENSG00000123106	12	28286182	28732883	+	446702	5461	CCDC91	2132.28	2132.28	2578.81	1848.13	0.774079	-0.369448	0.822275	-0.282306	0.00266016	0.0253264
ENSG00000163631	4	74262831	74287129	+	24299	3373	ALB	104.688	104.688	64.9219	129.994	2.01594	1.01146	1.40046	0.485902	0.00266383	0.0253486
ENSG00000254206	16	29392675	29415350	-	22676	3653	NPIPB11	238.563	238.563	158.395	289.579	1.70208	0.767301	1.33988	0.422101	0.00266742	0.02537
ENSG00000132031	2	20191872	20212455	-	20584	3118	MATN3	408.176	408.176	526.733	332.731	0.586196	-0.770545	0.745846	-0.423049	0.00266912	0.0253734
ENSG00000214827	X	154289897	154376212	-	86316	2990	MTCP1	289.021	289.021	221.681	331.874	1.42678	0.512766	1.26457	0.338643	0.00267401	0.0254071
ENSG00000205220	16	67968405	67970990	-	2586	1853	PSMB10	2336.04	2336.04	1767.63	2697.75	1.42181	0.507728	1.26286	0.336696	0.00269243	0.0255693
ENSG00000102531	13	49550048	49783915	+	233868	7634	FNDC3A	5895.9	5895.9	6816.85	5309.84	0.749396	-0.416199	0.810997	-0.302232	0.00269552	0.0255858
ENSG00000149016	11	62342517	62359649	-	17133	4082	TUT1	1622.11	1622.11	1422.45	1749.16	1.31643	0.396631	1.2261	0.294082	0.00269717	0.0255886
ENSG00000168209	10	74033678	74035794	+	2117	2058	DDIT4	8154.11	8154.11	5603.29	9777.36	1.50551	0.590252	1.28776	0.364864	0.00270066	0.0256088
ENSG00000118308	12	25173936	25261268	+	87333	5159	LRMP	617.947	617.947	384.72	766.365	1.54796	0.630368	1.29961	0.378074	0.00270535	0.0256405
ENSG00000148090	9	93976097	94124195	-	148099	2673	AUH	1340.25	1340.25	1215.55	1419.6	1.23207	0.301087	1.18729	0.247672	0.00271144	0.0256854
ENSG00000196517	1	44457172	44497139	-	39968	5159	SLC6A9	1917.94	1917.94	2281.01	1686.9	0.669573	-0.578687	0.778706	-0.36085	0.00271311	0.0256883
ENSG00000010292	12	6602522	6641121	+	38600	6487	NCAPD2	14411.9	14411.9	16557.1	13046.8	0.725751	-0.462453	0.801044	-0.320047	0.00272099	0.0257373
ENSG00000089163	12	120740119	120751052	+	10934	1222	SIRT4	139.289	139.289	174.075	117.152	0.743177	-0.428222	0.808379	-0.306896	0.00272101	0.0257373
[truncated: 18,328 more rows]

## Sheet: Sheet 2
ID	CHR	START	END	STRAND	FULL_LENGTH	EXONIC_LENGTH	SYMBOL	baseMean	baseMeanAB	baseMeanA	baseMeanB	foldChange.unshrunken	log2FoldChange.unshrunken	foldChange.shrunken	log2FoldChange.shrunken	pval	padj
ENSG00000137310	6	31126319	31134936	+	8618	3538	TCF19	4031.02	4031.02	2770.29	9124.36	3.24741	1.69929	3.1441	1.65265	9.98646e-28	1.87576e-23
ENSG00000123080	1	51426417	51440305	+	13889	3318	CDKN2C	2726.33	2726.33	1659.4	7036.73	4.56762	2.19144	4.26699	2.09322	1.5047e-20	1.41313e-16
ENSG00000159259	21	37757676	37791313	+	33638	5118	CHAF1B	1493.66	1493.66	1118.36	3009.87	2.46102	1.29926	2.38568	1.2544	1.03509e-17	6.48068e-14
ENSG00000170835	9	135937365	135947248	+	9884	2384	CEL	1588.41	1588.41	315.91	6729.3	9.94631	3.31416	8.17241	3.03076	1.83181e-15	8.60171e-12
ENSG00000092470	15	44119161	44160617	+	41457	4078	WDR76	1342.8	1342.8	1045.36	2544.46	2.38258	1.25253	2.2905	1.19566	3.30853e-13	1.24288e-09
ENSG00000012963	14	93673401	93695561	+	22161	3694	UBR7	3760.21	3760.21	3210.5	5981.04	1.80242	0.849936	1.77344	0.826554	1.17016e-12	3.66318e-09
ENSG00000189057	11	58874658	58894883	+	20226	3857	FAM111B	1474.05	1474.05	1060.81	3143.55	2.77462	1.47229	2.6161	1.38742	1.61809e-12	4.34179e-09
ENSG00000198056	12	57125380	57146157	-	20778	2437	PRIM1	1122.27	1122.27	917.581	1949.24	2.23013	1.15713	2.1494	1.10394	6.63125e-12	1.55694e-08
ENSG00000159231	21	37507210	37518864	+	11655	1169	CBR3	671.185	671.185	361.832	1920.97	4.2191	2.07693	3.75326	1.90814	8.21122e-12	1.71368e-08
ENSG00000119403	9	123617977	123639606	-	21630	6547	PHF19	2529.28	2529.28	2134.53	4124.09	1.86375	0.898211	1.82526	0.868101	1.91583e-11	3.5985e-08
ENSG00000183206	18	14507338	14543584	-	36247	6712	POTEC	57.9729	57.9729	71.4831	3.39158	0.0593972	-4.07346	0.094157	-3.40879	1.38067e-10	2.35756e-07
ENSG00000129152	11	17741115	17743678	+	2564	1801	MYOD1	100.211	100.211	124.343	2.71943	0.0413693	-4.5953	0.0754738	-3.72788	1.74924e-10	2.738e-07
ENSG00000080839	20	35624752	35724398	-	99647	5954	RBL1	1269.11	1269.11	1128.93	1835.43	1.66555	0.735995	1.63959	0.713332	1.97358e-10	2.85151e-07
ENSG00000168269	5	169532901	169536727	+	3827	2310	FOXI1	55.5032	55.5032	19.6627	200.299	11.0334	3.4638	7.8154	2.96632	2.84578e-10	3.81802e-07
ENSG00000174871	11	66045661	66052772	+	7112	2069	CNIH2	218.406	218.406	151.793	487.521	3.56136	1.83243	3.17867	1.66842	4.6476e-10	5.81973e-07
ENSG00000159147	21	34931848	34961014	-	29167	3513	DONSON	1706.99	1706.99	1487.09	2595.41	1.82211	0.865611	1.78146	0.83306	5.09792e-10	5.98464e-07
ENSG00000187527	3	192992579	193096632	-	104054	6228	ATP13A5	29.5806	29.5806	14.2034	91.7044	6.4297	2.68475	5.13384	2.36004	6.77589e-10	7.48657e-07
ENSG00000131153	16	85709804	85723679	-	13876	3264	GINS2	1188.75	1188.75	926.347	2248.85	2.22814	1.15584	2.1282	1.08963	9.00379e-10	9.39545e-07
ENSG00000214128	7	138482695	138522846	+	40152	4815	TMEM213	86.9724	86.9724	52.4108	226.601	12.5026	3.64416	8.28511	3.05052	1.22144e-09	1.20749e-06
ENSG00000170298	17	20352708	20370852	-	18145	2670	LGALS9B	13.2359	13.2359	6.65084	39.8393	4.47254	2.1611	3.81098	1.93016	1.30885e-09	1.2292e-06
ENSG00000049541	7	73645829	73668774	-	22946	2197	RFC2	3668.44	3668.44	3121.9	5876.43	1.8188	0.862984	1.77591	0.828556	1.47573e-09	1.31994e-06
ENSG00000078328	16	6069095	7763340	+	1694246	8213	RBFOX1	141.482	141.482	169.555	28.0671	0.144712	-2.78875	0.186798	-2.42045	1.9286e-09	1.64659e-06
ENSG00000139364	12	125671382	126146917	+	475536	15656	TMEM132B	806.107	806.107	961.782	177.182	0.179556	-2.47749	0.221291	-2.17599	2.25468e-09	1.84129e-06
ENSG00000065618	10	105791044	105845760	-	54717	6426	COL17A1	148.559	148.559	100.603	342.298	5.26261	2.39578	4.31299	2.10869	2.6514e-09	2.07505e-06
ENSG00000185615	16	333152	337215	+	4064	2248	PDIA2	386.907	386.907	457.472	101.827	0.197077	-2.34317	0.239045	-2.06464	3.05552e-09	2.29567e-06
ENSG00000173253	9	1050354	1057552	+	7199	2925	DMRT2	77.2062	77.2062	36.2402	242.709	11.1078	3.4735	7.47796	2.90264	3.19553e-09	2.30773e-06
ENSG00000114790	3	153838792	153975616	+	136825	5489	ARHGEF26	577.383	577.383	447.626	1101.6	2.46401	1.30101	2.31104	1.20854	3.31729e-09	2.30773e-06
ENSG00000170689	17	46698518	46703839	-	5322	2705	HOXB9	1220.14	1220.14	671.818	3435.38	8.13522	3.02418	5.97275	2.5784	4.06064e-09	2.68194e-06
ENSG00000204516	6	31462658	31478901	+	16244	2854	MICB	864.711	864.711	685.678	1588	2.53822	1.34382	2.36765	1.24345	4.14079e-09	2.68194e-06
ENSG00000167513	16	88869621	88875666	+	6046	3336	CDT1	1946.77	1946.77	1465.36	3891.66	2.32022	1.21426	2.1934	1.13317	4.90759e-09	3.07264e-06
ENSG00000106031	7	27233122	27239725	-	6604	4664	HOXA13	18.0231	18.0231	6.6458	63.9873	10.5472	3.39878	7.07656	2.82305	7.38099e-09	4.47216e-06
ENSG00000078900	1	3569084	3652765	+	83682	6763	TP73	342.258	342.258	246.221	730.247	3.23304	1.69289	2.8832	1.52767	7.8317e-09	4.59696e-06
ENSG00000171102	9	136080664	136084630	-	3967	811	OBP2B	125.103	205.766	252.042	18.8112	0.152218	-2.71579	0.198783	-2.33073	8.95535e-09	5.09723e-06
ENSG00000176890	18	657604	673578	+	15975	2470	TYMS	4138.79	4138.79	3472.49	6830.69	2.09469	1.06674	2.00339	1.00244	1.44937e-08	8.00694e-06
ENSG00000166920	15	45722727	45740959	+	18233	1405	C15orf48	1428	1428	922.414	3470.56	3.24192	1.69685	2.87214	1.52213	1.86319e-08	9.99894e-06
ENSG00000172987	10	100218875	100995619	-	776745	2365	HPSE2	81.5024	81.5024	100.689	3.9872	0.0628646	-3.99161	0.11298	-3.14586	2.15529e-08	1.12452e-05
ENSG00000165244	9	99148223	99180611	-	32389	3646	ZNF367	965.068	965.068	779.164	1716.12	2.11513	1.08074	2.01629	1.01171	2.73767e-08	1.36942e-05
ENSG00000044459	9	17134980	17503921	+	368942	11167	CNTLN	1235.87	1235.87	1049.42	1989.13	1.97894	0.984725	1.9036	0.928728	2.80011e-08	1.36942e-05
ENSG00000174448	18	51850728	51884334	-	33607	1862	STARD6	7.25572	7.25572	5.22932	15.4424	3.47706	1.79787	3.02746	1.59811	2.84338e-08	1.36942e-05
ENSG00000117139	1	202696526	202778598	-	82073	9185	KDM5B	9280.64	9280.64	10265	5303.85	0.586166	-0.770618	0.600856	-0.734908	3.06334e-08	1.43847e-05
ENSG00000147862	9	14081842	14398982	-	317141	10508	NFIB	7319.15	7319.15	6019.98	12567.8	2.17758	1.12273	2.06551	1.04649	3.30195e-08	1.5127e-05
ENSG00000085741	11	75897369	75921780	-	24412	2401	WNT11	1862.45	1862.45	2193.89	523.446	0.240046	-2.05862	0.287406	-1.79884	3.8092e-08	1.70353e-05
ENSG00000104899	19	2249308	2252072	+	2765	2587	AMH	320.703	320.703	229.448	689.373	6.68847	2.74168	4.95273	2.30823	4.16387e-08	1.81884e-05
ENSG00000176912	18	641320	658340	-	17021	976	C18orf56	143.652	143.652	110.961	275.727	2.34109	1.22718	2.19227	1.13243	4.35124e-08	1.85749e-05
ENSG00000100479	14	50110273	50155140	-	44868	2955	POLE2	642.665	642.665	531.455	1091.95	1.93325	0.95103	1.8626	0.897317	4.48329e-08	1.87132e-05
ENSG00000144354	2	174219548	174233725	+	14178	3934	CDCA7	2046.49	2046.49	1575.12	3950.82	2.42499	1.27798	2.25644	1.17405	4.592e-08	1.87503e-05
ENSG00000215568	22	17442826	17489112	-	46287	3747	GAB4	41.6403	41.6403	51.3349	2.47435	0.048226	-4.37405	0.102154	-3.29118	5.236e-08	2.0416e-05
ENSG00000132646	20	5095599	5107272	-	11674	1471	PCNA	11929.7	11929.7	10375.3	18209.6	1.73813	0.797535	1.69137	0.758188	5.25407e-08	2.0416e-05
ENSG00000134291	12	48357352	48362661	+	5310	3348	TMEM106C	9099.52	9099.52	7759.79	14512	1.76115	0.816516	1.71207	0.77574	5.32601e-08	2.0416e-05
ENSG00000167080	17	47209822	47247351	+	37530	2110	B4GALNT2	31.9034	31.9034	7.65358	129.873	10.203	3.35092	6.52042	2.70496	6.19318e-08	2.32653e-05
ENSG00000222036	14	19553365	19590078	+	36714	7367	POTEG	77.8813	77.8813	94.4711	10.8585	0.166315	-2.58801	0.220146	-2.18347	6.74075e-08	2.48258e-05
ENSG00000141574	17	80278900	80291950	-	13051	2961	SECTM1	2580.29	2580.29	1852.84	5519.23	2.84563	1.50875	2.56188	1.3572	7.21921e-08	2.60766e-05
ENSG00000112312	6	24775159	24786327	+	11169	2476	GMNN	2357.92	2357.92	2030.5	3680.69	1.78557	0.836386	1.73109	0.79168	9.29447e-08	3.29393e-05
ENSG00000176894	12	133264192	133297276	+	33085	2051	PXMP2	1285.16	1285.16	1077.04	2125.99	2.01313	1.00944	1.92424	0.944287	1.00895e-07	3.50946e-05
ENSG00000005102	17	41717756	41739322	-	21567	2707	MEOX1	2085.39	2085.39	2436.97	664.99	0.226222	-2.14419	0.27864	-1.84353	1.10919e-07	3.78799e-05
ENSG00000100206	22	38914954	38966291	-	51338	3025	DMC1	147.384	147.384	104.82	319.34	2.6412	1.40119	2.40624	1.26678	1.14014e-07	3.82416e-05
ENSG00000159871	19	44300081	44331358	-	31278	5091	LYPD5	269.25	269.25	203.932	533.133	2.40994	1.269	2.23422	1.15977	1.18794e-07	3.91458e-05
ENSG00000173825	11	65122238	65125084	+	2847	2012	TIGD3	71.7737	71.7737	51.6702	152.992	2.60586	1.38176	2.3769	1.24908	1.43143e-07	4.6356e-05
ENSG00000182327	17	4692254	4693685	+	1432	1023	GLTPD2	40.2327	69.014	67.2465	76.1544	2.2958	1.19899	2.14488	1.1009	1.48082e-07	4.71427e-05
ENSG00000205220	16	67968405	67970990	-	2586	1853	PSMB10	2336.04	2336.04	1853.52	4285.41	2.07358	1.05212	1.97015	0.978308	1.54221e-07	4.82789e-05
ENSG00000106462	7	148504475	148581413	-	76939	4522	EZH2	4685.89	4685.89	3884	7925.5	1.92468	0.944617	1.84701	0.885188	1.75685e-07	5.40967e-05
ENSG00000141682	18	57567180	57571538	+	4359	2235	PMAIP1	771.688	771.688	651.283	1258.13	2.04101	1.02928	1.94264	0.958021	1.7915e-07	5.42737e-05
ENSG00000163888	3	183977001	183979251	-	2251	1362	CAMK2N2	159.385	159.385	115.235	337.75	3.1757	1.66707	2.76989	1.46983	1.91098e-07	5.69745e-05
ENSG00000012223	3	46477136	46526724	-	49589	4247	LTF	1502.47	2984.23	2749.75	3931.54	5.58164	2.48069	4.2092	2.07355	2.00712e-07	5.8764e-05
ENSG00000128408	22	45809572	45828376	+	18805	1815	RIBC2	498.778	498.778	374.762	999.799	2.70447	1.43534	2.44188	1.28799	2.05102e-07	5.8764e-05
ENSG00000110092	11	69455855	69469242	+	13388	4830	CCND1	14141.2	14141.2	16110.7	6184.25	0.391896	-1.35146	0.428875	-1.22137	2.06486e-07	5.8764e-05
ENSG00000198830	1	26798941	26802463	+	3523	2509	HMGN2	26730.4	26730.4	22899.2	42208.2	1.72231	0.784349	1.66901	0.738991	2.3121e-07	6.48182e-05
ENSG00000119969	10	96305547	96373662	+	68116	10106	HELLS	2167.32	2167.32	1824.16	3553.67	1.96818	0.976861	1.88008	0.910796	2.63219e-07	7.27065e-05
ENSG00000128578	7	129074274	129128240	+	53967	5876	STRIP2	224.368	224.368	177.619	413.234	2.41907	1.27445	2.23015	1.15714	2.72382e-07	7.41472e-05
ENSG00000101198	20	61872136	61904046	-	31911	2668	NKAIN4	575.931	575.931	701.253	69.6302	0.190741	-2.39031	0.250324	-1.99813	2.87865e-07	7.72423e-05
ENSG00000130997	4	2073645	2243848	-	170204	7721	POLN	232.133	232.133	259.013	123.538	0.419974	-1.25163	0.45468	-1.13708	3.28343e-07	8.68628e-05
ENSG00000178202	11	108342832	108369159	-	26328	4993	KDELC2	3944.99	3944.99	3421.27	6060.82	1.773	0.826196	1.71185	0.775557	3.43001e-07	8.94804e-05
ENSG00000162896	1	207101863	207119811	-	17949	4376	PIGR	3243.72	3243.72	1052.49	12096.3	9.42311	3.2362	5.82709	2.54278	3.51388e-07	9.04126e-05
ENSG00000168702	2	140988992	142889270	-	1900279	17040	LRP1B	197.016	197.016	230.718	60.8615	0.228504	-2.12971	0.286195	-1.80493	3.57038e-07	9.06249e-05
ENSG00000121900	1	33360195	33367039	-	6845	1417	TMEM54	2729.01	2729.01	2028.48	5559.17	2.26548	1.17982	2.11109	1.07799	3.6826e-07	9.22271e-05
ENSG00000100526	14	54863567	54886936	+	23370	1829	CDKN3	1507.24	1507.24	1240.22	2586.01	1.96414	0.973898	1.87377	0.905942	3.75304e-07	9.27544e-05
ENSG00000183624	3	128997671	129025029	+	27359	2783	HMCES	5354.3	5354.3	4785.88	7650.71	1.55243	0.634529	1.50226	0.587133	3.9334e-07	9.59493e-05
ENSG00000254349	8	75512010	75735548	+	223539	2906	RP11-758M4.1	20.2885	20.2885	24.3714	3.79371	0.155851	-2.68176	0.220237	-2.18287	4.33745e-07	0.000104449
ENSG00000164985	9	15464064	15511017	-	46954	6768	PSIP1	10698.4	10698.4	9422.83	15851.7	1.80528	0.852225	1.73828	0.797658	4.4289e-07	0.000105301
ENSG00000101911	X	12809474	12842341	+	32868	2758	PRPS2	3932.34	3932.34	3440.24	5920.46	1.62038	0.696332	1.56867	0.649546	4.56025e-07	0.000107069
ENSG00000101412	20	32263489	32274210	-	10722	2503	E2F1	4212.62	4212.62	3548.31	6896.46	1.88563	0.915048	1.80662	0.853295	4.67693e-07	0.000108453
ENSG00000154760	17	33762115	33775856	-	13742	9329	SLFN13	5007.87	5007.87	4323.84	7771.36	1.87536	0.90717	1.79755	0.846035	4.90424e-07	0.000112337
ENSG00000155158	9	15163620	15307358	-	143739	12208	TTC39B	1782.67	1782.67	1494.44	2947.15	1.99056	0.993172	1.89246	0.920266	5.10415e-07	0.000115508
ENSG00000149636	20	35380194	35402221	-	22028	2739	DSN1	2796.6	2796.6	2559.82	3753.2	1.54753	0.629971	1.49504	0.58018	5.31745e-07	0.000118902
ENSG00000237289	15	43885252	43897099	+	11848	3939	CKMT1B	766.05	766.05	485.947	1897.67	3.99852	1.99946	3.24219	1.69697	5.99636e-07	0.000132333
ENSG00000153048	16	8946799	8962866	-	16068	5545	CARHSP1	7878.53	7878.53	6792.31	12266.9	1.63059	0.70539	1.57633	0.656572	6.05902e-07	0.000132333
ENSG00000179914	1	160846329	160854960	-	8632	1483	ITLN1	202.14	433.547	398.468	575.267	6.16485	2.62407	4.37007	2.12766	6.41656e-07	0.000137931
ENSG00000164929	8	104152938	104242533	+	89596	3997	BAALC	410.434	410.434	478.987	133.479	0.286476	-1.80352	0.341093	-1.55176	6.46218e-07	0.000137931
ENSG00000000005	X	99839799	99854882	+	15084	1610	TNMD	47.8092	47.8092	26.291	134.743	4.88197	2.28746	3.72233	1.89621	7.11025e-07	0.000150058
ENSG00000141314	17	30593195	30651680	+	58486	5404	RHBDL3	161.439	161.439	96.5651	423.529	3.49782	1.80646	2.93087	1.55133	7.29671e-07	0.000152282
ENSG00000180914	3	8792094	8811314	-	19221	4514	OXTR	4487.25	4487.25	5147.74	1818.87	0.253857	-1.97791	0.313229	-1.67471	7.75899e-07	0.000160151
ENSG00000170482	5	138702885	138720242	-	17358	3203	SLC23A1	228.71	228.71	166.107	481.624	4.31193	2.10834	3.39986	1.76547	8.40069e-07	0.000171208
ENSG00000168539	11	62676151	62689279	-	13129	3250	CHRM1	20.1718	20.1718	10.0721	60.9748	5.45598	2.44784	3.99673	1.99882	8.477e-07	0.000171208
ENSG00000175305	8	95891998	95908906	-	16909	4399	CCNE2	712.988	712.988	573.282	1277.4	2.06657	1.04724	1.94712	0.961345	8.80354e-07	0.000175912
ENSG00000165553	14	77731826	77737655	-	5830	1884	NGB	25.7882	25.7882	13.9817	73.4861	6.08044	2.60418	4.26915	2.09395	1.00307e-06	0.000195443
ENSG00000168243	1	235710987	235814054	-	103068	5413	GNG4	477.619	477.619	355.858	969.536	3.62595	1.85836	2.99338	1.58177	1.0063e-06	0.000195443
ENSG00000155052	2	124782864	125672864	+	890001	5446	CNTNAP5	18.7277	18.7277	22.8976	1.88114	0.0772493	-3.69434	0.153341	-2.70519	1.00932e-06	0.000195443
ENSG00000179083	X	92929012	92967273	+	38262	3416	FAM133A	97.8587	118.104	143.78	14.3719	0.201512	-2.31106	0.268271	-1.89824	1.04789e-06	0.000200298
ENSG00000158201	18	19230858	19284766	-	53909	4366	ABHD3	1279.01	1279.01	1017.26	2336.5	2.07922	1.05604	1.95472	0.966965	1.05571e-06	0.000200298
ENSG00000168496	11	61560109	61564716	+	4608	2478	FEN1	4642.37	4642.37	3982.56	7308.02	1.66779	0.737938	1.6063	0.683741	1.118e-06	0.000208248
ENSG00000157445	3	54156574	55108584	+	952011	4670	CACNA2D3	698.775	698.775	790.718	327.329	0.389285	-1.3611	0.432506	-1.20921	1.11979e-06	0.000208248
ENSG00000106689	9	126763949	126795580	+	31632	2655	LHX2	59.6454	59.6454	36.7394	152.186	4.13488	2.04784	3.28012	1.71375	1.13162e-06	0.000208385
ENSG00000145526	5	19473060	20575982	-	1102923	4851	CDH18	415.926	415.926	508.297	42.7491	0.111091	-3.17018	0.187437	-2.41552	1.30764e-06	0.00023846
ENSG00000081913	18	60382672	60647666	+	264995	9153	PHLPP1	848.112	848.112	768.272	1170.66	1.69496	0.761251	1.62976	0.704662	1.33743e-06	0.00024107
ENSG00000076003	2	136597196	136633996	-	36801	4118	MCM6	6734.7	6734.7	6062.03	9452.26	1.57625	0.656499	1.51597	0.600243	1.34762e-06	0.00024107
ENSG00000214357	5	172068269	172118543	+	50275	6424	NEURL1B	4098.59	4098.59	3399.1	6924.5	1.93922	0.955476	1.83915	0.87904	1.4714e-06	0.00026073
ENSG00000239282	22	30681106	30685616	-	4511	2746	GATSL3	261.74	261.74	291.902	139.887	0.500175	-0.999496	0.530141	-0.915553	1.6079e-06	0.000282254
ENSG00000150625	4	176554085	176923815	-	369731	7040	GPM6A	192.137	192.137	226.693	52.5304	0.238281	-2.06926	0.304389	-1.71601	1.67009e-06	0.000290456
ENSG00000007968	1	23832922	23857712	-	24791	5457	E2F2	1366.72	1366.72	1165.18	2180.92	2.00944	1.00679	1.89366	0.921176	1.6883e-06	0.00029093
ENSG00000142733	1	27681675	27693383	-	11709	4951	MAP3K6	2803.33	2803.33	2432.64	4300.89	1.74693	0.804819	1.6732	0.742606	1.86378e-06	0.000318248
ENSG00000104738	8	48872745	48890720	+	17976	6824	MCM4	11664.1	11664.1	10472.5	16478.3	1.59592	0.674389	1.5317	0.615134	1.94007e-06	0.0003257
ENSG00000169224	1	247670360	247740992	+	70633	4691	GCSAML	31.8234	31.8234	37.8148	7.61818	0.223031	-2.16469	0.292105	-1.77544	1.9421e-06	0.0003257
ENSG00000115902	2	65215611	65250999	+	35389	6939	SLC1A4	2255.26	2255.26	1994.5	3308.71	1.70694	0.771408	1.63655	0.710662	1.96904e-06	0.000327296
ENSG00000198062	22	16256441	16287937	-	31497	2184	POTEH	29.2429	29.2429	36.2317	1.00843	0.083387	-3.58403	0.168356	-2.57041	2.19281e-06	0.000361295
ENSG00000137825	15	41785591	41795747	+	10157	2090	ITPKA	101.485	101.485	77.3931	198.818	2.41638	1.27285	2.19019	1.13106	2.24004e-06	0.000365866
ENSG00000175793	1	27189633	27190947	+	1315	1315	SFN	3435.5	3435.5	2320.18	7941.41	2.7089	1.43771	2.38815	1.2559	2.26308e-06	0.000366443
ENSG00000164078	3	49924435	49941299	-	16865	5245	MST1R	1778.57	1778.57	1294.6	3733.82	2.51478	1.33043	2.25761	1.17479	2.29707e-06	0.000368769
ENSG00000187537	14	19983559	20020272	-	36714	7366	POTEM	34.9072	34.9072	42.3549	4.81836	0.195812	-2.35246	0.269792	-1.89008	2.37769e-06	0.000378476
ENSG00000258986	14	104941015	105071984	-	130970	3810	TMEM179	73.7615	73.7615	31.8868	242.935	6.03914	2.59434	4.11427	2.04064	2.40561e-06	0.000379703
ENSG00000176771	2	133429374	134326034	-	896661	9545	NCKAP5	236.325	236.325	267.537	110.228	0.423556	-1.23937	0.465323	-1.1037	2.46693e-06	0.000383866
ENSG00000102981	16	67694849	67696681	+	1833	1488	PARD6A	323.975	323.975	256.043	598.42	2.44892	1.29214	2.21046	1.14435	2.47287e-06	0.000383866
ENSG00000167612	12	52281744	52285448	+	3705	3705	ANKRD33	44.0164	44.0164	52.6297	9.21876	0.172705	-2.53362	0.250066	-1.99962	2.57173e-06	0.000395942
ENSG00000164105	4	174291120	174298683	+	7564	1320	SAP30	807.925	807.925	723.636	1148.45	1.67572	0.744777	1.60445	0.68208	2.61932e-06	0.00039999
ENSG00000168917	3	136537489	136574734	+	37246	4287	SLC35G2	369.84	369.84	292.951	680.468	2.24853	1.16898	2.06687	1.04745	2.67114e-06	0.000402647
ENSG00000184990	14	105219437	105234831	+	15395	4776	SIVA1	5553.25	5553.25	4762.25	8748.9	1.64304	0.716366	1.5735	0.653976	2.6796e-06	0.000402647
ENSG00000135045	9	77561497	77567802	-	6306	2327	C9orf40	751.864	751.864	649.389	1165.86	1.6183	0.694481	1.54935	0.631666	2.78515e-06	0.000415186
ENSG00000126838	12	9301436	9360966	-	59531	6227	PZP	38.8351	38.8351	45.2625	12.8685	0.330991	-1.59514	0.387839	-1.36647	2.85693e-06	0.000417041
ENSG00000121988	2	135894486	136288806	-	394321	9113	ZRANB3	852.404	852.404	926.463	553.208	0.62114	-0.687009	0.648967	-0.623783	2.86707e-06	0.000417041
ENSG00000109610	4	24791534	24802464	+	10931	2128	SOD3	1637.9	1637.9	1097.14	3822.6	2.89848	1.5353	2.50185	1.32299	2.87e-06	0.000417041
ENSG00000158815	8	21899909	21906320	+	6412	3287	FGF17	713.997	713.997	884.391	25.6052	0.157058	-2.67063	0.237425	-2.07446	2.89335e-06	0.000417041
ENSG00000180739	19	10623623	10628607	-	4985	2601	S1PR5	117.258	117.258	86.9691	239.626	2.98275	1.57664	2.55387	1.35269	2.90861e-06	0.000417041
ENSG00000128713	2	176968944	176974722	+	5779	2350	HOXD11	11.0321	11.0321	7.45078	25.5009	4.198	2.0697	3.23538	1.69393	3.04796e-06	0.000433711
ENSG00000214946	17	15635561	15649476	+	13916	5263	TBC1D26	17.2737	17.2737	20.4398	4.48258	0.248463	-2.0089	0.318209	-1.65195	3.14719e-06	0.000444463
ENSG00000171729	1	15479028	15546976	+	67949	2240	TMEM51	1827.67	1827.67	1647.36	2556.11	1.49655	0.581637	1.42562	0.511591	3.24648e-06	0.000455065
ENSG00000198054	21	39493545	39560110	+	66566	1472	DSCR8	133.254	133.254	162.244	16.1358	0.046222	-4.43528	0.146991	-2.7662	3.52917e-06	0.000491025
ENSG00000169684	15	78857862	78887611	+	29750	3623	CHRNA5	302.488	302.488	224.546	617.371	2.36975	1.24473	2.14557	1.10136	3.6891e-06	0.000509503
ENSG00000043591	10	115803806	115806667	+	2862	2862	ADRB1	45.1066	45.1066	34.6735	87.2562	2.68628	1.42561	2.35661	1.23671	3.78088e-06	0.000518367
ENSG00000120802	12	98909290	98944157	+	34868	8593	TMPO	11328	11328	10493.2	14700.7	1.55893	0.64056	1.48651	0.57193	3.99025e-06	0.000543108
ENSG00000112118	6	52128807	52149679	-	20873	3650	MCM3	15023.4	15023.4	13341.5	21818.2	1.59306	0.671804	1.51954	0.60363	4.21801e-06	0.000569978
ENSG00000164099	4	119201193	119274158	-	72966	5725	PRSS12	1436.17	1436.17	876.109	3698.83	3.59577	1.8463	2.88886	1.5305	4.30163e-06	0.000577125
ENSG00000087250	16	56622986	56625000	+	2015	1837	MT3	288.906	288.906	153.258	836.922	4.1314	2.04663	3.16721	1.66321	4.40599e-06	0.000583377
ENSG00000101204	20	61975420	62009753	-	34334	8732	CHRNA4	78.0055	78.0055	94.023	13.2948	0.105383	-3.24628	0.197924	-2.33698	4.43522e-06	0.000583377
ENSG00000119915	10	103986085	103989346	+	3262	1371	ELOVL3	221.349	221.349	183.158	375.639	2.77874	1.47443	2.40935	1.26864	4.46036e-06	0.000583377
ENSG00000117507	1	171106879	171130707	+	23829	2534	FMO6P	36.5473	36.5473	24.2135	86.3757	6.85021	2.77615	4.2915	2.10148	4.47246e-06	0.000583377
ENSG00000182263	2	164449906	164592522	-	142617	9942	FIGN	1402.23	1402.23	1608.14	570.368	0.427687	-1.22537	0.472083	-1.08289	4.53258e-06	0.000587141
ENSG00000075643	18	33767482	33852120	+	84639	6281	MOCOS	761.119	761.119	642.117	1241.89	1.93353	0.951234	1.81745	0.861917	4.64907e-06	0.000594473
ENSG00000164879	8	86285665	86361269	+	75605	2310	CA3	316.143	316.143	229.936	664.42	2.99389	1.58202	2.5397	1.34466	4.65248e-06	0.000594473
ENSG00000149948	12	66217911	66360075	+	142165	14808	HMGA2	5080.58	5080.58	6103.52	947.924	0.255572	-1.9682	0.327849	-1.6089	4.69544e-06	0.000595908
ENSG00000180083	20	44277202	44298909	-	21708	646	WFDC11	7.76107	7.76107	9.47584	0.833411	0.0813855	-3.61908	0.179862	-2.47503	4.91668e-06	0.000619799
ENSG00000126266	19	35842445	35843367	+	923	923	FFAR1	24.7339	24.7339	29.5338	5.34245	0.137309	-2.8645	0.227416	-2.13659	5.11191e-06	0.000640113
ENSG00000168004	11	63228876	63258666	-	29791	3268	HRASLS5	122.517	122.517	94.7002	234.899	2.53947	1.34453	2.25009	1.16998	5.21199e-06	0.000648324
ENSG00000223572	15	43985084	43991420	+	6337	3088	CKMT1A	508.241	508.241	320.664	1266.05	3.42216	1.77491	2.77936	1.47475	5.27606e-06	0.000651975
ENSG00000188313	3	146232967	146262651	-	29685	4340	PLSCR1	9409.52	9409.52	8146.55	14511.9	1.84007	0.879761	1.73824	0.797628	5.48628e-06	0.000673521
ENSG00000188517	4	109731877	110223813	-	491937	6183	COL25A1	403.471	403.471	478.835	99.0005	0.279788	-1.8376	0.350249	-1.51355	5.80445e-06	0.000707954
ENSG00000147889	9	21967751	21995300	-	27550	4400	CDKN2A	8635.74	8635.74	6646.67	16671.6	2.77105	1.47043	2.39278	1.25869	5.93256e-06	0.00071511
ENSG00000121858	3	172223298	172241297	-	18000	3473	TNFSF10	15935.8	15935.8	12677.3	29099.9	2.34785	1.23134	2.11749	1.08235	5.93926e-06	0.00071511
ENSG00000126233	8	143822362	143823829	-	1468	537	SLURP1	29.8469	85.8191	82.7276	98.3089	6.41391	2.6812	4.04331	2.01554	6.71886e-06	0.000803824
ENSG00000181019	16	69740899	69760854	-	19956	3254	NQO1	5567.42	5567.42	4363.58	10430.9	2.16028	1.11122	1.98139	0.986512	6.89707e-06	0.000819922
ENSG00000170500	2	100889753	100939195	-	49443	13933	LONRF2	4712.95	4712.95	5289.88	2382.15	0.398583	-1.32705	0.450626	-1.15	7.14392e-06	0.000843926
ENSG00000168843	4	162305049	163085187	-	780139	5355	FSTL5	43.2032	43.2032	52.7959	4.44886	0.114453	-3.12717	0.214001	-2.22431	7.23337e-06	0.000849152
ENSG00000106804	9	123714616	123812554	-	97939	6530	C5	514.496	514.496	428.558	861.686	1.97131	0.979155	1.83743	0.877693	7.64921e-06	0.000892393
ENSG00000137090	9	841690	969090	+	127401	3253	DMRT1	95.3661	95.3661	84.8333	137.918	5.01007	2.32483	3.49509	1.80533	7.71411e-06	0.000894408
ENSG00000174718	12	32112304	32146039	+	33736	6644	KIAA1551	19789.1	19789.1	21742.9	11895.6	0.569517	-0.81219	0.602574	-0.730788	8.09504e-06	0.000930173
ENSG00000133636	12	86268073	86276770	+	8698	1555	NTS	1980.38	1980.38	773.589	6855.84	5.62104	2.49084	3.72161	1.89593	8.14338e-06	0.000930173
ENSG00000102007	X	49028273	49031588	+	3316	1279	PLP2	7707.5	7707.5	6735.94	11632.6	1.89341	0.920984	1.77412	0.827107	8.28205e-06	0.000930173
ENSG00000116237	1	6281253	6296032	-	14780	4910	ICMT	8679.78	8679.78	7901.42	11824.4	1.49736	0.582423	1.41473	0.500523	8.29686e-06	0.000930173
ENSG00000166391	11	75428864	75444003	+	15140	4010	MOGAT2	50.0296	74.3176	56.6098	145.857	4.28001	2.09761	3.16805	1.66359	8.38118e-06	0.000930173
ENSG00000118231	2	208986331	208989225	-	2895	619	CRYGD	47.1709	47.1709	58.5153	1.33935	0.0223335	-5.48465	0.180542	-2.46959	8.40028e-06	0.000930173
ENSG00000261514	17	42015731	42016327	+	597	434	RP11-527L4.2	13.047	13.047	15.6619	2.48272	0.171651	-2.54245	0.263957	-1.92163	8.40318e-06	0.000930173
ENSG00000136944	9	129376722	129463311	+	86590	5830	LMX1B	86.3546	86.3546	71.2814	147.25	4.96104	2.31064	3.46065	1.79104	8.41875e-06	0.000930173
ENSG00000157470	15	59664892	59815748	+	150857	5578	FAM81A	381.008	381.008	278.546	794.957	2.41042	1.26929	2.14644	1.10195	8.95713e-06	0.00098387
ENSG00000205076	19	39261611	39264132	-	2522	795	LGALS7	38.0632	38.0632	28.0848	78.3758	9.46257	3.24223	4.72459	2.24019	9.09437e-06	0.000993136
ENSG00000152078	1	95582894	95663163	+	80270	7402	TMEM56	766.008	766.008	598.626	1442.23	2.43705	1.28513	2.16116	1.11181	9.66757e-06	0.00104762
ENSG00000131979	14	55308726	55369570	-	60845	2951	GCH1	1112.83	1112.83	967.462	1700.12	1.78914	0.839266	1.68466	0.752458	9.7048e-06	0.00104762
ENSG00000273259	14	95058395	95090983	+	32589	3067	RP11-986E7.7	24.8296	24.8296	28.7599	8.95127	0.269737	-1.89037	0.347657	-1.52426	1.00304e-05	0.00106792
ENSG00000005421	7	94926988	95025673	-	98686	2988	PON1	196.789	196.789	230.343	61.2313	0.239174	-2.06387	0.322529	-1.6325	1.00426e-05	0.00106792
ENSG00000160117	19	17392454	17398455	+	6002	3569	ANKLE1	463.656	463.656	528.862	200.224	0.421246	-1.24727	0.472122	-1.08277	1.00634e-05	0.00106792
ENSG00000118579	4	17616254	17635728	+	19475	10982	MED28	7257.19	7257.19	7684.15	5532.3	0.69155	-0.532095	0.734823	-0.44453	1.0129e-05	0.00106884
ENSG00000197565	X	107386780	107682727	-	295948	9942	COL4A6	421.442	421.442	485.589	162.29	0.364389	-1.45645	0.425835	-1.23163	1.08239e-05	0.00113578
ENSG00000133019	1	239549865	240078750	+	528886	12150	CHRM3	345.436	345.436	401.59	118.573	0.297103	-1.75097	0.371071	-1.43023	1.09613e-05	0.00113776
ENSG00000196345	3	44596685	44624975	+	28291	4048	ZKSCAN7	607.57	607.57	669.705	356.545	0.585039	-0.773395	0.620078	-0.689479	1.09639e-05	0.00113776
ENSG00000143632	1	229566992	229569845	-	2854	1495	ACTA1	46.4067	76.0945	47.9565	189.772	2.54947	1.3502	2.22722	1.15524	1.12077e-05	0.00115644
ENSG00000125970	20	32581452	32696114	+	114663	2900	RALY	18184.1	18184.1	16657.4	24352	1.42214	0.508065	1.33641	0.418364	1.1267e-05	0.00115644
ENSG00000152495	5	110559351	110830584	+	271234	13910	CAMK4	278.808	278.808	219.137	519.875	2.16247	1.11268	1.96835	0.976987	1.16528e-05	0.00118694
ENSG00000154839	18	47901365	47920543	+	19179	2950	SKA1	789.151	789.151	699.478	1151.43	1.75088	0.80808	1.64799	0.720708	1.16906e-05	0.00118694
ENSG00000097046	1	91966408	91991321	+	24914	3599	CDC7	1919.51	1919.51	1702.71	2795.39	1.71044	0.774372	1.61213	0.68897	1.18813e-05	0.00119982
ENSG00000254726	1	156041804	156051789	-	9986	6124	MEX3A	6816.54	6816.54	7729.7	3127.36	0.492065	-1.02308	0.533988	-0.905121	1.20751e-05	0.00121287
ENSG00000116337	1	110158726	110174673	+	15948	6828	AMPD2	5402.14	5402.14	5716.35	4132.69	0.713571	-0.486872	0.759904	-0.39611	1.22694e-05	0.00122583
ENSG00000077514	11	74204896	74380162	+	175267	5508	POLD3	3205.6	3205.6	2956.36	4212.54	1.37006	0.454235	1.28771	0.364803	1.25225e-05	0.0012445
ENSG00000198554	14	55405668	55493823	-	88156	6385	WDHD1	1771.69	1771.69	1595.01	2485.49	1.58841	0.667581	1.49766	0.582706	1.27989e-05	0.00126527
ENSG00000153246	2	160788519	160919121	-	130603	9803	PLA2R1	1047.52	1047.52	1153.9	617.732	0.53837	-0.893331	0.576304	-0.795097	1.28993e-05	0.00126852
ENSG00000170549	5	3596168	3601517	+	5350	1858	IRX1	25.859	25.859	11.2725	84.7885	5.9356	2.56939	3.713	1.89258	1.33548e-05	0.00130647
ENSG00000100889	14	24563262	24579807	+	16546	4189	PCK2	2727.28	2727.28	2407.56	4018.94	1.57	0.650769	1.47863	0.564264	1.37138e-05	0.00133002
ENSG00000179023	1	18807424	18812478	+	5055	5055	KLHDC7A	146.38	146.38	97.2234	344.974	4.43306	2.1483	3.16561	1.66248	1.3761e-05	0.00133002
ENSG00000122136	9	138437985	138441815	+	3831	1018	OBP2A	575.137	575.137	689.873	111.604	0.192982	-2.37346	0.28962	-1.78776	1.38079e-05	0.00133002
ENSG00000178821	1	1849029	1850712	-	1684	1594	TMEM52	228.324	228.324	173.856	448.376	2.67826	1.4213	2.29407	1.19791	1.43629e-05	0.00136192
ENSG00000092421	5	115779312	115910630	-	131319	10956	SEMA6A	1117.59	1117.59	1247.59	592.42	0.422984	-1.24132	0.476622	-1.06908	1.43971e-05	0.00136192
ENSG00000198945	6	130334844	130462594	+	127751	5111	L3MBTL3	1041.12	1041.12	1123.48	708.386	0.63079	-0.664768	0.670034	-0.577694	1.44366e-05	0.00136192
ENSG00000197616	14	23851199	23877486	-	26288	6493	MYH6	59.1561	59.1561	70.9627	11.4575	0.176419	-2.50292	0.277177	-1.85112	1.44535e-05	0.00136192
ENSG00000269846	20	35724188	35725581	+	1394	1394	RBL1	16.462	16.462	12.4217	32.7847	2.7111	1.43888	2.31305	1.2098	1.45016e-05	0.00136192
ENSG00000158710	1	159887897	159895522	-	7626	2487	TAGLN2	44838.7	44838.7	40466.1	62504.4	1.49388	0.579069	1.4016	0.487074	1.58169e-05	0.00147806
ENSG00000135414	12	56137064	56150911	+	13848	3846	GDF11	2205.3	2205.3	2508.13	981.839	0.45511	-1.13571	0.504569	-0.986875	1.61412e-05	0.0015009
ENSG00000188039	19	16830787	16928774	+	97988	8470	NWD1	351.779	351.779	252.238	753.923	3.41299	1.77104	2.68158	1.42308	1.66897e-05	0.00154425
ENSG00000073111	3	127317066	127341276	+	24211	4899	MCM2	9739.96	9739.96	8631.21	14219.3	1.70601	0.770624	1.6003	0.678345	1.71697e-05	0.00158088
ENSG00000228120	21	44579176	44582387	-	3212	1052	AP001631.10	28.0595	28.0595	33.2774	6.97928	0.219657	-2.18668	0.315081	-1.66621	1.7475e-05	0.00159339
ENSG00000181392	19	36494209	36499695	-	5487	2528	SYNE4	1765.35	1765.35	1970.17	937.87	0.47543	-1.07269	0.522639	-0.936114	1.74753e-05	0.00159339
ENSG00000197301	12	66245120	66275947	-	30828	6033	RP11-366L20.2	306.792	306.792	356.467	106.104	0.348543	-1.52059	0.418203	-1.25773	1.78117e-05	0.00161622
ENSG00000087076	19	49316274	49339935	-	23662	1281	HSD17B14	1346.31	1346.31	1476.07	822.074	0.527908	-0.921641	0.569395	-0.812499	1.79006e-05	0.00161647
ENSG00000137875	15	52401460	52404972	-	3513	1319	BCL2L10	78.0973	78.0973	89.0548	33.8291	0.369241	-1.43736	0.435115	-1.20053	1.82361e-05	0.0016389
ENSG00000151287	13	103418340	103426161	-	7822	2154	TEX30	885.273	885.273	767.396	1361.5	1.65903	0.730337	1.55628	0.638106	1.86197e-05	0.0016654
ENSG00000167523	16	89724210	89737680	+	13471	5746	SPATA33	837.974	837.974	728.469	1280.37	1.66998	0.739828	1.56527	0.646412	1.94257e-05	0.00172925
ENSG00000185818	4	2061239	2070816	+	9578	5871	NAT8L	4461.06	4461.06	5060.54	2039.14	0.37667	-1.40863	0.442096	-1.17757	1.99013e-05	0.00175898
ENSG00000100297	22	35796056	35821423	+	25368	7338	MCM5	5685.12	5685.12	5083.95	8113.84	1.52235	0.606296	1.42546	0.511431	1.99469e-05	0.00175898
ENSG00000137880	15	41056218	41059906	+	3689	1529	GCHFR	1482.44	1482.44	1145.83	2842.33	2.02262	1.01622	1.85027	0.88774	2.01418e-05	0.00176786
ENSG00000153551	3	32433163	32524559	+	91397	3751	CMTM7	6366.46	6366.46	6923.08	4117.71	0.546484	-0.871748	0.587933	-0.766277	2.05872e-05	0.00179119
ENSG00000171848	2	10262455	10271545	+	9091	4954	RRM2	4382.59	4382.59	3775.65	6834.61	1.72287	0.784816	1.61081	0.687791	2.05983e-05	0.00179119
ENSG00000112333	6	108487262	108510013	+	22752	3733	NR2E1	5.52611	5.52611	1.97372	19.8778	7.33648	2.87509	3.91038	1.96731	2.15637e-05	0.00186111
ENSG00000180530	21	16333556	16437321	-	103766	7940	NRIP1	5264.22	5264.22	5760.74	3258.28	0.540203	-0.888425	0.58254	-0.779571	2.16812e-05	0.00186111
ENSG00000009694	X	123509753	124097666	-	587914	12896	TENM1	378.14	417.39	450.478	283.717	0.239394	-2.06254	0.334486	-1.57998	2.16996e-05	0.00186111
ENSG00000137404	6	30655824	30659197	-	3374	2018	NRM	1710.22	1710.22	1501	2555.48	1.69845	0.764221	1.58754	0.666795	2.22173e-05	0.00189686
ENSG00000152240	18	43684298	43708299	+	24002	2165	HAUS1	1536.6	1536.6	1418.3	2014.52	1.49433	0.579502	1.39625	0.481561	2.23321e-05	0.00189803
ENSG00000113648	5	134669590	134735604	-	66015	17730	H2AFY	20508.4	20508.4	18942.7	26833.9	1.37826	0.462846	1.28854	0.365736	2.26944e-05	0.00192013
ENSG00000141401	18	11981024	12030876	+	49853	3819	IMPA2	2185.33	2185.33	1866.81	3472.15	1.69779	0.763655	1.58588	0.665288	2.3202e-05	0.00195428
ENSG00000164611	5	159848829	159855748	+	6920	2010	PTTG1	4893.32	4893.32	4134.12	7960.5	1.8236	0.866788	1.69224	0.758937	2.33631e-05	0.00195736
ENSG00000075303	7	87462883	87505672	-	42790	5081	SLC25A40	1854.44	1854.44	1699.06	2482.19	1.48971	0.575029	1.39094	0.476056	2.34471e-05	0.00195736
ENSG00000172201	6	19837617	19840915	+	3299	2344	ID4	13494	13494	15222.8	6509.68	0.428949	-1.22112	0.486599	-1.0392	2.3728e-05	0.00197204
ENSG00000164488	6	168693510	168720434	-	26925	4223	DACT2	662.574	662.574	769.736	229.641	0.337001	-1.56918	0.413054	-1.2756	2.44193e-05	0.00202056
ENSG00000120306	5	139554227	139661637	+	107411	2183	CYSTM1	4222.04	4222.04	3716.33	6265.09	1.66186	0.732795	1.55206	0.634184	2.49405e-05	0.00205463
ENSG00000105810	7	92234235	92465908	-	231674	12260	CDK6	3323.29	3323.29	3706.55	1774.92	0.487398	-1.03683	0.536568	-0.898168	2.51487e-05	0.00205781
ENSG00000177098	11	118004092	118023603	-	19512	5649	SCN4B	271.443	271.443	214.07	503.227	2.083	1.05866	1.88585	0.915215	2.52173e-05	0.00205781
ENSG00000021826	2	211342406	211543831	+	201426	10444	CPS1	617.043	617.043	733.301	147.36	0.295289	-1.7598	0.380821	-1.39281	2.53077e-05	0.00205781
ENSG00000186417	15	51633826	51700210	+	66385	7144	GLDN	637.636	637.636	407.238	1568.44	2.86271	1.51738	2.36181	1.23989	2.55367e-05	0.00206748
ENSG00000123374	12	56360553	56366568	+	6016	3894	CDK2	5090.03	5090.03	4754.31	6446.33	1.48283	0.568356	1.38276	0.467547	2.56566e-05	0.00206827
ENSG00000169006	2	11798304	11810290	-	11987	1569	NTSR2	32.5804	62.6272	21.2849	229.65	3.7014	1.88807	2.76577	1.46768	2.58082e-05	0.0020716
ENSG00000165891	12	77415027	77459360	-	44334	6303	E2F7	744.959	744.959	643.437	1155.11	2.00556	1.004	1.82906	0.871105	2.60078e-05	0.00207874
ENSG00000183476	15	78370150	78397251	+	27102	2881	SH2D7	26.114	26.114	16.0457	66.7898	3.27004	1.70931	2.56632	1.3597	2.6322e-05	0.00209494
ENSG00000184995	9	21480841	21482312	-	1472	1472	IFNE	53.0462	53.0462	35.3864	124.392	3.88819	1.9591	2.84053	1.50616	2.66129e-05	0.00210096
ENSG00000134548	12	21679241	21690311	+	11071	2935	C12orf39	387.899	387.899	459.921	96.9336	0.261699	-1.93402	0.355607	-1.49164	2.67142e-05	0.00210096
ENSG00000119640	14	75519924	75536186	-	16263	1841	ACYP1	1040.25	1040.25	878.116	1695.25	1.74812	0.805804	1.62574	0.701099	2.6745e-05	0.00210096
ENSG00000106635	7	72950686	72972332	-	21647	3542	BCL7B	3938.12	3938.12	3617.5	5233.42	1.43852	0.524581	1.34013	0.422377	2.6845e-05	0.00210096
ENSG00000135378	11	32851489	32879669	+	28181	5530	PRRG4	1702.87	1702.87	1449.86	2725.01	1.89299	0.920665	1.74232	0.801011	2.75786e-05	0.00214941
ENSG00000196458	12	133498019	133532892	-	34874	7699	ZNF605	1826.99	1826.99	1989.96	1168.58	0.621398	-0.686411	0.666087	-0.586217	2.78752e-05	0.00216355
ENSG00000007350	X	153524024	153558700	+	34677	3650	TKTL1	960.013	960.013	1170.13	111.141	0.128028	-2.96547	0.258063	-1.9542	2.81467e-05	0.00217564
ENSG00000108370	17	63133549	63223821	+	90273	3664	RGS9	350.554	350.554	401.995	142.735	0.368225	-1.44134	0.440238	-1.18364	2.9276e-05	0.00225365
ENSG00000139915	14	47308826	48144157	-	835332	8223	MDGA2	16.0003	16.0003	18.6594	5.25782	0.264422	-1.91909	0.359865	-1.47447	3.00055e-05	0.00230038
ENSG00000064218	9	976964	991731	+	14768	2387	DMRT3	80.9368	80.9368	67.1804	136.512	4.3791	2.13063	3.00731	1.58848	3.02483e-05	0.00230957
ENSG00000122694	9	36136732	36163910	+	27179	3016	GLIPR2	4209.7	4209.7	3545.32	6893.8	1.91531	0.937581	1.75429	0.810886	3.21637e-05	0.00244587
ENSG00000135469	12	56660642	56664750	+	4109	3243	COQ10A	758.228	758.228	710.623	950.552	1.55431	0.636276	1.44585	0.531923	3.31742e-05	0.00250725
ENSG00000012124	19	35810164	35838258	+	28095	5839	CD22	2663.32	2663.32	3078.46	986.168	0.332095	-1.59033	0.413837	-1.27286	3.32378e-05	0.00250725
ENSG00000164309	5	78985700	79096063	+	110364	14179	CMYA5	902.454	902.454	1012.75	456.861	0.439959	-1.18456	0.499785	-1.00062	3.35254e-05	0.00251883
ENSG00000174498	15	65619465	65670378	-	50914	5552	IGDCC3	95.5734	143.169	174.084	18.2743	0.247989	-2.01165	0.349827	-1.51529	3.39319e-05	0.00253922
ENSG00000176769	10	132890654	133109984	-	219331	5258	TCERG1L	36.0249	36.0249	41.6805	13.1761	0.247579	-2.01404	0.349738	-1.51565	3.42843e-05	0.00255541
ENSG00000169919	7	65425671	65447301	-	21631	3992	GUSB	7185.26	7185.26	6442.3	10186.8	1.60084	0.678829	1.48804	0.573413	3.49913e-05	0.00258773
ENSG00000140839	16	74442529	74455368	-	12840	2610	CLEC18B	499.005	499.005	590.093	131.006	0.315991	-1.66204	0.402257	-1.31381	3.49935e-05	0.00258773
ENSG00000157168	8	31496902	32622548	+	1125647	7657	NRG1	175.786	175.786	205.374	56.2501	0.294273	-1.76477	0.386622	-1.37101	3.6951e-05	0.00272177
ENSG00000168314	3	39508689	39570970	+	62282	9237	MOBP	28.4039	28.4039	32.2557	12.8426	0.342235	-1.54694	0.423868	-1.23831	3.7959e-05	0.00278509
ENSG00000182054	15	90626277	90645736	-	19460	2814	IDH2	15780.4	15780.4	13513.9	24936.8	1.71062	0.774522	1.58278	0.662462	3.91425e-05	0.00285639
ENSG00000099337	19	38810484	38819660	+	9177	3113	KCNK6	742.207	742.207	817.935	436.264	0.49045	-1.02782	0.544374	-0.877331	3.92349e-05	0.00285639
ENSG00000188095	15	90303822	90321982	+	18161	1780	MESP2	128.726	128.726	95.8754	261.443	2.60274	1.38003	2.18623	1.12845	3.99967e-05	0.00290061
ENSG00000075131	15	66628544	66679084	-	50541	2755	TIPIN	762.271	762.271	685.809	1071.17	1.47638	0.562061	1.36815	0.452231	4.09118e-05	0.00295541
ENSG00000131095	17	42982376	42994305	-	11930	6086	GFAP	403.844	403.844	487.415	66.2183	0.194581	-2.36155	0.315328	-1.66507	4.1067e-05	0.00295541
ENSG00000162929	2	61293006	61391960	+	98955	9632	KIAA1841	1218.29	1218.29	1129.29	1577.86	1.48554	0.57099	1.37631	0.460809	4.16922e-05	0.00298895
ENSG00000156687	8	35092975	35654068	+	561094	10816	UNC5D	55.9817	55.9817	69.0576	3.15487	0.1249	-3.00116	0.27087	-1.88433	4.20704e-05	0.00300459
ENSG00000076344	16	318300	325980	-	7681	4798	RGS11	571.231	571.231	663.122	199.992	0.363715	-1.45912	0.442325	-1.17682	4.23776e-05	0.00301507
ENSG00000158169	9	97861336	98079991	-	218656	7089	FANCC	1321.72	1321.72	1193.73	1838.83	1.55356	0.635576	1.43901	0.525076	4.33149e-05	0.00307013
ENSG00000134574	11	47236493	47260767	+	24275	1846	DDB2	1831.83	1831.83	1610.09	2727.65	1.49084	0.576129	1.38033	0.46501	4.36613e-05	0.00308304
ENSG00000067840	X	153067621	153096020	-	28400	4381	PDZD4	612.392	612.392	429.403	1351.67	2.81433	1.49279	2.29092	1.19593	4.40802e-05	0.00310097
ENSG00000136492	17	59758627	59940882	-	182256	7991	BRIP1	1094.3	1094.3	955.962	1653.18	1.78897	0.839128	1.64408	0.717285	4.43203e-05	0.00310623
ENSG00000164972	9	34379017	34397830	-	18814	1439	C9orf24	329.64	522.368	463.485	760.258	3.87811	1.95535	2.75083	1.45987	4.50782e-05	0.0031476
ENSG00000178966	9	86595626	86618985	+	23360	3503	RMI1	1547.94	1547.94	1363.32	2293.81	1.61704	0.693359	1.49582	0.580939	4.58142e-05	0.00318714
ENSG00000203727	6	147830063	148058683	+	228621	6320	SAMD5	282.514	282.514	320.904	127.42	0.434102	-1.20389	0.499426	-1.00166	4.62797e-05	0.00320765
ENSG00000068615	2	86441116	86565206	-	124091	5326	REEP1	345.222	345.222	309.442	489.778	2.40436	1.26565	2.06199	1.04404	4.68742e-05	0.00323244
ENSG00000119411	9	116111821	116133513	+	21693	2339	BSPRY	1724.89	1724.89	1467.35	2765.39	1.66216	0.73306	1.53527	0.618496	4.69817e-05	0.00323244
ENSG00000136717	2	127805603	127864931	-	59329	6929	BIN1	4506.34	4506.34	4935.24	2773.59	0.56361	-0.827232	0.613608	-0.704612	4.75833e-05	0.00326189
ENSG00000163539	3	33537737	33759848	-	222112	15270	CLASP2	3781.84	3781.84	4039.82	2739.63	0.689688	-0.535984	0.745792	-0.423155	4.83507e-05	0.00328593
ENSG00000144821	3	108099216	108248169	-	148954	7694	MYH15	93.4985	93.4985	106.816	39.6947	0.368065	-1.44197	0.447997	-1.15844	4.85229e-05	0.00328593
ENSG00000081985	1	67773047	67862583	+	89537	4233	IL12RB2	187.939	187.939	130.288	420.849	2.53081	1.3396	2.13175	1.09204	4.8632e-05	0.00328593
ENSG00000129204	17	5019733	5078329	+	58597	11270	USP6	355.183	355.183	418.489	99.4268	0.307927	-1.69934	0.402365	-1.31342	4.86338e-05	0.00328593
ENSG00000188488	14	95027779	95059457	+	31679	3753	SERPINA5	6153.84	6153.84	7340.57	1359.47	0.241163	-2.05192	0.353403	-1.50061	4.89697e-05	0.00329677
ENSG00000172927	11	69061605	69182494	+	120890	3760	MYEOV	416.377	416.377	477.956	167.595	0.297764	-1.74776	0.395256	-1.33914	4.97367e-05	0.00333645
ENSG00000255501	11	105008448	105010453	-	2006	940	CARD18	8.77487	8.77487	10.8822	0.261409	0.0561882	-4.15359	0.267057	-1.90478	5.0382e-05	0.00336184
ENSG00000187135	19	30017406	30055386	+	37981	1488	VSTM2B	80.3166	170.099	210.917	5.19355	0.14981	-2.73879	0.292592	-1.77304	5.04733e-05	0.00336184
ENSG00000120437	6	160181360	160200144	+	18785	4374	ACAT2	1964.52	1964.52	1805.81	2605.74	1.44155	0.527624	1.33224	0.413853	5.15123e-05	0.00340697
ENSG00000092969	1	218519577	218617961	+	98385	5151	TGFB2	2362.18	2362.18	2723.18	903.726	0.412426	-1.27779	0.48369	-1.04785	5.15136e-05	0.00340697
ENSG00000183090	4	144498455	144621828	-	123374	6869	FREM3	19.5822	19.5822	16.1597	33.4092	4.78926	2.2598	3.01079	1.59014	5.19026e-05	0.00342066
ENSG00000156427	5	170846660	170884627	+	37968	1986	FGF18	2062.34	2062.34	2309.01	1065.79	0.444911	-1.16841	0.510097	-0.971156	5.23573e-05	0.00343855
ENSG00000140284	15	50474393	50528592	+	54200	2802	SLC27A2	296.222	296.222	244.493	505.208	2.02545	1.01824	1.8143	0.859416	5.26021e-05	0.0034426
ENSG00000087085	7	100487615	100494594	-	6980	3730	ACHE	127.667	127.667	101.136	234.852	2.39544	1.26029	2.04878	1.03477	5.2805e-05	0.00344387
ENSG00000165501	14	50065415	50081390	+	15976	2359	LRR1	878.098	878.098	794.962	1213.97	1.46021	0.546177	1.34831	0.431153	5.33205e-05	0.00346546
ENSG00000106541	7	16831435	16873057	-	41623	2845	AGR2	805.546	1271.97	1177.65	1653	3.46021	1.79086	2.55844	1.35526	5.45917e-05	0.00352566
ENSG00000063015	17	27281919	27333458	-	51540	5103	SEZ6	101.589	326.389	380.097	109.408	0.261532	-1.93494	0.370949	-1.43071	5.47483e-05	0.00352566
ENSG00000174469	7	145813453	148118090	+	2304638	10308	CNTNAP2	430.768	430.768	203.572	1348.64	4.57698	2.1944	2.93704	1.55436	5.48099e-05	0.00352566
ENSG00000149554	11	125495036	125546150	+	51115	6550	CHEK1	2727.42	2727.42	2431.38	3923.41	1.62756	0.702713	1.4998	0.584767	5.54808e-05	0.00355115
ENSG00000102362	X	99929488	99987110	-	57623	7518	SYTL4	1089.67	1089.67	921.175	1770.38	1.84647	0.884771	1.68112	0.749424	5.55841e-05	0.00355115
ENSG00000130816	19	10244021	10341962	-	97942	9805	DNMT1	9400.39	9400.39	8612.66	12582.8	1.62058	0.696509	1.49342	0.578615	5.58013e-05	0.00355294
ENSG00000023697	12	16064106	16190220	+	126115	2848	DERA	3132.55	3132.55	2875.45	4171.24	1.50634	0.591052	1.38771	0.472705	6.01934e-05	0.00381964
ENSG00000157045	16	15131710	15149921	-	18212	3525	NTAN1	1960.08	1960.08	1808.7	2571.64	1.41207	0.497814	1.30372	0.382639	6.15999e-05	0.00389573
ENSG00000132429	6	105606155	105627870	-	21716	1881	POPDC3	48.416	112.251	136.64	13.7169	0.270243	-1.88767	0.380742	-1.39312	6.27893e-05	0.00393326
ENSG00000166450	15	55903744	56035288	-	131545	14388	PRTG	298.154	298.154	343.021	116.89	0.400832	-1.31893	0.478083	-1.06467	6.31293e-05	0.00393326
ENSG00000088726	3	12775024	12810956	-	35933	3562	TMEM40	73.4044	73.4044	48.6152	173.553	3.00754	1.58858	2.34599	1.2302	6.33024e-05	0.00393326
ENSG00000198788	11	1074875	1104419	+	29545	8693	MUC2	10.2853	70.3798	86.9147	3.57844	0.193173	-2.37203	0.328174	-1.60747	6.33184e-05	0.00393326
ENSG00000164520	6	150204511	150219238	-	14728	3004	RAET1E	29.342	29.342	22.3357	57.6475	2.49076	1.31658	2.08913	1.0629	6.33934e-05	0.00393326
ENSG00000196091	12	101962131	102079796	+	117666	7385	MYBPC1	78.5387	78.5387	31.8427	267.19	6.07204	2.60218	3.2202	1.68715	6.34498e-05	0.00393326
ENSG00000215018	7	7395834	7575484	-	179651	6619	COL28A1	325.709	325.709	372.08	138.37	0.331849	-1.5914	0.426001	-1.23107	6.39528e-05	0.0039514
ENSG00000182187	2	209007297	209010892	-	3596	641	CRYGB	29.2549	29.2549	34.6174	7.59058	0.131456	-2.92735	0.294086	-1.76569	6.55974e-05	0.00403972
ENSG00000137843	15	40509629	40569688	+	60060	6697	PAK6	646.598	646.598	549.262	1039.83	1.75339	0.810147	1.60032	0.67836	6.70318e-05	0.00411457
ENSG00000204536	6	31110216	31126015	-	15800	5086	CCHCR1	4607.2	4607.2	3976.46	7155.4	1.68601	0.753612	1.54352	0.626224	6.89287e-05	0.00421722
ENSG00000196208	2	11674242	11782914	+	108673	12320	GREB1	4341.39	4341.39	4974.81	1782.37	0.352509	-1.50427	0.443231	-1.17387	6.97032e-05	0.00425076
ENSG00000081277	1	201252580	201302121	+	49542	6211	PKP1	225.867	225.867	187.159	382.251	2.83708	1.50441	2.25259	1.17159	7.20702e-05	0.00438089
ENSG00000104783	19	44270685	44285409	-	14725	3289	KCNN4	2603.04	2603.04	1952.7	5230.44	2.43092	1.28151	2.04305	1.03072	7.47269e-05	0.00452773
ENSG00000137656	11	116618886	116643704	-	24819	2196	BUD13	2371.29	2371.29	2203.68	3048.46	1.37347	0.457826	1.26959	0.344365	7.62924e-05	0.00460772
ENSG00000156689	11	58601542	58671688	-	70147	1834	GLYATL2	188.004	188.004	140.665	379.253	6.10761	2.61061	3.14284	1.65207	7.69506e-05	0.00463258
ENSG00000107611	10	16865963	17171830	-	305868	13168	CUBN	287.683	287.683	323.495	143.006	0.477326	-1.06695	0.543579	-0.879439	7.84895e-05	0.00471012
ENSG00000185774	4	20730239	21950422	-	1220184	4112	KCNIP4	190.575	190.575	213.906	96.3176	0.370354	-1.43302	0.459311	-1.12246	7.90806e-05	0.00473048
ENSG00000131462	17	40761694	40767252	+	5559	2411	TUBG1	2645.19	2645.19	2399.84	3636.43	1.41948	0.505358	1.30553	0.38463	8.00244e-05	0.00477174
ENSG00000100714	14	64854749	64926722	+	71974	5924	MTHFD1	7110.04	7110.04	6451.29	9771.42	1.47109	0.55689	1.34901	0.4319	8.27934e-05	0.00492123
ENSG00000137261	6	24544332	24646383	-	102052	7005	KIAA0319	245.388	245.388	180.259	508.508	2.84615	1.50901	2.23956	1.16321	8.37208e-05	0.00496066
ENSG00000164129	4	164265091	164273086	+	7996	3291	NPY5R	5.66438	8.05768	6.19969	15.5639	4.9467	2.30647	2.90204	1.53707	8.44409e-05	0.00498759
ENSG00000138376	2	215590370	215674428	-	84059	6062	BARD1	1539.52	1539.52	1371.79	2217.17	1.6217	0.697505	1.48082	0.5664	8.62969e-05	0.00505853
ENSG00000137804	15	41624892	41673248	+	48357	2875	NUSAP1	5369.22	5369.22	4803.24	7655.79	1.6239	0.699459	1.48253	0.568063	8.67984e-05	0.00505853
ENSG00000095380	9	100819021	100845357	+	26337	4922	NANS	3608.19	3608.19	3181.3	5332.8	1.50436	0.589149	1.37702	0.461546	8.75278e-05	0.00505853
ENSG00000248713	4	100557686	100575805	-	18120	10086	RP11-766F14.2	246.361	246.361	286.81	82.9474	0.333983	-1.58216	0.435019	-1.20085	8.77107e-05	0.00505853
ENSG00000129596	5	115140430	115152651	-	12222	2189	CDO1	277.283	277.283	318.235	111.84	0.361199	-1.46914	0.454906	-1.13636	8.78844e-05	0.00505853
ENSG00000101292	20	5282317	5297378	-	15062	1771	PROKR2	23.4925	23.4925	13.7838	62.7155	5.59499	2.48414	3.00735	1.58849	8.8028e-05	0.00505853
ENSG00000244754	13	33006554	33112970	-	106417	10306	N4BP2L2	7383.27	7383.27	7894.3	5318.69	0.681845	-0.552484	0.744193	-0.426251	8.81458e-05	0.00505853
ENSG00000170382	1	204586298	204654861	-	68564	5681	LRRN2	5960.31	5960.31	6803.86	2552.38	0.487282	-1.03717	0.55408	-0.851833	8.8298e-05	0.00505853
ENSG00000183145	21	38378450	38391959	+	13510	2319	RIPPLY3	120.675	120.675	83.7881	269.7	2.67202	1.41793	2.15196	1.10565	8.83248e-05	0.00505853
ENSG00000095585	10	97951458	98031344	-	79887	3706	BLNK	723.404	723.404	636.645	1073.91	1.77723	0.82963	1.60817	0.685421	8.83351e-05	0.00505853
ENSG00000156475	5	145967936	146464347	-	496412	6089	PPP2R2B	670.988	670.988	769.137	274.466	0.332944	-1.58665	0.434601	-1.20224	8.88543e-05	0.0050728
ENSG00000115687	2	242045514	242089679	-	44166	10686	PASK	2729.73	2729.73	2421.15	3976.4	1.75654	0.812739	1.58954	0.668612	9.3377e-05	0.00531485
ENSG00000116667	1	184356192	184598154	+	241963	10971	C1orf21	2466.53	2466.53	2066.75	4081.65	1.88589	0.915243	1.68603	0.753631	9.57932e-05	0.0054359
ENSG00000120664	13	36920568	36943738	+	23171	710	SPG20OS	60.6746	60.6746	67.9979	31.0886	0.483304	-1.049	0.552564	-0.855787	9.74037e-05	0.00551064
ENSG00000124713	6	42928496	42931618	+	3123	1072	GNMT	67.7801	67.7801	53.1873	126.735	2.20704	1.14211	1.89227	0.920118	0.000100987	0.00567515
ENSG00000204001	9	139648838	139652678	-	3841	2945	LCN8	30.3741	30.3741	35.8943	8.07232	0.221864	-2.17225	0.363846	-1.4586	0.000101231	0.00567515
ENSG00000179044	16	67218269	67224107	-	5839	3077	EXOC3L1	443.616	443.616	339.157	865.633	1.90594	0.930505	1.69749	0.763404	0.00010127	0.00567515
ENSG00000138696	4	95679119	96079599	+	400481	6312	BMPR1B	2399.18	2399.18	2640.09	1425.9	0.516115	-0.954237	0.581555	-0.782013	0.00010152	0.00567515
ENSG00000178764	8	123793633	123986750	+	193118	4714	ZHX2	5793.18	5793.18	6316.46	3679.13	0.565312	-0.82288	0.626889	-0.673718	0.000102543	0.00571531
ENSG00000100373	22	45680863	45691755	+	10893	1051	UPK3A	19.085	19.085	14.3941	38.0362	2.46229	1.3	2.03169	1.02268	0.000103075	0.00572798
ENSG00000121989	2	148602086	148688393	+	86308	6768	ACVR2A	1600.48	1600.48	1716.85	1130.34	0.68315	-0.549726	0.747509	-0.419838	0.0001036	0.00574015
ENSG00000149451	20	3648612	3662893	-	14282	5386	ADAM33	1378.24	1378.24	1606.7	455.251	0.350991	-1.51049	0.451912	-1.14589	0.000104985	0.00578756
ENSG00000136152	13	46039060	46110765	+	71706	4993	COG3	2916.74	2916.74	3111.79	2128.75	0.71831	-0.477322	0.781791	-0.355146	0.000105071	0.00578756
ENSG00000158164	X	101768604	101771712	-	3109	685	TMSB15A	233.785	233.785	162.18	523.069	3.14254	1.65193	2.32994	1.22029	0.000106732	0.00586181
ENSG00000054654	14	64319683	64693165	+	373483	31405	SYNE2	11779	11779	9960.98	19123.6	1.774	0.827004	1.59698	0.675343	0.000107489	0.00588619
ENSG00000133958	14	93799565	94174222	+	374658	12513	UNC79	336.208	336.208	376.548	173.235	0.463003	-1.11091	0.538021	-0.894266	0.000108823	0.00594191
ENSG00000163630	3	63213991	63602597	+	388607	4224	SYNPR	17.5791	17.5791	20.8435	4.39058	0.191666	-2.38333	0.349667	-1.51595	0.000109605	0.0059542
ENSG00000273079	12	13693165	14133053	-	439889	27217	GRIN2B	49.8979	49.8979	58.4043	15.5323	0.275421	-1.86029	0.40102	-1.31826	0.000109682	0.0059542
ENSG00000115392	2	58386378	58468507	-	82130	2418	FANCL	2591.91	2591.91	2394.91	3387.78	1.48567	0.571117	1.3546	0.437868	0.000112214	0.00607409
ENSG00000149929	16	30003645	30007757	-	4113	3928	HIRIP3	2104.38	2104.38	1854.55	3113.68	1.50159	0.586488	1.36774	0.451795	0.000114615	0.00618624
ENSG00000230510	19	46984053	47104457	-	120405	5703	PPP5D1	62.6201	62.6201	68.0129	40.8328	0.617937	-0.694468	0.681565	-0.553077	0.000117667	0.00633277
ENSG00000176678	16	86609974	86615303	+	5330	3276	FOXL1	41.2215	41.2215	31.9382	78.7259	2.47641	1.30825	2.02542	1.01822	0.000118384	0.00635317
ENSG00000169188	X	55026790	55035490	+	8701	3245	APEX2	3457.27	3457.27	3174.48	4599.76	1.3714	0.455651	1.26176	0.335433	0.000118746	0.00635443
ENSG00000066735	14	104605060	104647231	+	42172	6756	KIF26A	268.71	268.71	203.237	533.219	2.42431	1.27757	1.99794	0.998514	0.000119572	0.00638046
ENSG00000137133	9	35812957	35815351	-	2395	2395	HINT2	3184.77	3184.77	2611.55	5500.61	1.72544	0.786968	1.55376	0.635764	0.000121002	0.00641801
ENSG00000166508	7	99690351	99699563	-	9213	4387	MCM7	18927.5	18927.5	17129.9	26189.9	1.47808	0.563721	1.34624	0.428935	0.000121232	0.00641801
ENSG00000165264	9	32552997	32573160	-	20164	1366	NDUFB6	3511.17	3511.17	3128.69	5056.39	1.53065	0.614142	1.39122	0.476351	0.000121301	0.00641801
ENSG00000184897	3	129033615	129035120	-	1506	1506	H1FX	11788	11788	10545.2	16808.8	1.57133	0.651988	1.42599	0.511959	0.000122103	0.00642529
ENSG00000133328	11	63320242	63330855	-	10614	742	HRASLS2	215.86	215.86	170.594	398.734	2.45312	1.29462	2.01057	1.00761	0.000122123	0.00642529
ENSG00000154080	18	24495595	24765281	-	269687	2371	CHST9	352.368	352.368	197.525	977.934	4.33476	2.11595	2.64722	1.40448	0.000124774	0.00654648
ENSG00000204572	11	71276609	71279980	+	3372	1130	KRTAP5-10	111.198	111.198	127.087	47.0069	0.328438	-1.60631	0.441762	-1.17866	0.000128145	0.00670456
ENSG00000111432	12	130647004	130650285	+	3282	3282	FZD10	1462.55	1462.55	1685.39	562.258	0.37868	-1.40095	0.477392	-1.06675	0.000128979	0.00672337
ENSG00000083720	5	41730167	41870621	-	140455	4194	OXCT1	3164.51	3164.51	2854.61	4416.5	1.82022	0.864111	1.62285	0.698526	0.00012922	0.00672337
ENSG00000236939	8	104145191	104153703	-	8513	513	C8orf56	14.185	14.185	16.4148	5.17648	0.320883	-1.63988	0.437231	-1.19353	0.000130716	0.00678243
ENSG00000139880	14	23516271	23526747	-	10477	3748	CDH24	1461.71	1461.71	1296.3	2129.95	1.75384	0.810516	1.57192	0.652524	0.000131983	0.00682932
ENSG00000075213	7	83585093	84122040	-	536948	9371	SEMA3A	1429.29	1429.29	1602.29	730.353	0.450125	-1.1516	0.532344	-0.90957	0.00013412	0.00692082
ENSG00000196154	1	153516089	153522612	-	6524	1025	S100A4	22337.1	22337.1	25301	10363	0.425741	-1.23195	0.513547	-0.961432	0.000134879	0.00693798
ENSG00000139737	13	78272023	78338377	+	66355	4033	SLAIN1	1878.98	1878.98	2059.08	1151.36	0.542214	-0.883065	0.610518	-0.711894	0.000135191	0.00693798
ENSG00000165716	9	139607022	139618502	+	11481	2704	FAM69B	2752.56	2752.56	3020.5	1670.11	0.527247	-0.92345	0.597369	-0.743306	0.000137342	0.0070151
ENSG00000138613	15	63568217	63601325	+	33109	5494	APH1B	1303.97	1303.97	1405.09	895.448	0.652434	-0.616096	0.719782	-0.474368	0.000137441	0.0070151
ENSG00000067715	12	79257773	79845788	+	588016	6494	SYT1	304.614	304.614	347.679	130.633	0.426813	-1.22832	0.514994	-0.957372	0.000138322	0.00704091
ENSG00000184445	12	123011793	123110943	+	99151	11325	KNTC1	4502.44	4502.44	4108.19	6095.21	1.63228	0.70689	1.47236	0.558134	0.000140172	0.00710552
ENSG00000141140	17	34851477	34899284	-	47808	13095	MYO19	4124.24	4124.24	3778.81	5519.77	1.48026	0.565851	1.34433	0.426883	0.00014102	0.00710552
ENSG00000168546	8	21547915	21669869	-	121955	5731	GFRA2	582.686	582.686	700.267	107.656	0.244695	-2.03094	0.39128	-1.35373	0.000141036	0.00710552
ENSG00000006611	11	17515442	17565963	-	50522	4187	USH1C	62.5374	62.5374	72.1457	23.7202	0.311797	-1.68132	0.43366	-1.20536	0.000141104	0.00710552
ENSG00000081803	7	121958481	122526813	-	568333	6364	CADPS2	1961.19	1961.19	1580.38	3499.66	1.92731	0.94659	1.69265	0.759283	0.000142759	0.00716714
ENSG00000078549	7	31092076	31151089	+	59014	6828	ADCYAP1R1	1403.46	1403.46	1613.7	554.09	0.290846	-1.78167	0.420509	-1.24979	0.000143276	0.00716714
ENSG00000132321	2	237232794	237416185	-	183392	5970	IQCA1	2110.09	2110.09	2338.36	1187.9	0.563931	-0.826408	0.631863	-0.662317	0.000143473	0.00716714
ENSG00000104808	19	49436939	49448226	+	11288	1081	DHDH	123.893	123.893	96.5115	234.515	2.317	1.21226	1.92346	0.943705	0.000145332	0.00724078
ENSG00000158402	5	137620954	137674044	-	53091	3042	CDC25C	882.474	882.474	791.237	1251.07	1.65374	0.72573	1.48772	0.573102	0.000148077	0.00735802
ENSG00000143493	1	212113741	212208884	-	95144	5107	INTS7	2373.48	2373.48	2240.23	2911.81	1.37028	0.454474	1.25741	0.330449	0.000150414	0.00743361
ENSG00000046774	X	141290131	141293076	-	2946	1991	MAGEC2	425.204	425.204	529.965	1.97231	0.0650566	-3.94216	0.361417	-1.46826	0.000150679	0.00743361
ENSG00000176087	5	139944041	139948688	+	4648	4023	SLC35A4	7031.78	7031.78	6611.83	8728.4	1.30554	0.384642	1.21558	0.281648	0.000150927	0.00743361
ENSG00000186281	2	96687694	96705199	-	17506	5684	GPAT2	584.611	584.611	691.066	154.533	0.285428	-1.8088	0.419073	-1.25473	0.000151181	0.00743361
ENSG00000173157	12	43747669	43945724	-	198056	7182	ADAMTS20	97.5882	97.5882	115.706	24.3934	0.296815	-1.75236	0.427121	-1.22728	0.000154454	0.00757472
ENSG00000156006	8	18248755	18258728	+	9974	1322	NAT2	23.9637	23.9637	28.6842	4.89309	0.280305	-1.83493	0.417691	-1.25949	0.00015839	0.00774751
ENSG00000099957	22	21364097	21383119	+	19023	4730	P2RX6	62.3592	62.3592	68.1685	38.8899	0.452642	-1.14356	0.538519	-0.892931	0.000159228	0.00774982
ENSG00000109205	4	71062213	71070293	+	8081	1562	ODAM	9.53991	11.4932	13.9669	1.49919	0.127893	-2.96699	0.347594	-1.52452	0.000159542	0.00774982
ENSG00000165929	14	92246095	92333880	-	87786	6147	TC2N	5868.03	5868.03	5204.63	8548.15	1.65554	0.727304	1.48601	0.57144	0.00015979	0.00774982
ENSG00000132970	13	27131840	27263085	+	131246	5162	WASF3	1030.46	1030.46	1136.6	601.673	0.529954	-0.916061	0.603082	-0.729574	0.000160232	0.00774982
ENSG00000153558	3	33318517	33445154	+	126638	7664	FBXL2	1515.45	1515.45	1634.16	1035.89	0.661217	-0.596804	0.731219	-0.451625	0.0001605	0.00774982
ENSG00000188051	19	17546318	17559376	-	13059	2317	TMEM221	522.359	522.359	598.366	215.289	0.393556	-1.34536	0.494593	-1.01569	0.000162175	0.00781062
ENSG00000113327	5	161494546	161582542	+	87997	4447	GABRG2	30.6932	30.6932	37.5143	3.13618	0.0927436	-3.43061	0.353105	-1.50183	0.000165973	0.00797305
ENSG00000095209	9	108456825	108538893	+	82069	4511	TMEM38B	622.011	622.011	539.97	953.458	1.69796	0.763801	1.5175	0.601701	0.000167455	0.00801889
ENSG00000156110	10	75910960	76469061	+	558102	2970	ADK	2213.01	2213.01	1987.37	3124.64	1.48615	0.571575	1.34464	0.427223	0.00016791	0.00801889
ENSG00000182040	17	72912176	72919351	-	7176	3561	USH1G	54.6444	54.6444	43.2092	100.843	2.49252	1.3176	1.99524	0.996561	0.000168208	0.00801889
ENSG00000101868	X	24712036	25015103	+	303068	6336	POLA1	2185.18	2185.18	1972.31	3045.18	1.42653	0.512511	1.29658	0.37471	0.000171343	0.0081477
ENSG00000029153	12	27485787	27576241	+	90455	5002	ARNTL2	1204.25	1204.25	1038.69	1873.11	1.88447	0.914161	1.65188	0.724108	0.000172615	0.00818742
ENSG00000163975	3	196715492	196756687	-	41196	8393	MFI2	2521.42	2521.42	2062.46	4375.63	1.73892	0.798193	1.5473	0.629749	0.00017321	0.00819498
ENSG00000134245	1	113009163	113072787	+	63625	12561	WNT2B	894.821	894.821	1017.09	400.871	0.392458	-1.34939	0.495894	-1.0119	0.000174004	0.00821187
ENSG00000170373	20	23728190	23731905	-	3716	872	CST1	264.756	264.756	308.27	88.9602	0.276249	-1.85596	0.419429	-1.2535	0.000175449	0.0082593
ENSG00000119812	2	33808725	33824449	-	15725	4921	FAM98A	3920.74	3920.74	4114.29	3138.79	0.773176	-0.371131	0.828525	-0.271383	0.000176486	0.00828152
ENSG00000241258	7	65579591	65619555	+	39965	3548	CRCP	3869.16	3869.16	3652.31	4745.24	1.31699	0.397248	1.22066	0.287667	0.000176803	0.00828152
ENSG00000197771	10	121588972	121652068	-	63097	5944	MCMBP	7445.27	7445.27	7046.31	9057.07	1.33296	0.414634	1.23019	0.298885	0.000179978	0.00840927
ENSG00000172716	17	33677324	33700720	-	23397	5982	SLFN11	3301.62	3301.62	2958.54	4687.68	1.58869	0.667842	1.42614	0.512117	0.000184109	0.00857109
ENSG00000107020	9	5357973	5437878	-	79906	1493	PLGRKT	1793.66	1793.66	1602.63	2565.41	1.59154	0.670426	1.42841	0.514414	0.000184354	0.00857109
ENSG00000103449	16	51169886	51185278	-	15393	5660	SALL1	341.55	341.55	404.726	86.3146	0.27343	-1.87076	0.421285	-1.24713	0.000190255	0.00882362
ENSG00000148019	9	80850978	80894606	+	43629	14355	CEP78	2355.08	2355.08	2206.01	2957.32	1.39819	0.483558	1.27307	0.348314	0.000192858	0.00889242
ENSG00000165916	11	47440320	47447993	-	7674	2245	PSMC3	10417.3	10417.3	9429.03	14409.9	1.42171	0.507626	1.29042	0.367842	0.000192909	0.00889242
ENSG00000056291	4	72897521	73013784	+	116264	2359	NPFFR2	15.3244	32.6995	35.4609	21.5434	0.305968	-1.70855	0.441592	-1.17921	0.000193159	0.00889242
ENSG00000213347	5	176728462	176739758	-	11297	5154	MXD3	1989.57	1989.57	1704.32	3142.01	1.72116	0.783379	1.52826	0.611894	0.000193695	0.00889527
ENSG00000176884	9	140032842	140063207	+	30366	6722	GRIN1	44.2933	44.2933	31.6147	95.5149	2.81599	1.49364	2.11024	1.0774	0.000195874	0.00896735
ENSG00000144712	3	12837971	12913415	+	75445	5478	CAND2	893.387	893.387	795.799	1287.64	1.6809	0.749236	1.49681	0.581896	0.000196453	0.00896735
ENSG00000101298	20	1246960	1289972	+	43013	5572	SNPH	396.374	396.374	435.455	238.485	0.554297	-0.851269	0.629657	-0.667362	0.000196696	0.00896735
ENSG00000127324	12	71518865	71835678	-	316814	2519	TSPAN8	909.405	909.405	1043.49	367.69	0.265574	-1.91281	0.418519	-1.25664	0.000197782	0.00899034
ENSG00000120149	5	174151536	174157896	+	6361	2270	MSX2	140.347	140.347	111.364	257.439	2.78326	1.47678	2.09588	1.06756	0.000198358	0.00899034
ENSG00000141497	17	4643319	4649411	+	6093	3291	ZMYND15	645.236	645.236	575.225	928.077	1.72725	0.788479	1.53144	0.614886	0.000199143	0.00899034
ENSG00000010030	6	36322419	36356164	-	33746	2369	ETV7	718.754	718.754	583.17	1266.52	2.01674	1.01203	1.72689	0.788177	0.000199538	0.00899034
ENSG00000198088	X	106366657	106449670	-	83014	1874	NUP62CL	281.737	281.737	233.573	476.317	1.90897	0.932794	1.6588	0.73014	0.000199752	0.00899034
ENSG00000062822	19	50887461	50921273	+	33813	4856	POLD1	3898.66	3898.66	3499.95	5509.43	1.45219	0.538228	1.31297	0.392838	0.000200073	0.00899034
ENSG00000268194	2	121221911	121223697	-	1787	1787	LINC01101	165.411	165.411	189.847	66.6934	0.408957	-1.28998	0.512196	-0.965232	0.000201157	0.0090175
ENSG00000167325	11	4115937	4160106	+	44170	4178	RRM1	5668.2	5668.2	5250.34	7356.35	1.43154	0.517573	1.29686	0.375018	0.000202069	0.00902841
ENSG00000188596	12	96883349	97269333	+	385985	12719	C12orf55	398.765	398.765	343.829	620.703	2.13044	1.09115	1.79204	0.841603	0.000202362	0.00902841
ENSG00000176887	2	5832799	5841516	+	8718	8718	SOX11	1304.34	1304.34	1569.11	234.659	0.23662	-2.07936	0.405388	-1.30263	0.000208231	0.00926825
ENSG00000133104	13	36875775	36944317	-	68543	6387	SPG20	4281.11	4281.11	4667.56	2719.86	0.633943	-0.657575	0.708102	-0.497971	0.000209046	0.00928253
ENSG00000170779	14	105475910	105487485	-	11576	2513	CDCA4	2774.84	2774.84	2526.81	3776.89	1.49107	0.576347	1.34223	0.424635	0.000211401	0.00936497
ENSG00000131203	8	39759794	39785963	+	26170	3261	IDO1	3033.19	3033.19	2303.74	5980.17	2.55382	1.35266	1.99199	0.994212	0.000215053	0.00950433
ENSG00000107295	9	17579080	17797127	+	218048	2869	SH3GL2	73.8942	73.8942	54.0349	154.126	3.0493	1.60848	2.17329	1.11988	0.000217499	0.00956839
ENSG00000183196	16	75510949	75529282	-	18334	3470	CHST6	300.438	300.438	235.352	563.382	2.46278	1.30029	1.95086	0.964111	0.000217521	0.00956839
ENSG00000157827	2	153191751	153506348	+	314598	6519	FMNL2	7229.83	7229.83	7861.06	4679.68	0.635316	-0.654454	0.710573	-0.492945	0.000221445	0.0097065
ENSG00000169629	2	113127669	113192065	-	64397	6886	RGPD8	149.73	149.73	164.6	89.6559	0.601172	-0.734149	0.676762	-0.56328	0.000221813	0.0097065
ENSG00000198680	9	25676396	25678856	-	2461	2461	TUSC1	1724.24	1724.24	1493.28	2657.34	1.73922	0.798441	1.53453	0.617799	0.000222211	0.0097065
ENSG00000179673	17	45055523	45056614	-	1092	1092	RPRML	27.5062	27.5062	17.8222	66.6298	3.68279	1.8808	2.33297	1.22217	0.000227899	0.00993184
ENSG00000114547	3	125687987	125702297	+	14311	4048	ROPN1B	26.0611	26.0611	22.5243	40.3497	2.61572	1.38721	2.00898	1.00646	0.000228955	0.00995478
ENSG00000154342	1	228194752	228248961	+	54210	2932	WNT3A	43.4309	43.4309	35.1908	76.7208	2.36373	1.24106	1.89759	0.924171	0.000232465	0.0100687
ENSG00000123838	1	207277607	207318317	+	40711	2441	C4BPA	65.3175	222.102	241.976	141.811	3.45404	1.78828	2.27378	1.18509	0.000232647	0.0100687
ENSG00000163918	3	186507669	186524847	-	17179	2997	RFC4	5158.89	5158.89	4758.8	6775.25	1.46142	0.547371	1.31623	0.396411	0.000233643	0.0100885
ENSG00000174514	1	205538013	205572046	+	34034	5570	MFSD4	503.362	503.362	383.736	986.651	2.18776	1.12946	1.80945	0.855554	0.000234497	0.0100914
ENSG00000187824	17	10602332	10633633	-	31302	3508	TMEM220	354.433	354.433	310.922	530.218	1.60008	0.678145	1.42569	0.511663	0.000234908	0.0100914
ENSG00000158321	7	69063905	70258054	+	1194150	10418	AUTS2	4103.8	4103.8	3766.5	5466.47	1.52359	0.60747	1.36486	0.448752	0.00023532	0.0100914
ENSG00000135862	1	182992595	183114727	+	122133	8406	LAMC1	30132.1	30132.1	32616.1	20096.7	0.664347	-0.589992	0.740645	-0.433146	0.000236288	0.0101098
ENSG00000198339	6	27107076	27108418	+	1343	1343	HIST1H4I	74.1652	74.1652	56.9149	143.857	2.15816	1.1098	1.79247	0.841949	0.00023769	0.0101467
ENSG00000111445	12	118451393	118470935	+	19543	3248	RFC5	2484.82	2484.82	2351.4	3023.81	1.39067	0.475779	1.2636	0.337538	0.000241048	0.0102667
ENSG00000123933	4	2249159	2264021	-	14863	7058	MXD4	8132.56	8132.56	8497.12	6659.77	0.709582	-0.494959	0.783508	-0.351981	0.000245281	0.0104233
ENSG00000100558	14	67853700	67878917	-	25218	1603	PLEK2	510.744	510.744	445.682	773.593	1.73829	0.797669	1.52775	0.611407	0.000248359	0.0105101
ENSG00000178734	13	76445187	76457947	+	12761	1154	C13orf45	11.1298	11.1298	12.8661	4.11535	0.291702	-1.77743	0.444143	-1.1709	0.000248443	0.0105101
ENSG00000204682	10	21781587	21786191	-	4605	3801	CASC10	1574.91	1574.91	1768.36	793.357	0.417677	-1.25954	0.52552	-0.928183	0.000250158	0.010547
ENSG00000067842	X	152783134	152848397	+	65264	7534	ATP2B3	107.413	107.413	78.3616	224.782	2.8102	1.49067	2.06808	1.04829	0.000250436	0.010547
ENSG00000116670	1	11734537	11751707	-	17171	3324	MAD2L2	2768.11	2768.11	2470.46	3970.59	1.60822	0.685463	1.42906	0.515068	0.000252384	0.0106052
ENSG00000188959	9	112952328	112970469	-	18142	2947	C9orf152	345.635	345.635	244.869	752.729	2.8213	1.49636	2.06937	1.04919	0.000254244	0.0106595
ENSG00000007372	11	31806340	31839509	-	33170	14776	PAX6	351.739	351.739	267.361	692.627	3.12656	1.64458	2.16436	1.11394	0.00025616	0.0107159
ENSG00000157693	9	117373486	117408702	+	35217	4792	C9orf91	1577.95	1577.95	1480.23	1972.73	1.38119	0.465913	1.2558	0.328607	0.000259626	0.0108368
ENSG00000118137	11	116706467	116708666	-	2200	1424	APOA1	9175.86	9175.86	10629.1	3304.76	0.318253	-1.65175	0.46222	-1.11335	0.000262783	0.0109443
ENSG00000132481	17	73870242	73874656	-	4415	3142	TRIM47	3583.4	3583.4	3123.89	5439.83	1.61179	0.688668	1.42948	0.515492	0.000266516	0.0110752
ENSG00000175606	8	74884672	74895018	+	10347	2982	TMEM70	2208.49	2208.49	1973.54	3157.7	1.51655	0.600794	1.35435	0.437596	0.000273618	0.0113452
ENSG00000158516	7	129906667	129929638	+	22972	1829	CPA2	41.5304	41.5304	29.0045	92.1354	2.81901	1.49519	2.05466	1.0389	0.000275557	0.0113993
ENSG00000123200	13	46528600	46626894	-	98295	10262	ZC3H13	6713.53	6713.53	7212.77	4696.63	0.663098	-0.592706	0.742131	-0.430254	0.000276137	0.0113993
ENSG00000078081	3	182840001	182881627	-	41627	3816	LAMP3	2347.28	2347.28	1938.15	4000.17	2.01101	1.00792	1.69689	0.762889	0.000277129	0.0114152
ENSG00000139174	12	42852140	42984157	-	132018	5201	PRICKLE1	1229.89	1229.89	1358.53	710.176	0.555973	-0.846913	0.639701	-0.644531	0.000278577	0.0114497
ENSG00000100678	14	70510934	70655787	-	144854	8444	SLC8A3	12.9834	12.9834	14.6094	6.41456	0.365558	-1.45183	0.494406	-1.01623	0.000280958	0.0115223
ENSG00000182168	4	96083655	96470357	-	386703	10684	UNC5C	517.206	517.206	442.943	817.23	2.2825	1.19062	1.83715	0.877471	0.000281936	0.0115373
ENSG00000180720	11	46406640	46408107	-	1468	1468	CHRM4	24.9733	24.9733	19.1197	48.622	2.73385	1.45093	2.02059	1.01478	0.00028341	0.0115482
ENSG00000198176	13	114239013	114295785	+	56773	3767	TFDP1	8332.46	8332.46	7403.67	12084.8	1.52954	0.6131	1.36323	0.447027	0.000283433	0.0115482
ENSG00000101680	18	6941743	7117813	-	176071	15872	LAMA1	2099.65	2099.65	2445.22	703.541	0.423426	-1.23982	0.534252	-0.904409	0.000286116	0.0116023
ENSG00000138741	4	122800182	122872909	-	72728	4358	TRPC3	47.782	47.782	38.3497	85.8885	1.98595	0.989828	1.67955	0.748077	0.000286325	0.0116023
ENSG00000197885	3	23933151	23988082	-	54932	3469	NKIRAS1	847.395	847.395	887.798	684.165	0.750439	-0.414192	0.817156	-0.291316	0.000286613	0.0116023
ENSG00000184887	14	105714827	105717430	+	2604	2392	BTBD6	5224.37	5224.37	4686.31	7398.14	1.49605	0.581154	1.33679	0.418776	0.00028881	0.0116661
ENSG00000169813	10	43881065	43904614	-	23550	3253	HNRNPF	20209.1	20209.1	18820	25821	1.33811	0.420192	1.22677	0.294864	0.000291758	0.0117598
ENSG00000064692	5	121647049	121799914	+	152866	7325	SNCAIP	504.708	504.708	404.517	909.479	1.99628	0.997313	1.68325	0.751253	0.000294279	0.0118157
ENSG00000234127	6	30152232	30181204	-	28973	4377	TRIM26	6742.78	6742.78	6277.99	8620.5	1.34527	0.4279	1.23091	0.299729	0.000294401	0.0118157
ENSG00000237649	6	33359313	33377701	+	18389	3345	KIFC1	4437.33	4437.33	4086.99	5852.7	1.56692	0.647934	1.39029	0.475382	0.000297648	0.0119068
ENSG00000041353	18	52385091	52562747	+	177657	7432	RAB27B	465.213	465.213	374.146	833.127	2.13987	1.09753	1.76067	0.816126	0.00029794	0.0119068
ENSG00000188686	8	145490549	145492470	+	1922	999	SCXA	41.3514	41.3514	48.0352	14.3488	0.368405	-1.44064	0.498733	-1.00366	0.000298613	0.0119084
ENSG00000113196	5	153854532	153857824	-	3293	1738	HAND1	6.98154	6.98154	4.73371	16.0628	3.16081	1.66029	2.13821	1.09641	0.000302431	0.0120351
ENSG00000163814	3	45123770	45187914	-	64145	6507	CDCP1	4824.22	4824.22	4279.42	7025.2	1.59473	0.673309	1.41063	0.496338	0.000304467	0.0120905
ENSG00000205426	12	52679697	52685318	-	5622	1929	KRT81	377.49	377.49	302.951	678.627	2.82739	1.49947	2.03824	1.02732	0.000306867	0.0121545
ENSG00000240654	13	24881304	24896673	+	15370	1893	C1QTNF9	19.9865	19.9865	22.8637	8.36259	0.380545	-1.39386	0.507801	-0.977666	0.000307665	0.0121545
ENSG00000255221	11	104963196	104972158	-	8963	466	CARD17	21.4197	21.4197	15.7332	44.3931	2.50854	1.32685	1.9237	0.943881	0.000308019	0.0121545
ENSG00000204209	6	33286335	33297046	-	10712	3662	DAXX	6125.41	6125.41	5784.26	7503.69	1.29987	0.378365	1.20453	0.268473	0.000309862	0.0121838
ENSG00000185697	8	67474410	67526482	-	52073	7239	MYBL1	769.007	769.007	690.924	1084.46	1.56136	0.642805	1.38441	0.46927	0.00031006	0.0121838
ENSG00000113368	5	126112315	126172712	+	60398	3635	LMNB1	7096.6	7096.6	6343.98	10137.2	1.56788	0.648814	1.38906	0.474111	0.000312594	0.0122577
ENSG00000112029	6	153291664	153304714	-	13051	3823	FBXO5	1229.28	1229.28	1147.2	1560.91	1.50002	0.584978	1.33691	0.418898	0.000316546	0.012367
ENSG00000240065	6	32811913	32827362	+	15450	3072	PSMB9	5531.18	5531.18	4466.09	9834.15	1.94039	0.956344	1.64433	0.7175	0.000316698	0.012367
ENSG00000142611	1	2985732	3355185	+	369454	9770	PRDM16	126.863	126.863	143.434	59.9164	0.38638	-1.37191	0.51361	-0.961255	0.000323138	0.0125923
ENSG00000103089	16	74746853	74808729	-	61877	3010	FA2H	181.586	181.586	148.524	315.155	1.9961	0.997184	1.67414	0.743417	0.000326572	0.0126868
ENSG00000042781	1	215796236	216596738	-	800503	20584	USH2A	116.151	116.151	136.752	32.9219	0.32121	-1.63841	0.474244	-1.0763	0.000326914	0.0126868
ENSG00000180251	2	103089762	103150431	+	60670	4478	SLC9A4	378.1	378.1	427.832	177.183	0.426053	-1.23089	0.541368	-0.885318	0.00033063	0.0128046
ENSG00000169994	2	128293378	128395304	+	101927	8806	MYO7B	215.085	215.085	240.141	113.856	0.423528	-1.23947	0.539722	-0.889712	0.000331686	0.0128191
ENSG00000165572	13	41701705	41706882	-	5178	5178	KBTBD6	1203.67	1203.67	1293.19	841.973	0.662464	-0.594086	0.744973	-0.42474	0.000333683	0.0128581
ENSG00000134326	2	6980701	7006766	-	26066	4288	CMPK2	2502.05	2502.05	2144.02	3948.47	1.91053	0.933976	1.62212	0.697884	0.000334066	0.0128581
ENSG00000074527	12	96051583	96184930	-	133348	4166	NTN4	3648.17	3648.17	3066.08	5999.79	1.9622	0.972475	1.65222	0.724404	0.00033609	0.0129096
ENSG00000139921	14	51706880	51722759	+	15880	2994	TMX1	3887.7	3887.7	3539.91	5292.75	1.48709	0.572495	1.32516	0.406168	0.000337905	0.0129224
ENSG00000163166	2	128193783	128284462	-	90680	3990	IWS1	5178.21	5178.21	5444.72	4101.5	0.786651	-0.346204	0.841157	-0.249553	0.000338112	0.0129224
ENSG00000100473	14	31343720	31364271	+	20552	3623	COCH	316.654	316.654	239.168	629.696	2.69662	1.43115	1.97784	0.983929	0.000338488	0.0129224
ENSG00000004866	7	116593292	116870157	+	276866	6742	ST7	2989.85	2989.85	2783.17	3824.8	1.37362	0.457987	1.24599	0.317291	0.000340309	0.0129491
ENSG00000165917	11	47459308	47470730	-	11423	1988	RAPSN	116.878	116.878	134.992	43.6993	0.343912	-1.53989	0.489416	-1.03087	0.000340567	0.0129491
ENSG00000136425	15	78396948	78423886	-	26939	2146	CIB2	873.533	873.533	764.121	1315.56	1.78378	0.834939	1.53998	0.622911	0.000341763	0.0129683
ENSG00000188573	5	167956121	167957639	+	1519	1519	FBLL1	77.5057	77.5057	61.3521	142.766	2.42969	1.28077	1.87687	0.908327	0.000343114	0.0129934
ENSG00000100784	14	91336799	91526980	-	190182	5133	RPS6KA5	553.951	553.951	504.734	752.785	1.5619	0.643304	1.3805	0.465193	0.000345534	0.0130312
ENSG00000117115	1	17393256	17445948	-	52693	6002	PADI2	1829.03	1829.03	1504.46	3140.28	2.17321	1.11983	1.76173	0.816996	0.000345963	0.0130312
ENSG00000138829	5	127593601	127994878	-	401278	13196	FBN2	1969.44	1969.44	2314.75	574.359	0.339639	-1.55793	0.487766	-1.03574	0.00034686	0.0130312
ENSG00000232671	1	151252500	151254405	-	1906	622	RP11-126K1.2	111.181	111.181	94.4846	178.634	1.66756	0.737736	1.45842	0.544404	0.000346889	0.0130312
ENSG00000203930	X	139791932	139854844	+	62913	3008	LINC00632	20.1575	37.8619	25.0831	89.4883	0.438148	-1.19051	0.55186	-0.857627	0.000348308	0.0130568
ENSG00000122035	13	27844464	27847827	+	3364	1624	RASL11A	909.39	909.39	751.404	1547.65	2.14036	1.09785	1.74457	0.802874	0.00034896	0.0130568
ENSG00000163346	1	154916552	154928599	-	12048	3851	PBXIP1	12190	12190	13071	8630.48	0.695	-0.524915	0.775772	-0.366295	0.000351515	0.0131021
ENSG00000112039	6	35420138	35434880	+	14743	2554	FANCE	970.598	970.598	917.188	1186.38	1.43176	0.517785	1.28405	0.360705	0.00035161	0.0131021
ENSG00000007306	19	42177235	42210895	-	33661	2649	CEACAM7	16.6516	45.5795	41.1527	63.4638	6.03664	2.59375	2.39757	1.26157	0.000352263	0.0131021
ENSG00000117069	1	77333126	77531396	+	198271	4263	ST6GALNAC5	3286.96	3286.96	3635.67	1878.16	0.426398	-1.22973	0.544358	-0.877372	0.000355414	0.0131932
ENSG00000067955	16	67063019	67134961	+	71943	4129	CBFB	3872.79	3872.79	3642.34	4803.83	1.3451	0.427711	1.22784	0.296118	0.000357468	0.0132432
ENSG00000186442	12	53183469	53189901	-	6433	2322	KRT3	17.7111	17.7111	20.2441	7.47773	0.270224	-1.88777	0.452753	-1.14321	0.000359235	0.0132766
ENSG00000111199	12	110220890	110271212	-	50323	3765	TRPV4	539.686	539.686	486.29	755.406	1.6258	0.701149	1.42621	0.512187	0.000359783	0.0132766
ENSG00000166535	12	8975068	9039597	+	64530	7303	A2ML1	571.137	571.137	362.58	1413.71	3.60736	1.85094	2.18898	1.13026	0.000363809	0.0133989
ENSG00000197852	1	112223252	112298446	-	75195	9199	FAM212B	544.624	544.624	488.529	771.247	1.57848	0.658538	1.39013	0.475215	0.000369175	0.0135699
ENSG00000212643	5	112227313	112228791	+	1479	1479	ZRSR1	6.51595	6.51595	7.35397	3.13033	0.443695	-1.17236	0.558933	-0.839252	0.00037841	0.0138822
ENSG00000176834	12	118501398	118573831	-	72434	7060	VSIG10	2710.61	2710.61	2500.6	3559.04	1.4959	0.581012	1.32795	0.409205	0.000379388	0.0138909
ENSG00000152034	6	100367786	100442123	-	74338	2392	MCHR2	3.2816	3.2816	3.98621	0.434959	0.125908	-2.98956	0.426813	-1.22832	0.000381763	0.0139507
ENSG00000119471	9	115142217	115234690	+	92474	3455	HSDL2	3577.18	3577.18	3273.7	4803.23	1.38948	0.474543	1.25377	0.326271	0.000383512	0.0139874
ENSG00000163666	3	57231944	57260549	-	28606	1175	HESX1	180.395	180.395	160.508	260.737	1.64225	0.715674	1.43485	0.520897	0.00038444	0.0139941
ENSG00000152503	5	114460459	114516243	-	55785	6113	TRIM36	353.429	353.429	325.688	465.501	1.85051	0.887922	1.57366	0.654123	0.000388857	0.0141275
ENSG00000255798	11	102552041	102554644	+	2604	721	RP11-817J15.3	70.8849	70.8849	84.5119	15.8322	0.205776	-2.28085	0.433732	-1.20512	0.000390358	0.0141546
ENSG00000089048	20	13694969	13765532	-	70564	3216	ESF1	2841.23	2841.23	3024.28	2101.7	0.688259	-0.538977	0.771562	-0.374145	0.000392023	0.0141876
ENSG00000142677	1	24446261	24469611	-	23351	2798	IL22RA1	284.145	284.145	238.952	466.725	2.04658	1.03321	1.68388	0.751789	0.000395119	0.0142721
ENSG00000108602	17	19641297	19652256	-	10960	3918	ALDH3A1	411.071	411.071	330.245	737.606	2.5271	1.33748	1.89283	0.920548	0.000396362	0.0142896
ENSG00000094755	5	170190354	170241051	+	50698	4621	GABRP	1935.57	1935.57	1210.01	4866.86	2.82266	1.49705	1.98826	0.991507	0.000397477	0.0143023
ENSG00000157060	1	182869000	182922660	-	53661	2982	SHCBP1L	15.3654	15.3654	18.1409	4.1526	0.238158	-2.07001	0.446555	-1.16309	0.00040231	0.0144486
ENSG00000146205	2	242127924	242164792	+	36869	5695	ANO7	467.029	467.029	514.062	277.016	0.532419	-0.909367	0.629866	-0.666882	0.00040351	0.014464
ENSG00000109511	4	169013666	169108841	+	95176	1812	ANXA10	17.6136	17.6136	10.4058	46.7332	3.31227	1.72782	2.10303	1.07247	0.00040658	0.0145463
ENSG00000116273	1	6673745	6684093	+	10349	3681	PHF13	2899.44	2899.44	2699.19	3708.48	1.34394	0.426467	1.22482	0.292572	0.000414922	0.0148165
ENSG00000102763	13	42140973	42535256	-	394284	7633	VWA8	1837.52	1837.52	1973.3	1289	0.687811	-0.539916	0.772274	-0.372816	0.000418962	0.0149279
ENSG00000205177	11	33719807	33722347	-	2541	891	C11orf91	8.15706	8.15706	6.48761	14.9016	2.37305	1.24674	1.82601	0.868697	0.000419676	0.0149279
ENSG00000163655	3	155588325	155661815	+	73491	8885	GMPS	9626.03	9626.03	8952.06	12348.8	1.34997	0.432926	1.22806	0.296379	0.000420426	0.0149279
ENSG00000118194	1	201328136	201346890	-	18755	7281	TNNT2	1052.21	1052.21	1200.8	451.924	0.34672	-1.52816	0.501785	-0.99486	0.000423593	0.0149936
ENSG00000151322	14	33404139	34273382	+	869244	9241	NPAS3	2524.98	2524.98	2818.46	1339.35	0.487227	-1.03733	0.595284	-0.748351	0.000423872	0.0149936
ENSG00000106399	7	7676149	7758238	-	82090	3232	RPA3	2331.1	2331.1	2139.05	3106.97	1.51082	0.595329	1.33488	0.416712	0.000425492	0.0150226
ENSG00000117971	15	78916461	79020096	-	103636	4976	CHRNB4	87.3381	87.3381	63.3177	184.381	2.23261	1.15873	1.7645	0.819262	0.000428219	0.0150905
ENSG00000079102	8	92967203	93115514	-	148312	13527	RUNX1T1	382.744	382.744	429.492	193.882	0.480402	-1.05768	0.590825	-0.759198	0.000432384	0.0152087
ENSG00000111837	6	10762956	10838764	-	75809	4378	MAK	249.326	249.326	222.735	356.753	2.15291	1.10629	1.7264	0.787767	0.000434861	0.0152673
ENSG00000267913	21	45587818	45593580	-	5763	621	AP001055.1	56.9741	56.9741	50.4024	83.5241	2.84741	1.50965	1.97559	0.982282	0.000439104	0.0153875
ENSG00000114107	3	138213186	138313380	-	100195	4421	CEP70	3605.45	3605.45	3340.87	4674.32	1.42346	0.509398	1.27285	0.348067	0.000440292	0.0154004
ENSG00000166984	6	167559902	167610401	+	50500	4332	TCP10L2	11.709	11.709	13.3179	5.20895	0.333855	-1.58271	0.496801	-1.00926	0.000441223	0.0154043
ENSG00000197451	5	177631508	177638164	+	6657	2144	HNRNPAB	15803.1	15803.1	14496.2	21083	1.39135	0.476487	1.252	0.324229	0.000442741	0.0154074
ENSG00000077152	1	202300785	202311108	-	10324	1065	UBE2T	2256.34	2256.34	2047.99	3098.09	1.51439	0.598733	1.33601	0.417928	0.000442953	0.0154074
ENSG00000050030	X	73952684	74145282	-	192599	11719	KIAA2022	125.275	125.275	85.505	285.948	2.69559	1.4306	1.92725	0.946544	0.000449677	0.0156124
ENSG00000099282	10	71211229	71267425	+	56197	2646	TSPAN15	4332.96	4332.96	3915.51	6019.46	1.41821	0.504068	1.26881	0.343471	0.000450994	0.0156292
ENSG00000187607	17	15602891	15640874	+	37984	7131	ZNF286A	663.493	663.493	713.726	460.554	0.691483	-0.532234	0.776739	-0.364498	0.000452209	0.0156424
ENSG00000158604	7	44617493	44621886	-	4394	3769	TMED4	11270.8	11270.8	11903.4	8714.95	0.757293	-0.401076	0.826031	-0.275733	0.000454409	0.0156897
ENSG00000156381	14	102973179	102976136	-	2958	2133	ANKRD9	1047.87	1047.87	890.003	1685.64	1.60073	0.678727	1.39644	0.48175	0.00045849	0.0158015
ENSG00000196167	11	111164114	111175770	-	11657	5784	COLCA1	545.315	545.315	404.679	1113.48	2.69817	1.43198	1.92343	0.943678	0.000461069	0.0158613
ENSG00000244411	11	71238313	71239210	+	898	898	KRTAP5-7	6.35968	6.35968	7.15981	3.12712	0.385303	-1.37593	0.528851	-0.919068	0.000462349	0.0158639
ENSG00000135114	12	121458095	121477045	-	18951	2336	OASL	1846.56	1846.56	1559.54	3006.13	1.96444	0.974118	1.62493	0.70038	0.000462834	0.0158639
ENSG00000095777	10	26223196	26501456	+	278261	8188	MYO3A	469.609	469.609	305.495	1132.63	2.99691	1.58347	2.00171	1.00123	0.000464881	0.0158769
ENSG00000124762	6	36644305	36655116	+	10812	2985	CDKN1A	3785.87	3785.87	3349.3	5549.61	1.54592	0.628468	1.35674	0.440143	0.000464904	0.0158769
ENSG00000178287	8	7705398	7726389	+	20992	1973	SPAG11A	5.39994	26.2712	32.5533	0.891639	0.151688	-2.72083	0.443437	-1.1732	0.000466896	0.015916
ENSG00000138079	2	44502599	44548633	+	46035	6532	SLC3A1	144.118	165.544	165.706	164.89	0.359052	-1.47773	0.514048	-0.960025	0.000468881	0.0159547
ENSG00000181072	7	136553416	136705002	+	151587	8322	CHRM2	11.9795	11.9795	7.41239	30.4306	3.16576	1.66255	2.0364	1.02602	0.000470718	0.0159882
ENSG00000144057	2	107418056	107503564	-	85509	7708	ST6GAL2	892.04	892.04	1014.08	398.994	0.423562	-1.23935	0.554133	-0.851696	0.000471982	0.0160023
ENSG00000254550	11	76813886	76814377	+	492	492	OMP	13.1	13.1	14.8907	5.86555	0.408017	-1.2933	0.544522	-0.876937	0.000477247	0.0161516
ENSG00000214827	X	154289897	154376212	-	86316	2990	MTCP1	289.021	289.021	245.217	465.991	1.62514	0.700562	1.41067	0.496378	0.000486118	0.0164222
ENSG00000093009	22	19466982	19508135	+	41154	2846	CDC45	1459.5	1459.5	1295.1	2123.67	1.54882	0.631171	1.35682	0.440229	0.000487845	0.016451
ENSG00000248835	1	54635333	54637997	-	2665	2665	AL357673.1	515.616	515.616	474.947	679.918	1.4086	0.494258	1.26063	0.334143	0.000490089	0.016497
ENSG00000141750	17	37366789	37382125	-	15337	3362	STAC2	1069.31	1069.31	833.031	2023.87	3.33339	1.73699	2.05584	1.03973	0.000494927	0.0166094
ENSG00000186868	17	43971748	44105700	+	133953	14924	MAPT	238.458	238.458	265.692	128.431	0.447157	-1.16115	0.572163	-0.805502	0.000495196	0.0166094
ENSG00000150471	4	62066976	62944053	+	877078	13991	LPHN3	485.47	485.47	567.048	155.895	0.3394	-1.55894	0.506345	-0.981809	0.000496918	0.0166296
ENSG00000115665	2	108602979	108630450	+	27472	5168	SLC5A7	4.81593	4.81593	2.47922	14.2562	4.781	2.25731	2.20053	1.13785	0.000498524	0.0166296
ENSG00000092621	1	120202421	120286838	+	84418	5622	PHGDH	10969.7	10969.7	9724.6	15999.8	1.70417	0.76907	1.46277	0.548705	0.000499062	0.0166296
ENSG00000204361	11	114549108	114579362	+	30255	3126	NXPE2	18.5409	18.5409	20.8927	9.03945	0.423694	-1.23891	0.556724	-0.844965	0.00049934	0.0166296
ENSG00000003989	8	17354597	17428082	+	73486	7905	SLC7A2	3575.9	3575.9	3966.54	1997.71	0.404767	-1.30484	0.544663	-0.876565	0.000500327	0.016633
ENSG00000187416	7	103969104	104549001	+	579898	3258	LHFPL3	24.0888	24.0888	15.2684	59.723	3.13693	1.64936	2.01204	1.00866	0.000507709	0.0168486
ENSG00000189114	19	45682003	45685059	+	3057	2666	BLOC1S3	1225.91	1225.91	1301.9	918.919	0.702824	-0.508765	0.78814	-0.343476	0.00050935	0.0168677
ENSG00000083535	13	73356197	73590591	+	234395	3669	PIBF1	1722.97	1722.97	1811.27	1366.25	0.756247	-0.403071	0.826508	-0.2749	0.000510222	0.0168677
ENSG00000255346	15	69222864	69355083	+	132220	12511	NOX5	125.931	125.931	141.458	63.2021	0.422411	-1.24328	0.55697	-0.844329	0.000511439	0.0168677
ENSG00000144455	3	3742498	4508965	-	766468	6952	SUMF1	5782.25	5782.25	6115.79	4434.73	0.702199	-0.510049	0.78771	-0.344263	0.000511879	0.0168677
ENSG00000075790	7	107220422	107269615	+	49194	8409	BCAP29	3570.56	3570.56	3317.39	4593.35	1.36091	0.444568	1.23088	0.299687	0.000512923	0.0168726
ENSG00000134569	11	46878419	46940193	-	61775	8597	LRP4	2362.7	2362.7	2812.08	547.212	0.339602	-1.55808	0.508555	-0.975523	0.000515729	0.0169352
ENSG00000138796	4	108910870	108956331	+	45462	3084	HADH	5019.55	5019.55	4544.61	6938.28	1.39404	0.479277	1.25036	0.322339	0.000516629	0.0169352
ENSG00000105467	19	48867652	48879633	+	11982	1240	SYNGR4	14.5742	14.5742	11.5565	26.7659	2.02668	1.01912	1.64499	0.718079	0.000524105	0.0171247
ENSG00000179603	7	126078652	126893348	-	814697	6439	GRM8	58.1879	58.1879	45.075	111.164	2.44597	1.29041	1.81996	0.863908	0.000524539	0.0171247
ENSG00000123607	2	166713985	166810353	-	96369	7538	TTC21B	2031.53	2031.53	2142.09	1584.87	0.75965	-0.396593	0.828884	-0.270758	0.000525147	0.0171247
ENSG00000186675	X	75002823	75005079	-	2257	2257	MAGEE2	19.8561	19.8561	23.1214	6.66418	0.330468	-1.59742	0.505557	-0.984054	0.000531214	0.0172925
ENSG00000143858	1	202559724	202679545	-	119822	7774	SYT2	367.418	367.418	237.072	894.018	2.83833	1.50504	1.93334	0.951098	0.000533337	0.0173191
ENSG00000221829	9	35073832	35080013	-	6182	3614	FANCG	2802.49	2802.49	2603.71	3605.54	1.43986	0.525929	1.27864	0.354612	0.000533875	0.0173191
ENSG00000114812	3	42530791	42579059	+	48269	7378	VIPR1	415.068	415.068	344.959	698.31	2.13915	1.09704	1.69439	0.760766	0.000541658	0.0175258
ENSG00000107159	9	35673853	35681156	+	7304	1670	CA9	1853.07	1853.07	1348.5	3891.56	2.80163	1.48626	1.92066	0.941599	0.000542112	0.0175258
ENSG00000157335	16	70207225	70221264	+	14040	4894	CLEC18C	69.5019	69.5019	83.023	14.8764	0.336201	-1.5726	0.511499	-0.967197	0.000559069	0.0180429
ENSG00000171346	17	39669995	39678781	-	8787	7069	KRT15	1093.42	1093.42	872.541	1985.75	2.34531	1.22978	1.77294	0.826142	0.000563589	0.0181375
ENSG00000143469	1	210111538	210337636	+	226099	5395	SYT14	26.4875	73.74	88.9412	12.3275	0.247798	-2.01277	0.474904	-1.07429	0.00056393	0.0181375
ENSG00000175315	11	65779312	65780976	+	1665	759	CST6	427.063	427.063	476.181	228.626	0.40061	-1.31973	0.54831	-0.866936	0.000568306	0.018247
ENSG00000163239	1	154474695	154520623	+	45929	2706	TDRD10	139.944	139.944	159.944	59.146	0.418202	-1.25773	0.559301	-0.838303	0.000569468	0.0182531
ENSG00000157502	X	105412298	105452949	+	40652	4343	MUM1L1	517.938	517.938	586.491	240.984	0.414163	-1.27173	0.557699	-0.84244	0.000580535	0.0185738
ENSG00000063438	5	304291	438406	+	134116	7678	AHRR	360.017	360.017	397.868	207.099	0.476236	-1.07025	0.599413	-0.738379	0.00058145	0.0185738
ENSG00000184083	X	54094757	54209714	-	114958	8799	FAM120C	1601.09	1601.09	1490.25	2048.87	1.40945	0.495128	1.25705	0.330038	0.000582669	0.0185811
ENSG00000137171	6	43008515	43042837	+	34323	6421	KLC4	3341.93	3341.93	3525.53	2600.18	0.73109	-0.45188	0.811576	-0.301201	0.000589977	0.0187823
ENSG00000188816	10	124907638	124910188	+	2551	1628	HMX2	3.202	3.202	3.06157	3.76933	5.63381	2.49411	2.13758	1.09598	0.000600429	0.0190614
ENSG00000107282	9	72042446	72287222	-	244777	6534	APBA1	441.98	441.98	389.864	652.528	1.64015	0.713825	1.40944	0.495121	0.000600778	0.0190614
ENSG00000129514	14	38059189	38069245	-	10057	4111	FOXA1	231.885	231.885	136.826	615.922	3.9722	1.98994	2.078	1.0552	0.000601788	0.0190614
ENSG00000136810	9	113006091	113018920	-	12830	1142	TXN	13730.8	13730.8	12081.1	20395.3	1.47959	0.565196	1.30097	0.379592	0.000606592	0.0191812
ENSG00000182111	7	57509883	57533252	+	23370	5197	ZNF716	74.5178	74.5178	89.5004	13.9882	0.188461	-2.40766	0.469589	-1.09053	0.000608974	0.0192241
ENSG00000179284	19	13075973	13085567	+	9595	1988	DAND5	43.0517	43.0517	33.1515	83.0484	2.27543	1.18614	1.73496	0.794904	0.00061146	0.0192702
ENSG00000148110	9	97136833	97223324	+	86492	3420	HIATL1	6532.85	6532.85	6054.03	8467.3	1.34989	0.432841	1.22151	0.288662	0.000614958	0.019348
ENSG00000171199	4	71263599	71275911	+	12313	1096	PROL1	4.17302	4.17302	5.02359	0.736725	0.0978921	-3.35266	0.500683	-0.998032	0.000623032	0.0195519
ENSG00000198739	10	68685764	68859588	+	173825	4650	LRRTM3	10.4638	10.4638	11.9442	4.48329	0.178035	-2.48976	0.47161	-1.08433	0.000623521	0.0195519
ENSG00000014138	11	65029233	65073060	+	43828	5726	POLA2	2768.65	2768.65	2523.16	3760.46	1.38703	0.471994	1.24188	0.312523	0.00062862	0.0196616
ENSG00000221887	18	61616535	61649008	+	32474	1498	HMSD	39.6775	39.6775	34.3819	61.0718	2.57621	1.36525	1.83056	0.872282	0.000629113	0.0196616
ENSG00000181938	16	58328984	58440048	+	111065	5105	GINS3	909.889	909.889	833.651	1217.89	1.38402	0.468864	1.23975	0.310053	0.000639867	0.0199581
ENSG00000133103	13	40229764	40365802	+	136039	8051	COG6	2190.48	2190.48	2329.92	1627.17	0.721083	-0.471762	0.805587	-0.311888	0.000640723	0.0199581
ENSG00000115526	2	101008327	101034118	-	25792	4482	CHST10	1685.33	1685.33	1812.48	1171.62	0.658937	-0.601788	0.755426	-0.404638	0.000649723	0.0202049
ENSG00000134532	12	23682440	24103966	-	421527	8879	SOX5	1059.57	1059.57	1179.41	575.424	0.549307	-0.864316	0.660806	-0.5977	0.000664961	0.0206446
ENSG00000147256	X	130192216	130223857	+	31642	3173	ARHGAP36	21.4759	21.4759	14.6309	49.1298	3.21777	1.68606	1.95476	0.966991	0.00067396	0.0208412
ENSG00000101251	20	13829893	13977089	-	147197	3884	SEL1L2	9.59941	29.9696	11.5017	104.58	0.377879	-1.404	0.544376	-0.877325	0.000674179	0.0208412
ENSG00000166803	15	64657193	64679886	-	22694	3051	KIAA0101	1829.93	1829.93	1616.92	2690.49	1.54143	0.62427	1.33804	0.420123	0.000674624	0.0208412
ENSG00000105750	19	21106028	21133503	+	27476	4668	ZNF85	994.917	994.917	1062.2	723.104	0.691685	-0.531814	0.783992	-0.351088	0.000679605	0.0209606
ENSG00000106927	9	116822407	116840752	-	18346	2041	AMBP	39.6816	39.6816	26.9465	91.1314	2.29072	1.1958	1.72378	0.785572	0.000687391	0.021166
ENSG00000119431	9	116135699	116139279	-	3581	2105	HDHD3	2331.67	2331.67	2076.32	3363.28	1.42123	0.507138	1.25993	0.333345	0.00069097	0.0212414
ENSG00000164687	8	82192598	82197012	+	4415	2077	FABP5	3585.08	3585.08	3100.31	5543.55	1.75254	0.809449	1.47064	0.556443	0.000694182	0.0213053
ENSG00000175920	4	3465033	3503200	+	38168	4036	DOK7	3269.08	3269.08	3472.22	2448.38	0.548818	-0.8656	0.662131	-0.594811	0.00069725	0.0213645
ENSG00000068079	17	41158742	41166473	+	7732	1973	IFI35	3757.39	3757.39	3217.89	5936.95	1.65604	0.727739	1.41097	0.496688	0.000698661	0.0213729
ENSG00000180592	10	21802407	21814611	-	12205	6622	SKIDA1	342.327	342.327	387.563	159.575	0.429115	-1.22056	0.576585	-0.794394	0.00070321	0.0214684
ENSG00000069482	11	68451247	68458643	+	7397	1300	GAL	156.99	156.99	175.771	81.1116	0.385141	-1.37654	0.550839	-0.860297	0.000704069	0.0214684
ENSG00000135914	2	231972944	231989832	-	16889	2246	HTR2B	156.817	156.817	134.489	247.022	1.94349	0.958646	1.57279	0.653325	0.0007078	0.0215247
ENSG00000106631	7	44178463	44180931	-	2469	1458	MYL7	28.8446	28.8446	34.2784	6.89203	0.277175	-1.85113	0.502242	-0.993546	0.000708206	0.0215247
ENSG00000198933	17	45771447	45789416	+	17970	4280	TBKBP1	1178.9	1178.9	1270.89	807.246	0.659353	-0.600878	0.757805	-0.400102	0.000710288	0.021553
ENSG00000181467	3	152880029	152886265	+	6237	6237	RAP2B	4347.58	4347.58	4006.05	5727.39	1.35918	0.442733	1.2237	0.291245	0.000715377	0.0216725
ENSG00000164104	4	174252846	174256276	-	3431	2775	HMGB2	14275.1	14275.1	12994.9	19447.2	1.4512	0.537246	1.2773	0.353092	0.000717731	0.0217088
ENSG00000130720	9	133777825	133814673	-	36849	3833	FIBCD1	176.738	176.738	126.367	380.235	2.36658	1.2428	1.74117	0.800057	0.00072784	0.0219667
ENSG00000163499	2	219854911	219858143	-	3233	1454	CRYBA2	2.27604	4.88377	4.6983	5.63307	3.71312	1.89263	1.99245	0.994541	0.000728599	0.0219667
ENSG00000104432	8	79587978	79717758	-	129781	3392	IL7	110.343	110.343	97.185	163.5	1.69842	0.764193	1.43399	0.520033	0.00073624	0.0221615
ENSG00000171316	8	61591337	61779465	+	188129	12738	CHD7	6410.11	6410.11	6876.24	4526.96	0.675427	-0.566128	0.772269	-0.372825	0.000738119	0.0221825
ENSG00000213022	19	51503806	51512890	-	9085	1655	KLK9	1.38975	1.38975	0.868491	3.49565	3.22318	1.68848	1.929	0.947851	0.00074515	0.0223376
ENSG00000112293	6	24424793	24495433	-	70641	4919	GPLD1	188.719	188.719	206.932	115.139	0.606606	-0.721168	0.713099	-0.487825	0.000745656	0.0223376
ENSG00000121741	13	20532810	20665968	+	133159	11565	ZMYM2	10092.2	10092.2	10725.3	7534.48	0.71836	-0.47722	0.805885	-0.311355	0.000747652	0.0223617
ENSG00000185038	2	234684370	234742069	+	57700	5617	MROH2A	213.468	213.468	245.913	82.3923	0.30075	-1.73336	0.515163	-0.9569	0.000750398	0.0223985
ENSG00000169247	5	148303202	148442726	-	139525	15047	SH3TC2	101.119	101.119	79.3411	189.1	2.25889	1.17562	1.69915	0.764817	0.000752204	0.0223985
ENSG00000181634	9	117546915	117568406	-	21492	7889	TNFSF15	583.888	583.888	509.188	885.674	1.67409	0.74338	1.41767	0.50352	0.000752459	0.0223985
ENSG00000010379	12	329789	372039	-	42251	4241	SLC6A13	494.357	697.991	823.153	192.334	0.355287	-1.49294	0.53978	-0.889557	0.000758411	0.0225399
ENSG00000134996	9	77703459	77762181	+	58723	1319	OSTF1	2463.72	2463.72	2248.04	3335.09	1.38273	0.467516	1.2352	0.304746	0.000762396	0.0225886
ENSG00000116771	1	15898848	15911605	-	12758	2500	AGMAT	343.586	343.586	374.433	218.966	0.574971	-0.79844	0.68688	-0.54187	0.000762901	0.0225886
ENSG00000072657	12	72481046	73059422	+	578377	6835	TRHDE	254.781	254.781	305.622	49.3819	0.272802	-1.87407	0.506753	-0.980644	0.000763657	0.0225886
ENSG00000166922	15	32933877	32989299	+	55423	2192	SCG5	1548.5	1548.5	1733.49	801.157	0.487327	-1.03704	0.619289	-0.691316	0.00076587	0.0226184
ENSG00000139946	14	56584532	56768244	+	183713	6278	PELI2	3279.35	3279.35	2879.02	4896.7	1.74176	0.800547	1.4568	0.5428	0.000768585	0.0226556
ENSG00000185736	10	1228073	1779670	-	551598	5698	ADARB2	119.542	119.542	141.346	31.455	0.357037	-1.48585	0.541562	-0.884801	0.00076954	0.0226556
ENSG00000178233	6	44238203	44275243	+	37041	5459	TMEM151B	33.1718	67.3047	81.4706	10.0748	0.374582	-1.41665	0.550542	-0.861076	0.000771138	0.0226671
ENSG00000124795	6	18224099	18265054	-	40956	4361	DEK	19720.6	19720.6	18258.3	25628.1	1.45814	0.544126	1.27921	0.355248	0.000774965	0.0227326
ENSG00000186567	19	45165545	45187631	+	22087	5202	CEACAM19	666.256	666.256	720.817	445.828	0.539949	-0.889104	0.6591	-0.601431	0.000776116	0.0227326
ENSG00000069974	15	55495164	55611311	-	116148	5603	RAB27A	2057.59	2057.59	1826.27	2992.12	1.51371	0.598086	1.31413	0.394106	0.000776998	0.0227326
ENSG00000180871	2	218990012	219001976	+	11965	3231	CXCR2	58.9443	58.9443	47.2166	106.324	2.02223	1.01595	1.599	0.677166	0.000783384	0.0228838
ENSG00000123892	11	87846410	87908635	-	62226	1465	RAB38	700.185	700.185	775.227	397.016	0.51789	-0.949283	0.642824	-0.637504	0.000789078	0.0230144
ENSG00000168916	5	123972608	124084500	-	111893	6920	ZNF608	3185.58	3185.58	3477.71	2005.37	0.639389	-0.645234	0.743521	-0.427554	0.000800426	0.0233091
ENSG00000141034	17	17942606	17971718	+	29113	5210	GID4	1144.81	1144.81	1188.06	970.079	0.818069	-0.289705	0.863274	-0.21211	0.000803046	0.0233492
ENSG00000129221	17	6297013	6338519	-	41507	3985	AIPL1	11.9903	11.9903	8.92316	24.3816	2.9883	1.57933	1.87143	0.904141	0.000807559	0.0234442
ENSG00000167588	12	50497602	50505102	+	7501	3991	GPD1	279.137	279.137	221.88	510.456	2.51681	1.3316	1.76766	0.821845	0.000811178	0.0235129
ENSG00000119138	9	72999503	73029540	-	30038	5185	KLF9	2557.62	2557.62	2289.14	3642.31	1.52434	0.608184	1.319	0.399441	0.000813865	0.0235544
ENSG00000196353	3	131252399	132004254	-	751856	6342	CPNE4	122.006	122.006	137.393	59.8439	0.387159	-1.369	0.560532	-0.835133	0.000815519	0.023566
ENSG00000162073	16	3019246	3023490	+	4245	2972	PAQR4	2063.9	2063.9	1749.4	3334.44	1.69054	0.757486	1.42153	0.507447	0.000826095	0.0238349
ENSG00000117632	1	26210672	26233482	-	22811	6261	STMN1	24889.9	24889.9	23348.3	31117.7	1.52073	0.604768	1.31572	0.395853	0.000833618	0.0239477
ENSG00000196705	19	21324827	21373034	+	48208	4733	ZNF431	1223.63	1223.63	1309.61	876.295	0.730254	-0.453529	0.815627	-0.294019	0.000833953	0.0239477
ENSG00000124564	6	25833294	25882514	-	49221	3594	SLC17A3	4.92552	4.92552	5.94581	0.803511	0.210407	-2.24875	0.501952	-0.994379	0.000834232	0.0239477
ENSG00000206557	3	32859510	32939318	+	79809	8685	TRIM71	482.123	482.123	578.435	93.0255	0.325506	-1.61924	0.532805	-0.90832	0.000835103	0.0239477
ENSG00000159339	1	17634690	17690499	+	55810	2971	PADI4	18.2861	18.2861	14.4745	33.685	2.63964	1.40034	1.79285	0.842254	0.000837063	0.0239673
ENSG00000126752	X	48114752	48126879	+	12128	1298	SSX1	10.7942	130.575	161.104	7.23564	0.214953	-2.21791	0.503312	-0.990475	0.000842576	0.0240884
ENSG00000100162	22	42334725	42343168	-	8444	1778	CENPM	944.713	944.713	799.703	1530.55	1.57423	0.654649	1.34877	0.431641	0.000845308	0.0241298
ENSG00000198133	14	67913801	68000456	-	86656	6377	TMEM229B	549.215	549.215	472.525	859.042	1.76852	0.822539	1.46436	0.550266	0.000849701	0.0242184
ENSG00000117477	1	169364108	169429907	-	65800	2629	CCDC181	259.747	259.747	297.343	107.859	0.396817	-1.33346	0.568334	-0.815189	0.000852089	0.0242497
ENSG00000097021	1	6324329	6454451	-	130123	4892	ACOT7	2037.36	2037.36	1798.94	3000.58	1.49164	0.576898	1.29632	0.374418	0.000860359	0.024448
ENSG00000170369	20	23804406	23807368	-	2963	748	CST2	65.8495	65.8495	74.711	30.0489	0.344727	-1.53647	0.544577	-0.876792	0.000878192	0.0249171
ENSG00000165659	13	72012098	72441330	-	429233	5395	DACH1	1391.18	1391.18	1595.13	567.252	0.445363	-1.16695	0.598274	-0.741121	0.000879577	0.0249187
ENSG00000183691	17	54671060	54672951	+	1892	1892	NOG	140.731	140.731	160.042	62.7145	0.424198	-1.23719	0.585781	-0.771567	0.000883042	0.0249792
ENSG00000146918	7	158424003	158497520	-	73518	6987	NCAPG2	3850.77	3850.77	3531.3	5141.41	1.45629	0.542299	1.27371	0.349037	0.000887901	0.0250789
ENSG00000149260	11	76777979	76837201	+	59223	6166	CAPN5	3794.59	3794.59	4114.12	2503.69	0.555818	-0.847314	0.676986	-0.562801	0.000891172	0.0251225
ENSG00000180481	12	75784850	75826468	+	41619	3829	GLIPR1L2	95.4865	95.4865	104.646	58.481	0.514845	-0.957789	0.645897	-0.630625	0.000893402	0.0251225
ENSG00000134321	2	7005937	7038370	+	32434	4834	RSAD2	5174.45	5174.45	4443.1	8129.09	1.83519	0.87593	1.49581	0.580924	0.00089346	0.0251225
ENSG00000078804	20	33292094	33301243	+	9150	4228	TP53INP2	1946.49	1946.49	1828.43	2423.46	1.41369	0.499463	1.24847	0.320156	0.00090156	0.0253124
ENSG00000064199	11	124543694	124567414	+	23721	5205	SPA17	1099.86	1099.86	998.668	1508.66	1.54699	0.629465	1.3281	0.409365	0.000913314	0.0256041
ENSG00000120594	10	20105168	20578785	+	473618	12567	PLXDC2	8673.99	8673.99	9248.05	6354.8	0.672012	-0.573442	0.774218	-0.369187	0.000920177	0.0257581
ENSG00000054598	6	1610681	1614127	+	3447	3447	FOXC1	1501.91	1501.91	1164.71	2864.19	2.23033	1.15726	1.65923	0.730515	0.000923021	0.0257993
ENSG00000104332	8	41119481	41167016	-	47536	4757	SFRP1	2479.45	2479.45	2026.63	4308.84	2.56262	1.35762	1.75471	0.81123	0.000925855	0.02584
ENSG00000099960	22	21383007	21387129	-	4123	2447	SLC7A4	374.238	374.238	416.03	205.399	0.452119	-1.14523	0.605454	-0.723911	0.000930702	0.0259368
ENSG00000198626	1	237205505	237997288	+	791784	17799	RYR2	789.372	789.372	889.104	386.455	0.453268	-1.14156	0.60646	-0.721516	0.000935822	0.0259948
ENSG00000111110	12	63037762	63328817	-	291056	7063	PPM1H	2235.53	2235.53	2438.41	1415.89	0.631335	-0.663522	0.741006	-0.432443	0.000937344	0.0259948
ENSG00000117791	1	220921567	220958150	+	36584	2590	MARC2	875.399	875.399	752.635	1371.36	1.7681	0.822197	1.45621	0.54222	0.000938304	0.0259948
ENSG00000187672	3	55542336	56502391	-	960056	7933	ERC2	138.3	138.3	154.41	73.215	0.522299	-0.937051	0.653507	-0.613725	0.000938322	0.0259948
ENSG00000140525	15	89787180	89860492	+	73313	7769	FANCI	5060.54	5060.54	4518.71	7249.52	1.46066	0.546619	1.27425	0.349646	0.000945284	0.0261492
ENSG00000069535	X	43625858	43741693	-	115836	3050	MAOB	2162.7	2162.7	2364.32	1348.19	0.463794	-1.10845	0.613735	-0.704313	0.000947271	0.0261656
ENSG00000253276	7	106297211	106301442	-	4232	4232	CCDC71L	2322.51	2322.51	2122.68	3129.81	1.45846	0.544442	1.27281	0.348018	0.000949212	0.0261807
ENSG00000159228	21	37442239	37445464	+	3226	2450	CBR1	4064.87	4064.87	3642.12	5772.81	1.41805	0.503912	1.24904	0.320821	0.000966331	0.0266138
ENSG00000150556	2	149894621	150071776	+	177156	3771	LYPD6B	6009.52	6009.52	6685.64	3278	0.470453	-1.08788	0.619518	-0.690781	0.000975413	0.0268246
ENSG00000100258	22	50941376	50946135	-	4760	3071	LMF2	4692.05	4692.05	4261.03	6433.35	1.41597	0.501789	1.24753	0.31908	0.000978561	0.0268718
ENSG00000184185	17	21279509	21323179	+	43671	5612	KCNJ12	662.48	662.48	752.29	299.646	0.470848	-1.08667	0.620095	-0.68944	0.000981546	0.0269144
ENSG00000103241	16	86544133	86548076	+	3944	2568	FOXF1	120.147	120.147	104.525	183.262	1.77474	0.827611	1.45538	0.541392	0.000990341	0.027116
ENSG00000106211	7	75931861	75933612	+	1752	1634	HSPB1	71996.1	71996.1	57842.6	129176	1.82584	0.868559	1.48144	0.566998	0.000994169	0.027149
ENSG00000170854	3	97660662	97691301	-	30640	6880	MINA	3281.6	3281.6	3471.91	2512.73	0.759396	-0.397075	0.835379	-0.259498	0.000994438	0.027149
ENSG00000169683	17	79981178	79989027	+	7850	3606	LRRC45	2773.73	2773.73	2356.08	4461.06	1.52274	0.606674	1.3094	0.38891	0.000996982	0.0271678
ENSG00000168952	14	25278862	25519503	-	240642	8067	STXBP6	3154.5	3154.5	2652.03	5184.49	2.0391	1.02793	1.57765	0.657777	0.000998019	0.0271678
ENSG00000157557	21	40177231	40196879	+	19649	4595	ETS2	4474.28	4474.28	4173.29	5690.29	1.35914	0.442694	1.217	0.283329	0.00100255	0.0272517
ENSG00000122952	10	58116989	58121036	-	4048	2378	ZWINT	4741.65	4741.65	4313.55	6471.18	1.51489	0.599215	1.30417	0.383137	0.00100903	0.0273882
ENSG00000135744	1	230838269	230850043	-	11775	2291	AGT	178.089	282.168	331.975	80.9478	0.4229	-1.24161	0.592946	-0.754026	0.00101329	0.0274641
ENSG00000189045	5	74907284	74967671	+	60388	3287	ANKDD1B	65.1238	65.1238	71.3954	39.7866	0.486976	-1.03808	0.632427	-0.661029	0.00101604	0.0274989
ENSG00000154764	3	13857755	13921618	-	63864	4579	WNT7A	5014.23	5014.23	5749.99	2041.75	0.371591	-1.42821	0.566892	-0.818853	0.00101815	0.0275163
ENSG00000154646	21	19641433	19858197	-	216765	4233	TMPRSS15	15.8259	15.8259	18.2732	5.93884	0.287541	-1.79816	0.53642	-0.898566	0.00103681	0.0279805
ENSG00000167653	8	143751726	143764142	+	12417	1763	PSCA	282.822	282.822	242.469	445.849	2.74348	1.45601	1.7695	0.823338	0.00104054	0.0280408
ENSG00000135679	12	69201956	69239214	+	37259	8017	MDM2	4909.86	4909.86	4690.57	5795.8	1.32183	0.402538	1.19846	0.261182	0.00104874	0.0282214
ENSG00000111666	12	102090725	102137918	+	47194	6004	CHPT1	2563.33	2563.33	2226.01	3926.14	1.66226	0.733146	1.38889	0.47393	0.00105411	0.0282912
ENSG00000237765	4	15683285	15707188	+	23904	4817	FAM200B	2639.9	2639.9	2741.81	2228.2	0.730198	-0.453641	0.818928	-0.288191	0.00105435	0.0282912
ENSG00000164466	5	174904065	174956745	+	52681	7572	SFXN1	3648.01	3648.01	3395.73	4667.2	1.29928	0.377717	1.18824	0.248822	0.00106571	0.0285207
ENSG00000189410	1	21046225	21059330	-	13106	4423	SH2D5	73.7515	73.7515	81.3239	43.1588	0.537107	-0.896718	0.669999	-0.577769	0.00106618	0.0285207
ENSG00000204491	1	13474689	13477522	-	2834	1440	PRAMEF18	0.993313	0.993313	1.23098	0.033154	0.00756874	-7.04573	0.819282	-0.287568	0.00106746	0.0285207
ENSG00000103018	16	69458428	69500169	+	41742	6903	CYB5B	5180.16	5180.16	4872.74	6422.14	1.30259	0.381385	1.18962	0.250497	0.00106956	0.0285364
ENSG00000163006	2	109403213	109501933	+	98721	5796	CCDC138	830.157	830.157	886.984	600.578	0.727898	-0.458192	0.81775	-0.290268	0.00107448	0.028627
ENSG00000243137	19	43696854	43711451	-	14598	6274	PSG4	14.8879	17.5846	20.5798	5.48392	0.199292	-2.32704	0.528492	-0.920045	0.00107812	0.0286831
ENSG00000170270	14	93669239	93673439	-	4201	1154	C14orf142	1493.68	1493.68	1364.34	2016.21	1.37076	0.454971	1.22119	0.288293	0.00108103	0.0287199
ENSG00000168411	16	74655292	74700779	-	45488	6465	RFWD3	3487.73	3487.73	3276.39	4341.56	1.36007	0.443683	1.2157	0.281789	0.00109188	0.0289671
ENSG00000120440	6	167738574	167772991	+	34418	3073	TTLL2	18.2901	18.2901	19.9318	11.6578	0.337291	-1.56793	0.557692	-0.84246	0.00109832	0.0290641
ENSG00000108219	10	82213922	82292879	+	78958	17883	TSPAN14	11951.5	11951.5	11269.3	14707.7	1.29958	0.378043	1.18792	0.248436	0.00109863	0.0290641
ENSG00000163354	1	154990996	155006257	-	15262	3071	DCST2	310.208	310.208	246.45	567.792	2.09258	1.06528	1.5853	0.664758	0.00110585	0.0292047
ENSG00000144481	2	234826043	234928166	+	102124	7903	TRPM8	90.8928	90.8928	102.559	43.7617	0.420538	-1.24969	0.596957	-0.7443	0.00110705	0.0292047
ENSG00000091656	8	77593454	77779521	+	186068	15696	ZFHX4	709.877	709.877	799.146	349.231	0.459862	-1.12073	0.619851	-0.690007	0.00111228	0.0292899
[truncated: 19,614 more rows]

## Sheet: Sheet 3
ID	CHR	START	END	STRAND	FULL_LENGTH	EXONIC_LENGTH	SYMBOL	baseMean	baseMeanAB	baseMeanA	baseMeanB	foldChange.unshrunken	log2FoldChange.unshrunken	foldChange.shrunken	log2FoldChange.shrunken	pval	padj
[truncated: 20,327 more rows]

[truncated: 5 more sheets: Sheet 4, Sheet 5, Sheet 6, Sheet 7, Sheet 8]
