# Supplementary material for: Concurrent RB1 Loss and BRCA Deficiency Predicts Enhanced Immunologic Response and Long-term Survival in Tubo-ovarian High-grade Serous Carcinoma
Source: Clin Cancer Res. 2024 Jun 5;30(16):3481–98. doi: 10.1158/1078-0432.CCR-23-3552 (PMC11325151; doi:10.1158/1078-0432.CCR-23-3552)
Supplement: Supplementary Table S5 — Summary of cell lines used in this study. [file ccr-23-3552_supplementary_table_s5_suppst5.xlsx]

## Sheet: Sheet1
Supplementary Table S5. Summary of cell lines used in this study.
			Gene alteration status										Copy number	Expression status		Methods		Experiment
			TP53		RB1		CDKN2A (p16)		BRCA1		BRCA2
Cell line	Obtained from	Medium	Protein Effect	Mutation Type	Protein Effect	Mutation Type	Protein Effect	Mutation Type	Protein Effect	Alteration Type	Genomic Variant	Alteration Type	CCNE1	RB1	p16	Genomic alterations	Expression (RB1/ p16)	Date	Passage
AOCS30	AOCS	RPMI 1640 *	p.Arg248Trp	Missense	NA	NA	NA	NA	NA	Wild type	NA	Wild type	Unamplified	Retained	Normal	TGS1	WB/WB	26102020 - 03122020	32-43
OAW28	ATCC	DMEM **	P152Rfs*18	Truncating	NA	NA	NA	Wild type	NA	Wild type	NA	Wild type	Unamplified	Retained	Normal	cBioPortal2	WB/WB	26102020 - 03122020	14-22
AOCS3	AOCS	RPMI 1640 *	p.S241Pfs*6	Truncating	NA	Wild type	NA	Wild type	NA	Wild type	NA	Wild type	Unamplified	Retained	Normal	TGS3	IHC/ WB	26102020 - 03122020	17-22
AOCS7.2	AOCS	RPMI 1640 *	p.Pro191del	Missense	NA	Wild type	NA	Wild type	p.Asn376Ilefs*18	Truncating	NA	Wild type	Unamplified	Retained	Normal	TGS3	IHC,WB/ IHC,WB	26102020 - 03122020	26-30
AOCS9	AOCS	RPMI 1640 *	NA	Splice site	NA	NA	NA	Wild type	p.Glu23Valfs*17	Germline Truncating	NA	Wild type	Unamplified	Retained	Normal	WGS4	IHC,WB/ WB	26102020 - 03122020	21-30
AOCS22	AOCS	RPMI 1640 *	p.Arg175His	Missense	NA	NA	NA	NA	NA	Wild type	NA	Wild type	Unamplified	Loss	Normal	TGS1	IHC,WB/ WB	26102020 - 03122020	24-31
CAOV3	ATCC	DMEM *	Q136*	Truncating	NA	NA	NA	Wild type	NA	Wild type	NA	Wild type	Unamplified	Loss	Overexpression	cBioPortal2	WB/WB	26102020 - 03122020	19-27
AOCS14	AOCS	RPMI 1640*	p.Tyr220Cys	Missense	NA	NA	NA	Wild type	p.Cys61Gly	Germline missense	NA	Wild type	Unamplified	Loss	Normal	WGS4	IHC/WB	26102020 - 03122020	36-46
AOCS11.2	AOCS	RPMI 1640 *	p.Arg175His	Missense	NA	NA	NA	Wild type		Methylation	chr13:g.32916803dup	Truncating	Unamplified	Loss	Overexpression	WGS4	WB/WB	26102020 - 03122020	41-49
AOCS1	AOCS	RPMI 1640 *	p.W146*	Truncating	NA	Wild type	NA	Wild type	NA	Wild type	NA	Wild type	Unamplified	Retained	Normal	WGS5	IHC,WB/IHC,WB	13072018 - 03012019	10.-25
AOCS16	AOCS	RPMI 1640*	p.Cys135Trp	Missense	NA	Wild type	NA	NA	p.Gly1348Glufs*18	Truncating	NA	Wild type	Unamplified	Retained	Absence	TGS	IHC,WB/IHC,WB	13072018 - 03012019	10.-25
AOCS7.2_KO	AOCS	RPMI 1640 *	p.Pro191del	Missense	NA	Deletion	NA	Wild type	p.Asn376Ilefs*18	Truncating	NA	Wild type	Unamplified	Retained	Normal	TGS3	IHC,WB/ IHC,WB	04082019 - 17122019	45-69
AOCS7.2_WT	AOCS	RPMI 1640 *	p.Pro191del	Missense	NA	Wild type	NA	Wild type	p.Asn376Ilefs*18	Truncating	NA	Wild type	Unamplified	Retained	Normal	TGS3	IHC,WB/ IHC,WB	04082019 - 17122019	45-69
AOCS1_KO	AOCS	RPMI 1640 *	p.W146*	Truncating	NA	Deletion	NA	Wild type	NA	Wild type	NA	Wild type	Unamplified	Retained	Normal	WGS5	IHC,WB/IHC,WB	04082019 - 17122019	42-45
AOCS1_WT	AOCS	RPMI 1640 *	p.W146*	Truncating	NA	Wild type	NA	Wild type	NA	Wild type	NA	Wild type	Unamplified	Retained	Normal	WGS5	IHC,WB/IHC,WB	04082019 - 17122019	42-45
AOCS16_KO	AOCS	RPMI 1640*	p.Cys135Trp	Missense	NA	Deletion	NA	NA	p.Gly1348Glufs*18	Truncating	NA	Wild type	Unamplified	Retained	Absence	TGS	IHC,WB/IHC,WB	04082019 - 17122019	37-41
AOCS16_WT	AOCS	RPMI 1640*	p.Cys135Trp	Missense	NA	Wild type	NA	NA	p.Gly1348Glufs*18	Truncating	NA	Wild type	Unamplified	Retained	Absence	TGS	IHC,WB/IHC,WB	04082019 - 17122019	37-41
AOCS	Australian Ovarian Cancer Study
ATCC	American Type Culture Collection
NCIR	National Cancer Institute Repository
TGS	Target Capture Sequencing
WGS	Whole Genome Sequencing
IHC	Immunohistochemistry
WB	Western blotting
*	10% fetal bovine serum and 1% penicillin-streptomycin-glutamine
**	10% fetal bovine serum, 1mM sodium pyruvate, 20IU/l insulin, and 1% penicillin-streptomycin-glutamine
NA	No available data
1	Delahunty, R. et al.﻿﻿ (2022). TRACEBACK: Testing of Historical Tubo-Ovarian Cancer Patients for Hereditary Risk Genes as a Cancer Prevention Strategy in Family Members. Journal of Clinical Oncology, 40(18), 2036–2047. https://doi.org/10.1200/JCO.21.02108
2	Ghandi, M. et al. Next-generation characterization of the Cancer Cell Line Encyclopedia. Nature 569, 503-508, doi:10.1038/s41586-019-1186-3 (2019).
3	Garsed, D. W. et al. (2018). Homologous recombination DNA repair pathway disruption and retinoblastoma protein loss are associated with exceptional survival in high-grade serous ovarian cancer. Clinical Cancer Research, 24(3), 569–580. https://doi.org/10.1158/1078-0432.CCR-17-1621
4	Garsed, D. W. et al. (2022). The genomic and immune landscape of long-term survivors of high-grade serous ovarian cancer. Nature Genetics, 54(12), 1853–1864. https://doi.org/10.1038/s41588-022-01230-9
5	﻿Patch, A. M. et al. (2015). Whole-genome characterization of chemoresistant ovarian cancer. Nature, 521(7553), 489–494. https://doi.org/10.1038/nature14410
p16 status	Normal patchy, abnormal abence or abnormal overexpressed
