# Supplementary material for: Concurrent RB1 Loss and BRCA Deficiency Predicts Enhanced Immunologic Response and Long-term Survival in Tubo-ovarian High-grade Serous Carcinoma
Source: Clin Cancer Res. 2024 Jun 5;30(16):3481–98. doi: 10.1158/1078-0432.CCR-23-3552 (PMC11325151; doi:10.1158/1078-0432.CCR-23-3552)
Supplement: Supplementary Table S6 — Summary of gene alterations in cell lines. [file ccr-23-3552_supplementary_table_s6_suppst6.xlsx]

## Sheet: Somatic_SNV
Supplementary Table S6. Summary of gene alterations in cell lines.
Cell Line	Gene	Genomic Variant	Reference Allele	Variant Allele	Exon	Intron	cDNA Change	Protein Effect	Mutation Type	Variant Allele Read Count	Reference Allele Read Count	Variant Allele Ratio	Previously Reported (IARC TP53 Database)	ClinVar Variation ID	ClinVar Interpretation
AOCS9	TP53	chr17: g.7578176C>T	C	T	-	6/10	NM_000546.4:c.672+1G>A	-	Splice donor variant	12	0	1	Yes	216078	Pathogenic
AOCS11.2	TP53	chr17: g.7578190T>C	T	C	6/11	-	NM_000546.4:c.659A>G	p.Tyr220Cys	Missense	16	0	1	Yes	127819	Pathogenic
AOCS14	TP53	chr17:g.7578406C>T	C	T	5/11	-	NM_000546.4:c.524G>A	p.Arg175His	Missense	13	0	1	Yes	182963	Pathogenic
AOCS30	TP53	chr17: g.7577539G>A	G	A	7/11	-	NM_000546.4:c.742C>T	p.Arg248Trp	Missense	3073	1	0.999675	Yes	-	-
AOCS22	TP53	chr17:g.7578406C>T	C	T	5/11	-	NM_000546.4:c.524G>A	p.Arg175His	Missense	508	1	0.998035	Yes	182963	Pathogenic

## Sheet: Germline_SNV_INDEL
Cell Line	Gene	Genomic Variant	Reference Allele	Variant Allele	Exon	Intron	cDNA Change	Protein Effect	Variant Type	Germline Variant Allele Read Count	Germline Reference Allele Read Count	Germline Variant Allele Ratio	Tumour Variant Allele Read Count	Tumour Reference Allele Read Count	Tumour Variant Allele Ratio	LOH	ClinVar Variation ID	Global MAF (gnomAD)	ClinVar Interpretation
AOCS14	BRCA1	chr17:g.41258504A>C	A	C	4/24	-	NM_007294.3:c.181T>G	p.Cys61Gly	Missense	21	22	0.4884	44	0	1	Yes	54360	3e-05	Pathogenic/ Likely pathogenic
AOSCS9	BRCA1	chr17:g.41276045_41276046del	ACT	A	2/24	-	NM_007294.3:c.68_69del	p.Glu23Valfs*17	Frameshift deletion	20	28	0.4167	33	1	0.970588	Yes	17662	-	Pathogenic

## Sheet: Somatic_SV
Cell Line	Gene	Genomic Variant	Variant Allele	Exon	Intron	cDNA Change	Protein Effect	Mutation Type	Variant Allele Read Count	Reference Allele Read Count	Variant Allele Ratio
AOCS11.2	BRCA2	chr13:g.32916803_44444641dup	Exons 12 to 28 dup	12-28/28	11-27/27	NM_000059.3:c.6841+1470_*11471734dup	p.?	Tandem duplication	16	22	0.421053
