# Supplementary material for: Concurrent RB1 Loss and BRCA Deficiency Predicts Enhanced Immunologic Response and Long-term Survival in Tubo-ovarian High-grade Serous Carcinoma
Source: Clin Cancer Res. 2024 Jun 5;30(16):3481–98. doi: 10.1158/1078-0432.CCR-23-3552 (PMC11325151; doi:10.1158/1078-0432.CCR-23-3552)
Supplement: Supplementary Table S8 — Antibodies and reagents. [file ccr-23-3552_supplementary_table_s8_suppst8.xlsx]

## Sheet: Sheet1
Supplementary Table S8. Antibodies and reagents.
Reagent	Source	Identifier
Antibodies
Anti-gamma H2A.X (phospho S139) antibody [EP854(2)Y]	Abcam	Cat# ab81299
Anti-GAPDH antibody [6C5]	Abcam	Cat# ab8245
Anti-Rad51 antibody	Abcam	Cat# ab63801
Cleaved PARP (Asp214) Antibody (Human Specific)	Cell Signaling Technology	Cat# 9541
IRDye® 800CW Goat (polyclonal) Anti-Rabbit IgG (H+L)	LI-COR	Cat# 926-32211
IRDye® 680RD Goat (polyclonal) Anti-Mouse IgG (H+L)	LI-COR	Cat# 926-68070
Rb (4H1) Mouse mAb	Cell Signaling Technology	Cat# 9309
pRb Rabbit mAb	Cell Signaling Technology	Cat# 9308
p16 INK4A (D7C1M) Rabbit mAb	Cell Signaling Technology	Cat# 80772
NovocastraTM Liquid Mouse Monoclonal Antibody Retinoblastoma Gene Protein	Leica (Novocastra)	Cat# NCL-L-RB-358
Donkey anti-Mouse IgG (H+L) Highly Cross-Adsorbed Secondary Antibody, Alexa Fluor 594	ThermoFisher	Cat# A-21203
F(ab')2-Goat anti-Rabbit IgG (H+L) Cross-Adsorbed Secondary Antibody, Alexa Fluor Plus 488	ThermoFisher	Cat# A48282
Chemicals
Cisplatin	Selleck Chemicals	Cat# S1166 CAS: 15663-27-1
Paclitaxel	Selleck Chemicals	Cat# S1150 CAS: 33069-62-4
Olaparib (AZD2281)	Selleck Chemicals	Cat#S1060 CAS: 763113-22-0
