# Supplementary material for: Concurrent RB1 Loss and BRCA Deficiency Predicts Enhanced Immunologic Response and Long-term Survival in Tubo-ovarian High-grade Serous Carcinoma
Source: Clin Cancer Res. 2024 Jun 5;30(16):3481–98. doi: 10.1158/1078-0432.CCR-23-3552 (PMC11325151; doi:10.1158/1078-0432.CCR-23-3552)
Supplement: Supplementary Table S11 — Multivariable adjusted association of molecular alterations and overall survival in HGSC and ENOC among patients with residual disease* status. [file ccr-23-3552_supplementary_table_s11_suppst11.xlsx]

## Sheet: Sheet1
	Supplementary Table S11. Multivariable adjusted association of molecular alterations and overall survival in HGSC and ENOC among patients with residual disease* status
	Histotype	Feature	Category	No. patients	(events, %)	HR	(95% CI)	P	P for interaction
	HGSCa,b	RB1	Retained	1735	(72.7)	1	[Reference]
			Loss	414	(60.9)	0.66	(0.55-0.78)	1.1 x 10-6
	ENOCa	RB1	Retained	315	(22.9)	1	[Reference]
			Loss	14	(35.7)	2.14	(0.84-5.40)	0.107
	HGSCa,b	RB1 and BRCA status	RB1 retained & gBRCAwt	394	(78.9)	1	[Reference]		0.983
			RB1 loss & gBRCAwt	83	(54.2)	0.55	(0.37-0.81)	0.002
			RB1 retained & gBRCAvar	118	(70.3)	0.69	(0.53-0.90)	0.007
			RB1 loss & gBRCAvar	59	(49.2)	0.38	(0.24-0.60)	<0.001
	ENOCa	RB1 and p53	RB1 retained & p53 normal	223	(19.3)	1	[Reference]		0.684
			RB1 retained & p53 abnormal	34	(26.5)	1.35	(0.63-2.88)	0.429
			RB1 loss & p53 normal	7	(28.6)	1.86	(0.44-7.80)	0.396
			RB1 loss & p53 abnormal	6	(50)	3.78	(1.12-12.61)	0.031
	aAdjusted for residual disease, stage and age at diagnosis. bStratified by study. *15 cases were excluded (14 HGSC and 1 ENOC) as tumor was not resected.
	HR, hazard ratio, CI, confidence interval; HGSC, high-grade serous carcinoma; ENOC, endometrioid ovarian cancer; gBRCAwt, germline BRCA wild-type; gBRCAvar, germline BRCA pathogenic variant.
