# Supplementary material for: Concurrent RB1 Loss and BRCA Deficiency Predicts Enhanced Immunologic Response and Long-term Survival in Tubo-ovarian High-grade Serous Carcinoma
Source: Clin Cancer Res. 2024 Jun 5;30(16):3481–98. doi: 10.1158/1078-0432.CCR-23-3552 (PMC11325151; doi:10.1158/1078-0432.CCR-23-3552)
Supplement: Supplementary Table S12 — Clinical characteristics of patients with HGSC. [file ccr-23-3552_supplementary_table_s12_suppst12.xlsx]

## Sheet: Sheet1
Supplementary Table S12. Clinical characteristics of patients with HGSC
		RB1 loss		RB1 retained
Characteristics		(n = 704)		(n = 3552)		P
Age at diagnosis, years
	Mean (standard deviation)	59	(10.5)	60.6	(10.6)	0.0003a
	Median (range)	59	(28−86)	61	(21−92)
FIGO stage, n (%)
	I-II	129	(18.8)	644	(18.65)	0.9246b
	III-IV	557	(81.2)	2809	(81.35)
	Not known	18		99
Overall survival, years
	Median	4.7		3.6
Statistical comparisons: aMann-Whitney test, bChi-square test.
