# Supplementary material for: Concurrent RB1 Loss and BRCA Deficiency Predicts Enhanced Immunologic Response and Long-term Survival in Tubo-ovarian High-grade Serous Carcinoma
Source: Clin Cancer Res. 2024 Jun 5;30(16):3481–98. doi: 10.1158/1078-0432.CCR-23-3552 (PMC11325151; doi:10.1158/1078-0432.CCR-23-3552)
Supplement: Supplementary Table S13 — Clinical and molecular characteristics of ENOC. [file ccr-23-3552_supplementary_table_s13_suppst13.xlsx]

## Sheet: Sheet1
Supplementary Table S13. Clinical and molecular characteristics of ENOC
		RB1 loss		RB1 retained			Low-grade		High-grade
Characteristics		(n = 33)		(n = 685)		P	(n = 528)		(n = 113)		P
Age at diagnosis, years
	Mean (standard deviation)	55.1	(12.2)	55.3	(11.5)	0.9944a
	Median (range)	53	(29−82)	54	(22−91)
FIGO stage, n (%)
	I-II	17	(60.7)	556	(85.7)	0.0003b
	III-IV	11	(39.3)	93	(14.3)
	Not known	5		36
Grade, n (%)
	Low (grade 1/2)	15	(50)	513	(84)	< 0.0001b
	High (grade 3/4)	15	(50)	98	(16)
	Not known	3		74
p53, n (%)
	Normal	12	(46)	521	(89.4)	< 0.0001b	416	(92.2)	57	(66.3)	< 0.0001b
	Abnormal	14	(54)	62	(10.6)		35	(7.8)	29	(33.7)
	Not known	7		102			77		27
Overall survival, years
	Median	Not reached		Not reached			Not reached		Not reached
Statistical comparisons: aMann-Whitney test, bChi-square test.
