# Supplementary material for: Concurrent RB1 Loss and BRCA Deficiency Predicts Enhanced Immunologic Response and Long-term Survival in Tubo-ovarian High-grade Serous Carcinoma
Source: Clin Cancer Res. 2024 Jun 5;30(16):3481–98. doi: 10.1158/1078-0432.CCR-23-3552 (PMC11325151; doi:10.1158/1078-0432.CCR-23-3552)
Supplement: Supplementary Table S14 — Multivariable adjusted association of molecular alterations and overall survival in ENOC among patients with grade information. [file ccr-23-3552_supplementary_table_s14_suppst14.xlsx]

## Sheet: Sheet1
	Supplementary Table S14. Multivariable adjusted association of molecular alterations and overall survival in ENOC among patients with grade information
	Histotype	Feature	Category	No. patients	(events, %)	HR	(95% CI)	P	P for interaction
	ENOCa	RB1	Retained	587	(22.7)	1	[Reference]
			Loss	25	(36)	1.69	(0.85-3.39)	0.133
	ENOCa	RB1 and p53	RB1 retained & p53 normal	441	(17.5)	1	[Reference]		0.526
			RB1 retained & p53 abnormal	50	(34)	2.09	(1.20-3.66)	0.009
			RB1 loss & p53 normal	10	(20)	1.34	(0.32-5.54)	0.68
			RB1 loss & p53 abnormal	10	(60)	4.91	(1.95-12.4)	<0.001
	aAdjusted for grade, stage and age at diagnosis.
	HR, hazard ratio; CI, confidence interval; ENOC, endometrioid ovarian cancer.
