# Supplementary material for: Concurrent RB1 Loss and BRCA Deficiency Predicts Enhanced Immunologic Response and Long-term Survival in Tubo-ovarian High-grade Serous Carcinoma
Source: Clin Cancer Res. 2024 Jun 5;30(16):3481–98. doi: 10.1158/1078-0432.CCR-23-3552 (PMC11325151; doi:10.1158/1078-0432.CCR-23-3552)
Supplement: Supplementary Table S15 — Clinical characteristics of patients with HGSC according to RB1 and BRCA status. [file ccr-23-3552_supplementary_table_s15_suppst15.xlsx]

## Sheet: Sheet1
Supplementary Table S15. Clinical characteristics of patients with HGSC according to RB1 and BRCA status
		RB1 loss		RB1 loss		RB1 retained		RB1 retained
		gBRCAvar		gBRCAwt		gBRCAvar		gBRCAwt
Characteristics		(n = 74)		(n = 140)		(n = 166)		(n = 739)		P
Age at diagnosis, years
	Mean (standard deviation)	53.7	(8.93)	60.8	(9.27)	53.9	(9.94)	61.7	(10.4)	<0.0001a
	Median (range)	53	(29−75)	61	(36−81)	53	(29−77)	61	(30−87)
FIGO stage, n (%)
	I-II	15	(20.8)	27	(19.85)	22	(13.5)	117	(16.4)	0.3734b
	III-IV	57	(79.2)	109	(80.15)	141	(86.5)	598	(83.6)
	Not known	2		4		3		24
Overall survival, years
	Median	9.3		4.5		5.2		3.1
Statistical comparisons: aKruskal-Wallis test, bChi-square test.
gBRCAwt, germline BRCA wild-type; gBRCAvar, germline BRCA pathogenic variant.
