# Supplementary material for: Concurrent RB1 Loss and BRCA Deficiency Predicts Enhanced Immunologic Response and Long-term Survival in Tubo-ovarian High-grade Serous Carcinoma
Source: Clin Cancer Res. 2024 Jun 5;30(16):3481–98. doi: 10.1158/1078-0432.CCR-23-3552 (PMC11325151; doi:10.1158/1078-0432.CCR-23-3552)
Supplement: Supplementary Table S16 — Median survival according to germline BRCA1 and BRCA2 status by RB1 protein expression. [file ccr-23-3552_supplementary_table_s16_suppst16.xlsx]

## Sheet: Sheet1
	Supplementary Table S16. Median survival according to germline BRCA1 and BRCA2 status by RB1 protein expression.
	Histotype	Category	No. patients	Events	Median OS	95% CI
	HGSC	RB1 retained & gBRCAwt	739	561	3.1	2.8−3.5
		RB1 loss & gBRCAwt	140	82	4.5	3.7−6.7
		RB1 retained & gBRCA1var	101	72	4.7	4.1−6.6
		RB1 loss & gBRCA1var	47	19	9.3	7.7−ND
		RB1 retained & gBRCA2var	65	38	5.8	4.7−8.9
		RB1 loss & gBRCA2var	27	13	8.6	5.0−ND
	HGSC, high-grade serous carcinoma; CI, confidence interval; OS, overall survival (years); gBRCAwt, germline BRCA wildtype; gBRCA1var, germline BRCA1 pathogenic variant; gBRCA2var, germline BRCA2 pathogenic variant; ND, not determined, as patients are censored at 10 years.
