# Supplementary material for: Concurrent RB1 Loss and BRCA Deficiency Predicts Enhanced Immunologic Response and Long-term Survival in Tubo-ovarian High-grade Serous Carcinoma
Source: Clin Cancer Res. 2024 Jun 5;30(16):3481–98. doi: 10.1158/1078-0432.CCR-23-3552 (PMC11325151; doi:10.1158/1078-0432.CCR-23-3552)
Supplement: Supplementary Table S17 — Half maximum inhibitory concentrations (IC50) for cisplatin (72 hours), paclitaxel (72 hours), or olaparib (120 hours) in HGSC cell lines with innate RB1 and/or BRCA1 alterations. [file ccr-23-3552_supplementary_table_s17_suppst17.xlsx]

## Sheet: Sheet1
Supplementary Table S17. Half maximum inhibitory concentrations (IC50) for cisplatin (72 hours), paclitaxel (72 hours), or olaparib (120 hours) in HGSC cell lines with innate RB1 and/or BRCA1 alterations.
	RB1 wt / BRCA wt			RB1 wt / gBRCA1var		RB1 loss / BRCA wt		RB1 loss / gBRCA1var	RB1 loss / BRCA1 methyl
Cell line	AOCS30	OAW28	AOCS3	AOCS7.2	AOCS9	AOCS22	CAOV3	AOCS14	AOCS11.2
Cisplatin (µM)	0.6	0.81	28	0.29	5.1	1.4	2.3	0.17	0.71
Paclitaxel (nM)	0.63	0.63	ND	110	ND	0.63	0.075	0.43	14
Olaparib (µM)	2.7	0.94	37	6.7	21	8.3	20	0.78	21
ND, Not determined; wt, wild-type; gBRCA1var, germline BRCA1 pathogenic variant; methyl, promoter metylation.
