# Supplementary material for: Concurrent RB1 Loss and BRCA Deficiency Predicts Enhanced Immunologic Response and Long-term Survival in Tubo-ovarian High-grade Serous Carcinoma
Source: Clin Cancer Res. 2024 Jun 5;30(16):3481–98. doi: 10.1158/1078-0432.CCR-23-3552 (PMC11325151; doi:10.1158/1078-0432.CCR-23-3552)
Supplement: Supplementary Table S18 — Half maximum inhibitory concentrations (IC50) for cisplatin, paclitaxel and olaparib in cell lines after CRISPR/Cas-9 mediated RB1 knockout. [file ccr-23-3552_supplementary_table_s18_suppst18.xlsx]

## Sheet: Sheet1
Supplementary Table S18. Half maximum inhibitory concentrations (IC50) for cisplatin, paclitaxel and olaparib in cell lines after CRISPR/Cas-9 mediated RB1 knockout.
	AOCS1 (BRCA1/2 wildtype, p16 normal)					AOCS16 (BRCA1 var, p16 absent)					AOCS 7.2 (BRCA1 var, p16 normal)
IC50	RB1 WT	RB1 KO	p-value IC50*	p-value curve fitº		RB1 WT	RB1 KO	p-value IC50*	p-value curve fitº		RB1 WT	RB1 KO	p-value IC50*	p-value curve fitº
Cisplatin [uM]	0.7091	1.193	0.313	0.5276		0.405	0.4474	0.6798	0.0081		1.557	0.3791	0.0079	<0.0001
Paclitaxel [nM]	14.35	17.41	0.8845	0.5857		0.8298	0.6453	0.4851	0.7448		91.98	11.81	0.0004	<0.0001
Olaparib [nM]	8.055	7	0.6763	0.1565		0.07189	0.02189	0.0359	0.0064		6.079	1.094	0.0005	<0.0001
Abbreviations: var, pathogenic variant; IC50, half maximum inhibitory concentration; WT, wildtype; KO, knockout
* comparison of fits for LogIC50 using AIC Akaike's Information Criterion
º curve fit, extra sum of squares F test
