# Supplementary material for: Concurrent RB1 Loss and BRCA Deficiency Predicts Enhanced Immunologic Response and Long-term Survival in Tubo-ovarian High-grade Serous Carcinoma
Source: Clin Cancer Res. 2024 Jun 5;30(16):3481–98. doi: 10.1158/1078-0432.CCR-23-3552 (PMC11325151; doi:10.1158/1078-0432.CCR-23-3552)
Supplement: Supplementary Table S19 — Relative expression of BRCA1 and RB1 by qPCR in AOCS30 CRISPR knockout model. [file ccr-23-3552_supplementary_table_s19_suppst19.xlsx]

## Sheet: Sheet1
Supplementary Table S19. Relative expression of BRCA1 and RB1 by qPCR in AOCS30 CRISPR knockout model.
		Relative expression by PCR				Standard error of the mean
Clone name	Knockout target	RB1 F1-R1	RB1 F2-R2	BRCA1 L1-R1	BRCA1 L2-R2	RB1 F1-R1	RB1 F2-R2	BRCA1 L1-R1	BRCA1 L2-R2
RB1_A4	RB1	0.00189181	0.00364492	1.06472	1.0731	0.0988656	0.000145862	0.0988656	0.0130756
RB1_A6	RB1	0.000438356	0.00139103	0.971589	1.07294	0.0211822	0.000107788	0.0211822	0.00247616
RB1_A1	RB1	0.000247444	0.000681831	0.82727	0.87706	0.0132699	4.29587e-05	0.0132699	0.0210919
RB1_B5	RB1	0.000372034	0.00108651	0.879366	0.914888	0.00884084	4.76691e-05	0.00884084	0.00759762
RB1_A2	RB1	0.000224042	0.0006484	1.0325	1.04	0.00826373	5.41419e-05	0.00826373	0.00416196
RB1_B1	RB1	0.000243755	0.00071695	0.824265	0.879419	0.00765269	3.30218e-05	0.00765269	0.0398349
BRCA1_D1	BRCA1	0.78084	0.91583	0.430433	0.456383	0.0120536	0.0132767	0.0120536	0.0157692
BRCA1_D3	BRCA1	0.399124	0.57908	0.587533	0.642639	0.0202791	0.0123693	0.0202791	0.0120596
BRCA1_A2	BRCA1	0.223365	0.453187	0.660237	0.674575	0	0.00681749	0	0.0123081
BRCA1_B2	BRCA1	0.977078	1.22912	0.57535	0.632122	0.0265483	0.105942	0.0265483	0.021618
BRCA1_B5	BRCA1	0.861741	1.02819	0.558147	0.623493	0.0353109	0.0207774	0.0353109	0.0227443
BRCA1_C2	BRCA1	0.647305	0.774227	0.494706	0.530946	0.0182387	0.0232645	0.0182387	0.00366739
RB1BRCA1_1_B3	RB1/BRCA1	0.00148798	0.00536497	0.451237	0.491062	0	0.000743438	0.0242755	0.0198944
RB1BRCA1_1_A4	RB1/BRCA1	0.000671296	0.00353471	0.484658	0.466492	0	0.000304019	0.0190934	0.00186684
RB1BRCA1_1_A5	RB1/BRCA1	0.0074647	0.00991111	0.665813	0.572323	0.000571276	0.000295763	0.0117079	0.0562898
RB1BRCA1_1_A6	RB1/BRCA1	0.000437297	0.00105034	0.529141	0.538033	0	7.68569e-05	0.011103	0.0132395
RB1BRCA1_1_D3	RB1/BRCA1	0.00101632	0.00842414	0.438746	0.443833	0	0.00118046	0.00715247	0.020524
RB1BRCA1_1_D6	RB1/BRCA1	0.00127458	0.0020615	0.585817	0.615236	0	0.000242299	0.0136879	0.016043
RB1BRCA1_2_A3	RB1/BRCA1	0.374865	0.446935	0.504745	0.536923	0.00450026	0.0126746	0.0211666	0.0157576
RB1BRCA1_2_A2	RB1/BRCA1	0.203478	0.277492	0.961097	0.936315	0.0305113	0.0165897	0.00222317	0.0329698
RB1BRCA1_2_B2	RB1/BRCA1	0.134498	0.203447	0.40765	0.412338	0.00426622	0.00839399	0.0106404	0.00629023
RB1BRCA1_2_D1	RB1/BRCA1	0.162915	0.237761	0.795104	0.851632	0.009279	0.00480461	0.025581	0.00592338
RB1BRCA1_2_C6	RB1/BRCA1	0.207734	0.245206	0.726795	0.791932	0.00268747	0.00170549	0.00872519	0.00964959
RB1BRCA1_2_C4	RB1/BRCA1	0.464664	0.511354	0.528314	0.549182	0.015962	0.00846574	0.00322419	0.0208153
BRCA1_C1	BRCA1	0.770995	0.785596	0.657524	0.654228	0.0133368	0.00963578	0.00850644	0.0288174
BRCA1_C5	BRCA1	0.90878	0.875761	0.63956	0.668482	0.0236975	0.0125746	0.0088039	0.0142789
BRCA1_C3	BRCA1	0.890019	0.905473	0.561408	0.614224	0.0378973	0.00756635	0.0112318	0.0071363
BRCA1_B4	BRCA1	1.30528	1.2222	0.645544	0.619591	0	0.0349209	0.0104748	0.0170527
BRCA1_B6	BRCA1	0.803884	0.721181	0.530489	0.554368	0.0177455	0.00663405	0.0101072	0.011309
BRCA1_B3	BRCA1	0.85769	0.724494	0.460594	0.489329	0.020614	0.00500429	0.00184323	0.00974883
RB1BRCA1_1_C2	RB1/BRCA1	0.0106813	0.0117926	0.543434	0.545896	0.000389642	0.000264027	0.00780289	0.00334251
RB1BRCA1_1_A1	RB1/BRCA1	0.0042753	0.00744439	0.474666	0.467685	0.000227641	0.000518338	0.0167743	0.00671526
RB1BRCA1_1_A2	RB1/BRCA1	0.000378966	0.00104689	0.531536	0.494852	0	3.95862e-05	0.00246187	0.00396059
RB1BRCA1_1_B2	RB1/BRCA1	0.000287609	0.00104284	0.541548	0.556764	3.05555e-05	0.000172065	0.0076235	0.00592098
RB1BRCA1_1_B1	RB1/BRCA1	0.00027917	0.000690672	0.509739	0.517744	6.32637e-05	7.52114e-05	0.0150741	0.00789819
RB1BRCA1_1_A3	RB1/BRCA1	0.00403872	0.00800186	0.570479	0.567752	0.000153796	0.000592292	0.0091311	0.00227207
RB1BRCA1_1_D4	RB1/BRCA1	0.00339253	0.0125026	0.349717	0.348603	0.00109789	0.000384602	0.00214131	0.0141938
RB1BRCA1_1_B5	RB1/BRCA1	0.00685328	0.0172259	0.737632	0.65562	0.00105491	0.00120641	0.00616384	0.00919768
RB1BRCA1_1_D5	RB1/BRCA1	0.000349413	0.00133956	0.831612	0.705082	0	6.92009e-05	0.0260503	0.00859133
RB1BRCA1_1_B4	RB1/BRCA1	0.00149745	0.00447285	0.731715	0.613757	6.66825e-05	3.71445e-05	0.0073815	0.00491226
RB1BRCA1_1_C5	RB1/BRCA1	0.00471277	0.0117997	0.918713	0.722646	0.0002885	0.000652541	0.00923643	0.0160175
RB1BRCA1_2_B3	RB1/BRCA1	1.01905	0.826898	0.602348	0.475993	0.00235178	0.0149457	0.0264965	0.00219445
RB1BRCA1_2_C3	RB1/BRCA1	0.292355	0.264936	0.589837	0.392483	0.00378222	0.00182999	0.0141846	0.00240316
RB1BRCA1_2_D5	RB1/BRCA1	0.350213	0.370804	0.76012	0.576113	0.00803062	0.0128122	0.00608368	0.0101306
RB1BRCA1_2_B5	RB1/BRCA1	0.223108	0.261912	0.735222	0.588714	0.00809772	0.00943931	0.0119299	0.0281822
RB1BRCA1_2_B6	RB1/BRCA1	0.219922	0.24098	0.703422	0.506167	0.00969429	0.000557424	0.0231369	0.00810171
RB1BRCA1_2_C5	RB1/BRCA1	0.318603	0.375145	0.776204	0.589486	0.073413	0.0134861	0.0112526	0.00718281
RB1BRCA1_2_A5	RB1/BRCA1	0.905874	0.738162	0.638772	0.502368	0.00954816	0.00340311	0.0153344	0.0143538
RB1BRCA1_2_B4	RB1/BRCA1	0.16105	0.21042	0.573875	0.522447	0.0204494	0.0025261	0.00350225	0.00241977
RB1BRCA1_2_A1	RB1/BRCA1	0.440506	0.475689	0.838406	0.812456	0.0109033	0.00669638	0.0120382	0.0130042
RB1BRCA1_2_C1	RB1/BRCA1	0.242339	0.300808	0.664721	0.985199	0.0228033	0.00702852	0.0110048	0.0103843
RB1BRCA1_2_D2	RB1/BRCA1	0.373745	0.39127	0.493279	0.539023	0.014243	0.00324928	0.00301038	0.00431411
RB1BRCA1_2_A4	RB1/BRCA1	0.218438	0.215271	0.509553	0.474901	0.00458852	0.0068283	0.00620883	0.0105757
RB1BRCA1_2_A6	RB1/BRCA1	0.370148	0.50514	0.547789	0.554981	0.0250694	0.0070866	0.0243534	0.0105738
RB1BRCA1_2_D4	RB1/BRCA1	0.224195	0.256419	0.431528	0.432856	0.0172117	0.00443556	0.00746461	0.00627509
RB1BRCA1_2_D6	RB1/BRCA1	0.047689	0.138529	0.366459	0.420206	0.0366504	0.00525058	0.0110224	0.0101687
RB1BRCA1_2_D3	RB1/BRCA1	0.396165	0.478552	0.646544	0.946343	0.0173244	0.00988932	0.0107039	0.0362924
BRCA1_A4	BRCA1	1.2196	1.26693	0.607563	0.723704	0.00842411	0.0147196	0.0246264	0.00730069
RB1BRCA1_1_C1	RB1/BRCA1	0.000623641	0.001404	0.400635	0.430373	0	6.04701e-05	0.0132168	0.00656535
RB1BRCA1_2_C2	RB1/BRCA1	0.333492	0.322102	0.460041	0.50967	0.014665	0.00905082	0.0126614	0.0132444
RB1BRCA1_1_C4	RB1/BRCA1	0.00860064	0.010851	0.491068	0.562274	0.00102074	0.000310037	0.00635298	0.0148562
