# Supplementary material for: Concurrent RB1 Loss and BRCA Deficiency Predicts Enhanced Immunologic Response and Long-term Survival in Tubo-ovarian High-grade Serous Carcinoma
Source: Clin Cancer Res. 2024 Jun 5;30(16):3481–98. doi: 10.1158/1078-0432.CCR-23-3552 (PMC11325151; doi:10.1158/1078-0432.CCR-23-3552)
Supplement: Supplementary Table S20 — Immune cell type (LM22) absolute abundance in 126 primary HGSC tumors with CIBERSORTx. [file ccr-23-3552_supplementary_table_s20_suppst20.xlsx]

## Sheet: Sheet1
Supplementary Table S20. Immune cell type (LM22) absolute abundance in 126 primary HGSC tumors with CIBERSORTx.
Mixture	B cells naive	B cells memory	Plasma cells	T cells CD8	T cells CD4 naive	T cells CD4 memory resting	T cells CD4 memory activated	T cells follicular helper	T cells regulatory (Tregs)	T cells gamma delta	NK cells resting	NK cells activated	Monocytes	Macrophages M0	Macrophages M1	Macrophages M2	Dendritic cells resting	Dendritic cells activated	Mast cells resting	Mast cells activated	Eosinophils	Neutrophils	P-valuea	Correlationb	RMSEc	Absolute scored (sig.score)
AOCS_001_2_0	0.114025	0.0181981	0.0512831	0.0173694	0	0.864117	0.0422704	0	0	0	0.172353	0	0.0661243	0.0873653	0.195225	0.686331	0.0243635	0	0.0732821	0	0	0.00275113	0	0.714005	0.753159	2.41506
AOCS_004_2_9	0.122749	0	0.0439713	0	0	0.825117	0	0	0.118487	0	0.240536	0	0.0551597	0.525948	0.243112	0.506652	0	0	0.0462405	0	0	0	0	0.696422	0.754815	2.72797
AOCS_005_2_1	0.110571	0	0.0761259	0	0	0.513954	0	0.0794512	0.0570457	0	0.098577	0	0.0371882	0.0989039	0.144269	0.347227	0	0.0461064	0.0405746	0	0	0.0148287	0	0.48942	0.873676	1.66482
AOCS_034_2_4	0.168415	0	0.0971228	0	0	0.556106	0	0.0753073	0.0309108	0	0.0826065	0	0.0498185	0.164299	0.162268	0.591988	0	0.0112949	0.0308199	0	0.00342545	0.00114572	0.01	0.249872	0.983329	2.02553
AOCS_055_2_0	0.0840696	0	0	0	0	0.322778	0	0.0112528	0.0790787	0	0.040506	0.0735558	0.0244834	0.0764564	0.0703671	0.506325	0	0.192184	0.0311671	0	0	0.0170302	0	0.432946	0.900624	1.52925
AOCS_056_2_3	0.029684	0.0514025	0.0316039	0.0402475	0	0.46899	0	0.0393326	0.114839	0	0	0.150955	0.0702837	0.0603547	0.0159977	0.458641	0	0.0330997	0	0.0750229	0	0	0.034	0.190605	1.01474	1.64045
AOCS_057_2_6	0.141019	0	0.087384	0.0146872	0	0.907103	0	0	0.0016817	0	0.159971	0	0.180846	0.173694	0.191058	0.459458	0	0.143802	0.0595858	0	0	0	0	0.676259	0.776979	2.52029
AOCS_058_2_9	0.0492569	0.00939083	0.0195858	0.126023	0	0.388577	0	0.0929799	0.197257	0	0	0.181417	0.0696293	0.030836	0.111205	0.63732	0	0.0476495	0.100649	0	0	0	0	0.576575	0.826937	2.06178
AOCS_059_2_1	0.0562288	0	0.0282831	0	0	0.422077	0	0.0114434	0	0	0.0422467	0	0.0137103	0.285947	0.076796	0.41038	0	0.298889	0.144144	0	0	0	0	0.593373	0.815474	1.79015
AOCS_060_2_9	0.0707494	0	0.0378937	0	0	0.539801	0	0.0145558	0.033571	0	0.0755185	0	0.0639201	0.21265	0.199234	0.374043	0	0.0477198	0.0786263	0	0	0.00157108	0	0.57802	0.825967	1.74985
AOCS_061_2_1	0.16262	0	0.0775561	0.0991252	0	0.259767	0	0.009478	0.0398244	0	0	0.0459797	0.0451921	0.0900887	0	0.311212	0	0.0361441	0.0239798	0	0.0156444	0	0.028	0.203042	1.00036	1.21661
AOCS_063_2_7	0.0762904	0	0.0172328	0	0	0.422036	0	0	0	0	0.0869273	0.0176833	0.00910189	0.443087	0.176196	0.504639	0	0.111465	0.208255	0	0	0	0	0.688016	0.757451	2.07291
AOCS_064_2_X	0.0459481	0	0.120671	0.0731707	0	0.363422	0	0.088189	0.100212	0	0	0.325992	0.0440155	0.111033	0.0902849	0.722393	9.26043e-05	0	0	0.0598314	0	0.0223794	0	0.676064	0.763729	2.16763
AOCS_065_2_2	0.053252	0	0.0349858	0.113489	0	0.904948	0	0.0417457	0.104538	0	0.155023	0	0.075584	0.0822611	0.178203	0.517162	0.0107153	0	0.0660498	0	0	0	0	0.630103	0.794278	2.33796
AOCS_075_2_4	0.155555	0	0.00420368	0.0183149	0	0.66381	0	0.0179656	0	0	0.00662551	0.0447525	0.101249	0.434415	0.240417	0.662202	0.0174616	0.00207452	0.051277	0	0	0	0	0.770299	0.702907	2.42032
AOCS_077_2_X	0.130534	0.10531	0.33572	0.281036	0	0.523215	0	0.122117	0.191918	0	0.123922	0.100421	0.0836915	0.0545882	0.141791	0.977046	0.000459207	0.00647144	0.0841233	0	0	0.0188189	0	0.737489	0.753624	3.28118
AOCS_079_2_5	0.00128405	0	0.0368026	0.0112983	0	0.809956	0.055592	0.0107848	0	0	0.181962	0	0.0990035	0.409117	0.434146	0.755762	0	0	0.306388	0	0	0	0	0.736007	0.730251	3.1121
AOCS_080_2_2	0.0661397	0	0.0160017	0.0389391	0	0.208618	0	0.0632499	0.112568	0	0	0.0694738	0	0.457411	0.0249498	0.293916	0	0.0149557	0.0356558	0	0.0156562	0	0	0.456271	0.890521	1.41753
AOCS_081_2_5	0.0444867	0.00738893	0.119986	0.0361541	0	0.60585	0.00866467	0	0.0948337	0	0.0914177	0	0.0498064	0.254571	0.203314	0.436493	0.0044588	0	0.0502211	0	0	0	0	0.660614	0.782802	2.00765
AOCS_083_2_0	0.0701569	0	0.0971217	0	0	0.312985	0.0151553	0.040638	0.0179832	0	0.0816669	0.00410328	0.102258	0.227905	0.0790668	0.516259	0	0.204191	0.01545	0	0.00846345	0.0102814	0	0.472812	0.881049	1.80368
AOCS_084_2_3	0.026902	0.00784141	0	0	0	0.372565	0	0.0196055	0.0454395	0	0.0174425	0.0594611	0.0958166	0.46577	0.034401	0.326225	0	0.0434317	0.0230969	0	0	0	0	0.585784	0.814033	1.538
AOCS_085_2_6	0.0467523	0	0.016093	0.0195765	0	0.718661	0	0.0935997	0.00561912	0	0.127054	0	0.201499	0.0244643	0.146014	0.760391	0	0.314293	0.0829405	0	0	0.00914883	0	0.604937	0.812842	2.56611
AOCS_086_2_9	0.0909957	0.083241	0.197849	0.519767	0	0.4327	0.0316827	0.119262	0.409594	0	0.323819	0.00749189	0.183889	0.410508	0.184344	0.994304	0	0.0129282	0.0862282	0	0	0	0	0.737974	0.743449	4.0886
AOCS_088_2_4	0.115831	0	0.141211	0.299849	0	0.877144	0.0487504	0	0.111824	0	0.214819	0	0.261442	0.0315765	0.203964	0.539277	0	0.0429524	0.0816634	0	0	0.0167741	0	0.816773	0.692991	2.98708
AOCS_090_2_4	0.0327279	0	0.113681	0.022735	0	0.234094	0	0	0.0549948	0	0.0800819	0.000449881	0.0454677	0.193562	0.0138917	0.323285	0	0.0130386	0.0657719	0	0.00223842	0	0	0.410389	0.911699	1.19602
AOCS_091_2_7	0.136093	0	0.303035	0.237796	0	0.633071	0.0604779	0.177059	0.136483	0	0.0819689	0.0312449	0.0378089	0.241078	0.176167	0.492686	0	0.00249428	0.0203679	0	0	0	0	0.732262	0.750864	2.76783
AOCS_092_2_X	0.0434911	0	0.417728	0.0472386	0	0.619684	0	0.0346151	0.0557461	0	0.101335	0.0462601	0.0822769	0.20564	0.1231	0.747568	0	0	0	0.00297807	0	0	0	0.497812	0.871916	2.52766
AOCS_093_2_2	0.143646	0.114242	0.0174622	0	0	0.910078	0	0.00692062	0.113335	0	0.169304	0.0710996	0.11869	0.191597	0.23556	0.696685	0	0.0973293	0	0.012271	0	0	0	0.707421	0.753942	2.89822
AOCS_095_2_8	0.0306802	0	0.366453	0	0	0.563481	0.0482781	0.0459273	0	0	0.032802	0.0985529	0.0263736	0.388142	0.153674	0.395267	0	0	0	0.0329561	0	0	0	0.710666	0.762272	2.18259
AOCS_096_2_0	0.0860813	0	0.00300069	0	0	0.64464	0	0	0	0	0.0490212	0.00307374	0.217689	0.0435419	0.00494454	0.436115	0	0.25	0.0105594	0.016216	0.00118523	0	0	0.505203	0.864946	1.76607
AOCS_097_2_3	0.09189	0.0206379	0.00843548	0.001524	0	0.429122	0	0.0411421	0.0446111	0	0.0740609	0	0.198403	0.0259935	0.0216446	0.572595	0	0.0589292	0.0160105	0.00221649	0	0.00703788	0.008	0.251331	0.984423	1.61425
AOCS_104_2_X	0.125358	0	0.23217	0.0983748	0	1.11859	0.115485	0.20371	0	0.194328	0.0748263	0	0.201259	0	0.290312	0.843532	0	0.0151573	0.0314898	0	0.010623	0	0	0.72889	0.746787	3.55522
AOCS_105_2_2	0.0669903	0.0500378	0.0938159	0.0229631	0	0.7259	0	0	0.0430036	0	0.0677198	0.0635229	0.292957	0.107556	0.254885	1.12982	0	0	0.131584	0	0	0.0267532	0	0.683827	0.768709	3.07751
AOCS_106_2_5	0.110295	0	0.08836	0	0	0.342192	0	0.0528149	0.0715837	0	0	0.101977	0.0279213	0.12504	0.0456461	0.261724	0.00391694	0.0140702	0.0588436	0	0.000466369	0.00310343	0.01	0.247879	0.981543	1.30795
AOCS_107_2_8	0.0450875	0	0.0896789	0	0	0.679306	0	0.0719166	0.00459063	0	0.0211655	0.05579	0.0233269	0.0370427	0.0558603	0.283551	0	0.10661	0.0687426	0.0138881	0	0	0.002	0.298272	0.963837	1.55656
AOCS_108_2_0	0.0609078	0	0.0459963	0.0429439	0	0.592438	0	0.065314	0.174966	0	0.0699491	0.00428109	0.0334351	0.26746	0.306016	0.571776	0.00139223	0	0.0132682	0	0	0.00188598	0	0.710638	0.742303	2.25203
AOCS_109_2_3	0.100298	0	0.120777	0	0	0.356087	0	0.0329584	0.0607535	0	0.0696539	0.000230419	0.0148011	0.396999	0.0395285	0.204191	0	0.166819	0.0198128	0	0.00224602	0	0	0.397857	0.917925	1.58516
AOCS_111_2_3	0.164596	0	0.17282	0.0103531	0	0.546462	0	0.0323665	0	0	0.0442716	0	0.139571	0.107443	0.114176	0.582955	0.0737121	0.00377329	0.0871007	0	0	0	0	0.519007	0.86337	2.0796
AOCS_112_2_6	0.0615023	0	0.0206667	0.0315703	0	0.39927	0	0.0217718	0.0375382	0	0.0807429	0	0.25194	0	0.0798819	0.829053	0.00152725	0	0.0260548	0	0	0	0.01	0.24971	0.991235	1.84152
AOCS_113_2_9	0.0245808	0.00633255	0.145549	0.00519612	0	0.510233	0	0	0	0	0.156759	0	0.0601827	0.371195	0.0126409	0.236319	0.00400966	0.0246582	0	0.0265763	0.00441361	0.0187757	0	0.412676	0.911112	1.60742
AOCS_114_2_1	0.15521	0	0.0172194	0.0472622	0	0.681746	0	0.0923974	0.0924055	0	0.0395274	0.0368822	0.0776087	0.158294	0.186868	0.46588	0	0.0933972	0	0.0325157	0	0.0476835	0	0.447211	0.893494	2.2249
AOCS_115_2_4	0.126323	0	0.0152253	0	0	0.478925	0	0.0670997	0.0690978	0	0.179595	0	0.00842343	0.235201	0.114943	0.375857	0	0.0747438	0.0192651	0	0	0	0	0.418618	0.907595	1.7647
AOCS_116_2_7	0.0507032	0	0.468051	0	0	0.646578	0	0.168714	0.222666	0.0106359	0.176671	0.117207	0.0298749	0.266834	0.425757	0.691294	0	0	0.0716286	0	0	0	0	0.716602	0.755715	3.34661
AOCS_122_2_8	0.0248157	0	0.183244	0.174862	0	0.517256	0.0337786	0.159184	0.340919	0	0	0.328419	0.0469277	0.128816	0.222551	0.244879	0.00497873	0	0.121962	0	0	0.00175054	0	0.560186	0.831669	2.53434
AOCS_123_2_0	0.014485	0.00231006	0.27805	0.194791	0	1.17287	0.081554	0	0.169779	0	0	0.155907	0.192115	0.496375	0.342677	0.706072	0.0856239	0	0.139595	0	0	0	0	0.656461	0.788685	4.0322
AOCS_124_2_3	0.0925761	0	0.388142	0.203118	0	0.567994	0.0914819	0.0477178	0	0	0.0982266	0	0.0485147	0.30625	0.227371	0.310869	0	0.00833451	0.00327092	0	0	0	0	0.681075	0.780652	2.39387
AOCS_125_2_6	0.117915	0	0.0376989	0.0411839	0	0.405181	0	0.0474766	0.0551927	0	0.0546605	0.0260532	0.045686	0.11878	0.0615798	0.252598	0	0.174767	0.0100882	0.00724889	0	0	0	0.390609	0.920478	1.45611
AOCS_126_2_9	0.129685	0	0.00214209	0.0384622	0	0.652198	0.123858	0.106533	0.00394207	0	0.113405	0.000225607	0.140877	0.268947	0.216983	0.375571	0	0.0501978	0.0309639	0	0	0.00553309	0	0.629966	0.79961	2.25952
AOCS_128_2_4	0.128885	0	0.115811	0.00309007	0	0.610409	0.0177464	0	0.0559707	0	0.158361	0	0.179634	0.0759067	0.184345	0.50882	0	0.0374193	0.0326343	0	0	0.0288668	0	0.617448	0.811573	2.1379
AOCS_130_2_4	0.124892	0	0.0772077	0.133428	0	0.403735	0	0.195938	0.136855	0	0	0.0963402	0.128526	0.170116	0.127887	0.49057	0	0.0112575	0	0	0	0	0	0.550699	0.842342	2.09675
AOCS_131_2_7	0.0781605	0	0.0463582	0.0467302	0	0.655376	0	0.0690862	0.169955	0	0.159272	0.113233	0.110798	0.0701961	0.1548	0.462431	0	0.00836087	0.000392907	0.000947383	0	0	0	0.680152	0.76401	2.1461
AOCS_132_2_X	0.0684659	0	0.0358225	0.0695156	0	0.344038	0	0.0708468	0.126015	0	0.0343297	0.0589871	0.0555962	0.231119	0.0368918	0.192649	0	0.0691544	0.0246605	0	0.00670245	0	0.034	0.190975	1.01144	1.42479
AOCS_133_2_2	0.148828	0	0.110784	0.193049	0	0.557895	0	0.128936	0.233747	0	0.23302	0.0489328	0.113198	0.111988	0.310198	0.277758	0	0	0.0390834	0	0	0	0	0.690752	0.756305	2.50742
AOCS_139_2_9	0.0254321	0	0.191581	0.0379063	0	0.64116	0.00607142	0	0.0840574	0	0.029559	0.0277991	0.105559	0.346733	0.291837	0.618303	0	0.0025653	0.0198945	0.013375	0	0	0	0.795171	0.695846	2.44183
AOCS_143_2_4	0.0621321	0	0.0195672	0.0369091	0	0.728496	0.00084904	0	0	0	0.0775078	0.00470045	0.0222993	0.251718	0.109253	0.506878	0	0.0164955	0.0745593	0	0	0	0	0.670017	0.772192	1.91137
AOCS_144_2_7	0.133818	0	0.104793	0	0	0.529559	0	0.0937699	0.13392	0	0.111866	0.0690648	0.0926072	0.161299	0.109822	0.331633	0	0.0728251	0.0612309	0	0.00623168	0	0.002	0.332797	0.94535	2.01244
AOCS_145_2_X	0.0394579	0	0.00840796	0	0	0.639307	0	0.075143	0.0981401	0	0.034387	0.0674003	0.0633719	0.0726661	0.0584963	0.231232	0.00753406	0.0746159	0.147525	0	0	0.00771305	0.018	0.217978	1.00019	1.6254
AOCS_147_2_5	0.0605551	0.0186397	0.0593366	0.141179	0	0.801777	0.163509	0.0415356	0	0	0.328789	0	0.121115	0.0757578	0.268118	0.881751	0	0	0	0.0100557	0	0.00650557	0	0.733177	0.735842	2.97862
AOCS_148_2_8	0.112256	0	0.02319	0	0	0.382627	0.00786735	0.0693231	0.015588	0.0289776	0.0508803	0.00976335	0.0583866	0.133891	0.0154136	0.215788	0.0173425	0.0105736	0.13356	0	0.0271281	0.00246573	0.01	0.249792	0.979644	1.31502
AOCS_149_2_0	0.0147242	0	0.026106	0.0275141	0	0.489816	0	0.115793	0.219442	0	0.0687095	0.155056	0.0808503	0.38863	0.124159	0.264187	0	0.0591923	0.0704544	0	0	0.000340776	0	0.557719	0.835133	2.10498
AOCS_152_2_3	0.139024	0	0.162607	0	0	0.499315	0.064314	0.0921836	0.0593958	0	0.10245	0.17655	0.0405603	0.341922	0.170283	0.359653	0	0.212305	0	0	0	0.0249537	0	0.38654	0.922638	2.44552
AOCS_153_2_6	0.121401	0	0.0268621	0	0	0.425494	0.0172994	0.0740375	0.0960463	0	0.11904	0	0.033469	0.31186	0.0808598	0.255832	0	0	0.00332695	0.0155842	0.0109195	0	0	0.492573	0.870783	1.59203
AOCS_157_2_7	0.0136833	0.107132	0.013266	0.0310406	0	0.557765	0.000533318	0	0.0369704	0	0.0842421	0	0.0556743	0.0767973	0.103028	0.583852	0	0.0369324	0.0318252	0	0	0	0	0.671825	0.775079	1.73274
AOCS_158_2_X	0.0575604	0	0.147149	0	0	0.334183	0	0.0395862	0.0534992	0	0.0278161	0.0601917	0.0333288	0.117901	0.0181078	0.130739	0	0.0961154	0.0308823	0	0.0101502	0	0.016	0.232627	0.985519	1.15721
AOCS_159_2_2	0.0169925	0.0280921	0	0.0230605	0	0.567704	0	0	0.00123794	0	0.00881209	0.056578	0.0238915	0.186709	0.128597	0.324778	0	0.0696027	0.0080473	0.00157427	0	0.00121447	0.002	0.357104	0.940573	1.44689
AOCS_160_2_X	0.0117448	0.00977856	0	0.000240717	0	0.569749	0.0068751	0	0.0388109	0	0.0941523	0.0519193	0.0806398	0.100142	0.118927	0.298563	0	0.184689	0.0402455	0	0.0178457	0	0	0.496873	0.867847	1.62432
AOCS_161_2_2	0.155813	0	0.118648	0.103955	0	0.69545	0.0486476	0.0473038	0.00433683	0	0.0940694	0	0.073373	0.0790824	0.25961	0.43973	0	0.00474314	0.125805	0	0	0	0	0.750525	0.736212	2.25057
AOCS_163_2_8	0.19059	0	0.183723	0.00270014	0	0.3647	0	0.0420586	0	0	0.0409035	0.046523	0.0177469	0.231314	0.112478	0.276017	0	0.169719	0.0531171	0	0	0	0	0.397317	0.916891	1.73159
AOCS_164_2_0	0.0296733	0.00146889	0	0	0	0.533117	0	0.0641011	0.114047	0.0160942	0	0.173397	0.0579637	0.046997	0.0965934	0.641112	0	0.157419	0.0386153	0	0	0.0041274	0	0.570524	0.828209	1.97473
AOCS_165_2_3	0.119206	0	0	0.0128027	0	0.403957	0	0.0130961	0.100184	0	0	0.0412664	0.0729258	0.183978	0.0062293	0.353343	0	0.0113493	0	0.0985906	0.00715323	0.00720805	0.002	0.33549	0.947776	1.43129
AOCS_168_2_1	0.0928327	0	0.0566944	0.00697896	0	0.498998	0	0.042667	0.0878982	0	0.124169	0	0.0349937	0.114846	0.0762577	0.373847	0.00231715	0.0386173	0.0195183	0.0228199	0	0.00644879	0.002	0.361742	0.933588	1.5999
AOCS_169_2_4	0.185954	0	0.148488	0.15751	0	0.779502	0	0.0278832	0.158734	0	0.155306	0.0757272	0.061185	0.154112	0.237296	0.425778	0	0.0498155	0.10972	0	0	0	0	0.510917	0.862293	2.72701
AOCS_171_2_4	0.0448496	0.0148234	0.0702446	0	0	0.299737	0	0	0.10753	0	0.0706406	0.0658558	0.0774675	0.37342	0.00956337	0.277229	0	0.0536418	0.0568528	0	0	0	0	0.449096	0.89299	1.52186
MAOC00037_4_2	0.0435881	0.00149376	0.0165139	0.0184734	0	0.67409	0	0.0225867	0.0883831	0	0.039958	0.0722924	0.0759563	0.20466	0.0738655	0.318468	0.00739217	0.0266202	0.146244	0	0	0.00394934	0.004	0.266137	0.977761	1.83453
MAOC00287_4_X	0.0558295	0	0.10759	0.0391834	0	0.394812	0.00693073	0.0485562	0.0206761	0	0.0813655	0.0343361	0.0446593	0.174599	0.152774	0.491253	0	0.00223589	0.051939	0	0	0	0	0.66932	0.779648	1.70674
MAOC00357_4_3	0.0800412	0.107077	0.196914	0.0464853	0	0.693612	0.0500001	0.091123	0.0294105	0	0.0303304	0.0372951	0.0781808	0.177941	0.226197	0.642267	0.00271082	0.0530155	0.078703	0	0	0	0	0.73125	0.75452	2.6213
MAOC00562_4_1	0.0917882	0	0.249895	0.0557914	0	0.453981	0.0429453	0.00984121	0	0	0.15578	0	0.0425003	0.188009	0.205958	0.429916	0	0	0.0344741	0	0	0	0	0.626729	0.807962	1.96088
MAOC00602_4_7	0.107911	0	0	0.0193369	0	0.477782	0	0.0107995	0.0959645	0	0.0914296	0.015538	0.230934	0	0.0671911	0.599206	0	0.0122461	0.0287041	0	0	0	0.002	0.334344	0.947249	1.75704
MAOC00623_4_6	0.0517735	0	0.0513123	0.0865127	0	0.419727	0	0.0942539	0.155774	0	0	0.140062	0.0310901	0.0924213	0.147211	0.234455	0.00023378	0	0.066095	0	0	0.00723561	0	0.404094	0.915524	1.57816
MAOC00665_4_4	0.0945062	0.00848852	0.0300763	0.104455	0	0.601381	0.0103176	0.0845461	0.119142	0	0.118648	0.0431647	0.107044	0	0.262011	0.600923	0	0.0108974	0.101251	0	0	0	0	0.77511	0.712493	2.29685
MAOC00673_4_X	0.0771807	0	0	0	0	0.333668	0	0.0105207	0.0956056	0	0	0.103973	0.142471	0	0.065505	0.457007	0	0.00774605	0.0665587	0	0	0	0.002	0.299866	0.962642	1.36024
MAOC00682_4_9	0.137049	0	0.0827637	0.0685722	0	0.83107	0.0235281	0.0686162	0	0	0.18379	0	0.142316	0.387829	0.336996	0.468858	0	0.0528213	0.047705	0	0	0	0	0.74811	0.726994	2.83191
MAOC00944_4_0	0.109505	0	0.212322	0	0	0.533316	0.0739086	0.039982	0.0847707	0.00633256	0.199583	0	0	0.401029	0.219547	0.430844	0	0.00643008	0.0832963	0	0.0145808	0	0	0.47245	0.882317	2.41545
MAOC01064_4_0	0.14544	0	0.150571	0	0	0.921645	0.0124397	0.0472346	0.00542342	0	0.0877531	0.0489451	0.113468	0.0660764	0.316988	0.639916	0	0.0650135	0.0884479	0	0	0.0202993	0	0.724861	0.747881	2.72966
MAOC01138_4_9	0.0644594	0	0.0342709	0	0	0.322563	0	0.0277192	0.041886	0	0.00879761	0.0446621	0.0139544	0.347283	0.032328	0.247491	0	0.0309506	0.00275975	0.00974661	0.00972099	0	0	0.479733	0.876855	1.23859
MAOC01262_4_7	0.118135	0	0.352784	0.06521	0	0.466115	0	0.133607	0.125987	0	0.0495859	0.0743901	0.0414177	0.190308	0.0824333	0.316296	0	0.00819344	0.00943151	0	0	0.00556657	0.002	0.335512	0.943363	2.03946
MAOC01315_4_6	0.0321461	0	0.0481929	0	0	0.685954	0.0111035	0.0488848	0	0	0.107819	0.0239943	0.05719	0.121106	0.217344	0.530831	0.0306323	0	0.0418829	0	0	0	0	0.656576	0.780732	1.95708
MAOC01370_4_4	0.0811124	0	0.0528288	0.0424182	0	0.644695	0	0.0843158	0.151658	0	0.0319191	0.197013	0.256185	0	0.172282	0.851777	0	0.0211403	0	0.0305027	0.00301608	0.063761	0	0.5522	0.839766	2.68462
MAOC01475_4_4	0.0550594	0	0.0231939	0	0	0.749788	0.000445676	0	0.000402987	0	0.154657	0	0.0942278	0.177982	0.0222129	0.420572	0	0.124508	0.0300538	0.0407323	0.00184506	0.0103814	0	0.474945	0.879935	1.90606
MAOC01491_4_5	0.0409878	0	0.789538	0.0591126	0	1.1663	0.0579459	0.0655167	0.11278	0	0.112535	0	0.016553	0.693771	0.151552	0.763283	0	0.00590525	0.0327499	0	0	0	0	0.826065	0.703222	4.06853
MAOC01783_4_5	0.0245294	0.0110249	0.191171	0.146251	0	0.650493	0.0181532	0.062244	0.0597834	0	0.130207	0.0693398	0.0701225	0.206605	0.169914	0.459011	0	0	0.0747161	0	0	0	0	0.585541	0.825481	2.34356
MAOC01847_4_0	0.118876	0	0.00611878	0.0474885	0	0.617937	0	0.0349768	0.035811	0	0.0488206	0.0179793	0.0782968	0.0135799	0.0757481	0.704209	0	0	0	0.0296734	0	0	0	0.577508	0.824652	1.82952
MAOC01893_4_X	0.169805	0	0.147073	2.76729e-05	0	0.772428	0.0322379	0.0420207	0.0764952	0	0.204024	0	0.0737861	0.418381	0.332335	0.706331	0	0.053482	0.0896268	0	0	0	0	0.521205	0.856935	3.11805
MAOC02145_4_1	0.0922375	0	0.136421	0.0609382	0	0.517533	0	0.0754814	0.130365	0	0	0.067609	0.013466	0.364845	0.0756489	0.513461	0	0.0213104	0.00623436	0	0	0.00518973	0	0.781079	0.709119	2.08074
MAOC02193_4_8	0.0908137	0	0	0.0742909	0	0.534471	0	0.00604779	0.0298962	0	0.0646717	0.0804088	0.0915738	0	0.0285506	0.616938	0	0.0923957	0.0561774	0	0	0	0.002	0.273228	0.976124	1.76624
MAOC02278_4_2	0.109177	0	0.0337962	0	0	0.218166	0	0.0363239	0.0447958	0.000629064	0.090047	0	0.0516022	0.111129	0.0207488	0.218024	0	0.0620221	0.00985112	0.010655	0.00380648	0	0.042	0.175054	1.0111	1.02077
MAOC02394_4_5	0.443971	0	0.0847349	0.119524	0	0.57996	0	0.162546	0.0580611	0	0.0679711	0.0586228	0.0570813	0.0204437	0.0978967	0.419646	0	0.0195053	0	0.136485	0	0	0.004	0.268238	0.976142	2.32645
MAOC02410_4_0	0.0726166	0.0230441	0	0.0391723	0	0.423895	0.00788396	0.140084	0.0883608	0	0.0524524	0.0435221	0.031512	0.0870379	0.13457	0.586708	0	0.00487462	0	0.0343203	0	0.00123551	0	0.695549	0.75825	1.77129
MAOC02417_4_6	0.124246	0	0.458754	0.0473399	0	0.23753	0	0	0.0169719	0	0.0637843	0.00930227	0.0558913	0.117155	0.00313577	0.337107	0	0.0130408	0	0.0125446	0	0	0.002	0.374551	0.927945	1.4968
MAOC02427_4_9	0.030298	0	0.157308	0.0551693	0	0.422273	0	0.0404235	0.0438591	0	0	0.118896	0.0352477	0.0958067	0.0798429	0.360814	0	0.00968891	0	0.0396693	0.00268011	0.00980723	0.002	0.275311	0.972063	1.50178
MAOC02444_4_3	0.470732	0	0.51071	0.162742	0	0.932508	0	0.193388	0.0966103	0	0	0.218876	0.058585	0.280066	0.233029	0.658721	0	0	0.051931	0	0	0	0	0.664287	0.791318	3.8679
MAOC02541_4_4	0.0951093	0	0.509287	0.108302	0	0.551319	0.21207	0.113963	0.198007	0	0.109287	0.152151	0.146287	0.176609	0.495931	0.687163	0	0.0169828	0.137327	0	0	0.0519873	0	0.514498	0.863267	3.76178
MMAC00102_4_8	0.0348005	0	0.142508	0	0	0.357577	0.0158538	0.0319717	0	0	0.0775947	0	0.0142579	0.109236	0.054273	0.372726	0	0.112205	0.0325662	0	0.00145327	0	0	0.437034	0.899407	1.35702
MMAY00010_4_1	0.13004	0.0498373	0.0832489	0.000829613	0	0.656177	0	0.00661834	0.0703841	0	0.0486346	0.0345433	0.104973	0.267474	0.164502	0.484298	0	0.0589809	0	0.0210492	0	0.0177535	0	0.746256	0.736027	2.19934
MMAY00149_4_4	0.131157	0	0.166165	0.0396946	0	0.4592	0.0388563	0.0378582	0.0547518	0	0.0812109	0.0146454	0.0435949	0.0715205	0.319203	0.487108	0	0.00687694	0.039142	0	0	0.000724472	0	0.669424	0.774879	1.99171
MMAY00176_4_1	0.075548	0	0.0474804	0.0273152	0	0.473903	0	0.065211	0.052773	0	0.0968455	0	0.0347249	0.205475	0.0645377	0.30654	0	0.0599393	0.000949148	0.0128363	0	0	0.002	0.366128	0.932562	1.52408
MMAY00363_4_1	0.0878206	0	0.137979	0	0	0.579949	0	0.036678	0.0655268	0	0	0.0835777	0.0613542	0.142644	0.133473	0.31739	0	0.0375165	0.007377	0.0120674	0	0.00446032	0	0.437704	0.898377	1.70781
MMAY00507_4_3	0.0378457	0.00951857	0.068313	0.0243964	0	0.464167	0	0.0391443	0	0	0.0462385	0.00308062	0.0397925	0.207936	0.0469368	0.51406	0	0	0.0247321	0	0.000573812	0.00992595	0	0.563464	0.83295	1.53666
MMAY00566_4_6	0.139792	0	0.0727129	0.0462864	0	0.60972	0	0.085353	0.144177	0	0.0741562	0.148842	0.0335181	0.0490122	0.108989	0.20681	0	0.0164746	0.0556228	0	0	0	0	0.433551	0.901101	1.79147
MMAY00594_4_7	0.0448108	0.000936863	0.141729	0.0541506	0	0.618099	0.00789532	0.0498799	0.0696188	0	0	0.100606	0.0442169	0.21758	0.213502	0.395711	0	0.00749627	0.0812919	0	0	0	0	0.706359	0.757729	2.04752
MMAY00621_4_9	0.119514	0	0.273088	0.0248671	0	0.462968	0.034362	0.0822123	0.0645432	0	0.127236	0	0.0111596	0.175805	0.166956	0.402365	0	0.0278623	0.0238134	0	0	0	0	0.504262	0.869487	1.99675
MMAY00627_4_0	0.192969	0	0.00230968	0	0	0.323127	0	0.0852327	0.00678784	0	0.0367799	0.046259	0.0596095	0.191834	0.0209205	0.319948	0	0.14092	0.0132549	0.00231214	0	0	0.008	0.252981	0.982709	1.44226
MMAY00631_4_1	0.180259	0	0.0260039	0.153335	0	0.60224	0.017183	0.0594136	0.0699663	0	0.0669901	0.014299	0.104661	0.0839191	0.142213	0.468512	0	0.00177643	0.0432485	0	0	0	0	0.757662	0.726627	2.03402
MMAY00711_4_8	0.0746685	0	0.0051031	0.0570505	0	0.484968	0	0.0495299	0.0545488	0	0.0447354	0.0864768	0.0539354	0.122337	0.137492	0.522486	0	0.00723198	0.0923592	0.00970483	0	0.0174359	0	0.52466	0.854644	1.82006
MMAY00738_4_9	0.0408324	0	0.0583134	0.0199462	0	0.542853	0.0199434	0	0.00634609	0	0.108992	0	0.0343285	0.172509	0.100547	0.508999	0	0.0370027	0.0612548	0	0	0.00442055	0	0.600914	0.815441	1.71629
MMAY00753_4_6	0.0773079	0	0.118514	0.00401679	0	0.299132	0	0.0887379	0.0793372	0	0.066095	0.0154725	0.0635741	0.0239645	0.0839936	0.43988	0	0.0439966	0.0162922	0.0476539	0	0	0.002	0.363644	0.931427	1.46797
MMAY00758_4_4	0.0775063	0	0.000332403	0.0131185	0	0.348917	0.00760699	0	0.0492314	0	0.0766167	0	0.0597217	0.115591	0.0288111	0.503099	0	0.0527289	0.0311744	0	0	0	0	0.480201	0.87704	1.36446
MMAY00761_4_1	0.0750386	0	0.179112	0.0745595	0	0.68226	0.0802021	0	0.0391046	0	0.0893568	0.00234315	0.134396	0.875434	0.184944	0.475836	0	0.0185729	0.0686221	0	0	0	0	0.871801	0.634204	2.97978
MMAY00981_4_0	0.0649902	0	0.160491	0.0785698	0	0.528151	0	0.0950993	0.121496	0	0.0758268	0.0812739	0.0159786	0.0674302	0.117576	0.463233	0	0.00784916	0.017312	0.00378704	0	0	0	0.589888	0.821941	1.89907
MWMH00083_4_1	0.14981	0.0546743	0.0660674	0.0842681	0	1.05729	0	0	0.00547121	0	0.0313765	0.08242	0.237507	0.122911	0.176489	0.431155	0	0.0422379	0.111518	0	0	0.101235	0	0.718179	0.753088	2.75443
MWMH00351_4_1	0.0189577	0	0.0254137	0	0	0.490842	0	0.0238612	0.0360718	0	0.0885096	0.0087706	0.0299173	0.113579	0.0994857	0.419578	0	0.306507	0.0909153	0	0	0.00443597	0	0.497845	0.867592	1.75685
MWMH00475_4_3	0.0473516	0	0.00592582	0.00674698	0	0.609553	0	0.0252072	0.0164121	0	0.136059	0	0.198355	0	0.118659	0.613508	0	0.0483262	0.0574118	0	0.000960959	0.00784618	0	0.542414	0.84573	1.89232
MWMH00507_4_3	0.0229943	0	0.0104433	0.0396031	0	0.467176	0	0	0.138554	0	0	0.141504	0	0.557072	0.115274	0.431352	0	0.0497735	0.0996647	0	0	0.00684709	0	0.676703	0.759132	2.08026
MWMH00552_4_9	0.140587	0	0.00916982	0.109916	0	0.787357	0.0593839	0.102929	0.0897871	0	0.190066	0	0.209364	0.196233	0.347551	0.62034	0	0.10615	0.0499559	0	0	0.0329655	0	0.714901	0.74894	3.05176
MWMH00758_4_4	0.0190875	0	0.0105627	0.0397214	0	0.596529	0	0.00714508	0.124606	0	0.0499817	0.138401	0.0353036	0.45406	0.269068	0.370484	0	0	0	0.213157	0	0	0	0.606264	0.802327	2.32811
MWMH00851_4_0	0.0574816	0	0.0869176	0	0	0.293383	0	0	0.0493442	0	0.0312006	0.0058897	0.0121489	0.348253	0.0261052	0.259642	0	0.0401798	0.0359686	0	0	0	0	0.453547	0.891084	1.24651
aStatistical significance of the deconvolution result using linear support vector regression (SVR) across all cell subsets. Empirical P value generated by Monte Carlo sampling.
bPearson's correlation coefficient (R), generated from comparing the original mixture with the estimated mixture, the latter of which is calculated using imputed cell fractions and corresponding expression profiles from the signature genes file.
cRoot mean squared error (RMSE) between the original mixture and the imputed mixture, restricted to genes in the signature gene file.
dSum of all absolute abundance of the LM22 cell types as output by CIBERSORTx.
